# Supplementary material for: PCB: A pseudotemporal causality-based Bayesian approach to identify EMT-associated regulatory relationships of AS events and RBPs during breast cancer progression
Source: PLoS Comput Biol. 2023 Mar 17;19(3):e1010939. doi: 10.1371/journal.pcbi.1010939 (PMC10057809; doi:10.1371/journal.pcbi.1010939)
Supplement: S2 Table — (XLSX) [file pcbi.1010939.s005.xlsx]

## Sheet: Sheet1
	TCGA-BH-A0C7-01'	'TCGA-A8-A06N-01'	'TCGA-D8-A1XV-01'	'TCGA-E9-A1N3-01'	'TCGA-A2-A0CW-01'	'TCGA-A1-A0SQ-01'	'TCGA-C8-A1HM-01'	'TCGA-D8-A1XG-01'	'TCGA-BH-A6R8-01'	'TCGA-E9-A5UO-01'	'TCGA-D8-A1XA-01'	'TCGA-E2-A15G-01'	'TCGA-BH-A18R-01'	'TCGA-C8-A26Z-01'	'TCGA-B6-A1KN-01'	'TCGA-A7-A0DC-01'	'TCGA-A8-A09E-01'	'TCGA-AR-A24Z-01'	'TCGA-AN-A0FK-01'	'TCGA-AO-A03M-01'	'TCGA-A2-A0YG-01'	'TCGA-EW-A1P5-01'	'TCGA-E2-A15S-01'	'TCGA-C8-A12X-01'	'TCGA-A2-A0EU-01'	'TCGA-BH-A0W3-01'	'TCGA-E2-A109-01'	'TCGA-A2-A0YT-01'	'TCGA-A8-A09K-01'	'TCGA-S3-AA11-01'	'TCGA-OL-A5RZ-01'	'TCGA-BH-A0H9-01'	'TCGA-E9-A1R2-01'	'TCGA-A8-A06Z-01'	'TCGA-AR-A1AV-01'	'TCGA-A8-A06Y-01'	'TCGA-EW-A6SA-01'	'TCGA-A2-A0D1-01'	'TCGA-B6-A0RL-01'	'TCGA-D8-A27E-01'	'TCGA-E9-A5UP-01'	'TCGA-D8-A1JM-01'	'TCGA-BH-A0E7-01'	'TCGA-BH-A1F8-01'	'TCGA-E2-A155-01'	'TCGA-AR-A0U3-01'	'TCGA-A8-A085-01'	'TCGA-C8-A12L-01'	'TCGA-E2-A156-01'
'A1CF'	0	0	0.5995	0	0.3645	0	0	0	0	0	0	0.4955	0.3754	0	0	0	0	0	0	0	0	0	0	0	0	0	0	0	0	0	0.596	0	0	0.3257	0	0	0	0.9573	0	0	0	0	0	0.3667	0	0	0	0.481	0
'A2BP1'	0.605	0	0.5995	0	0	0	0.5592	0	0	0	0.8571	0	0	1.1362	0	0	0	0	3.7315	0.6178	3.3488	3.8016	1.2856	0	0	0	0	0	0	0	0	1.9018	2.3617	0.5913	1.2904	0	0	0	0.387	0	0	0.3863	0	0.6587	0	0.6512	0.9761	0	0
'AARS'	11.6553	12.2515	11.8717	11.8455	12.5065	12.1239	11.7657	12.009	12.0958	11.7803	11.7965	10.5994	13.0581	12.3359	12.1205	11.6756	12.411	11.2819	11.3713	12.3566	12.9673	12.3751	11.7844	12.4433	11.7095	10.7274	13.1417	12.5456	11.037	11.6975	12.4289	12.1408	11.477	11.6406	11.682	12.8628	11.1717	12.0398	11.1638	12.0999	11.1191	13.039	11.1877	12.0768	11.5778	11.8497	11.7458	11.9747	10.7088
'AARS2'	8.8983	9.0402	8.6129	8.7032	9.207	8.5413	9.2138	8.9689	8.9422	9.2014	8.2031	8.9988	8.8262	9.0089	8.2217	8.8939	8.9366	8.9091	9.2329	8.6411	9.2962	9.0585	9.5128	8.6983	8.0937	8.2992	8.616	9.0243	7.7557	9.7175	9.6566	8.8913	9.112	8.2716	8.9142	8.7301	8.2968	9.295	9.425	8.2826	8.479	9.0537	8.3156	7.6104	7.6392	8.5818	8.516	8.6277	8.9569
'AARSD1'	9.5735	9.7383	9.2501	9.1076	8.6404	8.9682	8.6864	8.757	8.9463	9.0406	8.361	8.8494	7.9796	9.2099	8.4579	9.8554	9.3994	8.9777	9.1081	8.3104	8.5785	9.7058	9.3251	9.1106	8.7737	8.7834	9.523	8.3234	7.5568	9.2539	8.2759	9.0907	9.8889	9.5292	9.2851	9.0175	8.975	8.4778	9.167	9.1254	9.3947	8.0564	8.9036	7.8964	7.8374	7.8475	8.991	8.6717	9.0064
'ABCE1'	11.0179	10.4562	11.1628	11.0029	10.4352	10.8868	10.7432	10.065	9.5906	10.123	10.5346	10.2112	12.5385	10.6804	11.1412	10.7856	10.3567	10.8072	10.2848	10.9371	11.3345	10.3809	9.8474	10.2266	10.8476	10.1733	11.3319	11.1649	10.4233	10.2637	10.6562	11.0111	11.1255	10.4	10.4667	10.7825	10.2675	10.738	10.4389	10.9612	10.0881	10.921	10.3345	11.2434	11.0762	10.1921	10.9893	10.7991	10.6712
'ABCF1'	10.9058	11.0753	10.228	10.8225	11.1485	11.0031	11.1162	10.4095	11.5079	11.2963	10.2551	10.5482	11.7043	10.7346	10.9726	11.0253	10.6375	10.5868	10.9038	11.0956	10.8369	10.7868	11.3886	11.1788	10.6355	10.1678	10.7361	11.423	10.4352	11.1021	11.5502	10.5014	10.6549	10.5371	10.8966	10.58	10.9855	11.394	11.0767	10.3683	10.6993	10.202	10.8983	10.3209	9.7701	10.6361	11.0557	10.4834	10.6002
'ABT1'	9.0387	8.7562	8.9812	8.5896	9.3524	9.14	9.4645	9.0627	10.1758	9.2811	8.4887	9.069	9.6669	8.943	9.1839	8.8583	9.7665	8.3058	9.3845	9.9445	8.9594	8.866	9.8247	9.5198	8.8277	8.7096	8.6716	9.5533	8.2251	8.9487	11.0503	8.5796	8.9229	8.5493	9.1021	9.2134	9.5942	9.4193	9.563	8.6307	9.6076	8.4689	8.7298	9.2301	8.4859	9.3281	8.7318	8.7063	8.7443
'ACIN1'	11.7251	11.889	11.8818	12.0066	12.258	11.0785	11.5825	11.6355	11.2725	11.5224	11.1156	12.0926	11.538	11.4531	11.5504	11.7259	11.5096	11.6086	11.5695	11.259	11.3952	11.5677	11.9463	10.7279	10.7888	11.9118	11.744	11.0856	11.6702	12.4233	11.853	11.2039	11.7408	11.3587	11.6619	11.5194	11.8175	12.0042	11.7078	11.5269	12.003	11.0855	11.6312	10.4886	10.9897	11.6681	11.6675	11.6628	11.7896
'ACO1'	9.2373	8.1032	9.947	10.171	9.5501	10.6979	8.2988	9.3218	9.6867	9.773	9.8655	9.8154	8.541	9.5439	8.0083	9.7396	10.0293	9.1299	10.3978	9.6144	9.3938	9.4644	9.4945	9.2603	9.9285	9.2001	8.2169	10.1805	8.2592	10.0716	8.1069	10.4579	9.7229	10.0458	10.5105	10.6325	7.6592	7.4913	10.1967	10.363	8.3367	9.338	9.8917	9.9089	10.6875	9.0227	9.2106	9.21	10.2338
'ADAD1'	0	0	0	0	0	0	0	0	0	0	0	0	0	0	0	0.3844	0	0	0	0	0	0	0	0	0	0	0	0	0	0	0	0	0	3.6321	0	0	0	0	0	0	0	0	0	0	0	0	0	0	0
'ADAD2'	0	0.2981	0	0.8846	1.1041	0.8535	0	0.595	1.4462	1.5683	0.4913	0	0.7917	1.6637	0	1.1513	1.3506	0.2974	0	0	0	0	0.5658	2.5936	1.1322	0	0	0.5011	0.5077	0.5303	3.1935	0.4761	0	0	1.2904	1.08	0.6967	0.9573	0.6919	1.0221	0.4848	0.3863	0	0.5113	0	1.439	0.5691	0	0
'ADAR'	14.2903	14.3773	13.6368	13.5494	14.0438	13.6627	14.5232	14.6962	14.4527	13.2855	13.8255	13.5943	13.829	13.602	14.5568	12.3762	14.5727	14.0716	13.6796	13.7682	15.227	13.7863	12.9978	13.8293	12.7105	13.8249	14.4934	14.052	13.2848	13.4433	12.4042	13.4	14.1726	13.4052	13.9003	13.9081	12.1097	12.9241	13.8962	13.2376	14.4712	13.9869	13.105	14.2769	12.9695	13.5972	13.1006	13.8226	13.1316
'ADARB1'	9.4058	7.7747	8.0487	8.2016	10.1988	8.0512	8.7062	9.3262	8.6666	9.1354	8.8999	8.4333	8.4642	9.0389	8.5188	10.3524	7.4797	8.9998	8.5581	9.426	9.0728	8.3509	9.1521	8.6629	8.1533	7.3913	8.8294	8.8277	9.3239	9.3862	9.1387	8.9978	9.867	7.5561	8.734	8.2387	9.2094	9.0023	8.8056	8.6659	7.066	7.6674	8.8703	7.9259	8.7629	9.4175	9.2088	8.4366	7.9828
'ADARB2'	2.5082	2.9363	1.348	5.6864	0.6552	0.4889	0	7.0914	0	0	0.8571	0.8637	0	0.6772	0.369	5.9484	0	1.3798	1.3155	1.3805	1.4009	0	4.4589	0.7819	0	0.9094	0.3873	0	2.3835	1.874	0.596	0	1.7224	0	1.1088	6.0448	5.1478	0.9573	3.979	2.4873	7.4555	7.5775	0.3648	1.1093	1.4292	0	2.714	0	4.2975
'ADAT1'	9.5882	9.0415	9.0175	9.2026	9.2465	8.9507	8.1767	9.2793	7.9441	8.5787	9.3052	8.5795	8.549	9.7426	9.9124	8.0064	8.4646	8.9966	7.6421	8.6942	10.0506	9.819	7.8412	8.6161	7.9057	8.5898	9.6069	9.3242	8.5529	8.1897	8.2807	9.0657	8.7096	8.8893	9.602	8.3619	7.5099	7.3937	7.8585	9.1722	7.7986	6.5641	8.4666	8.4558	8.3835	8.7822	9.2094	8.3622	8.4771
'ADAT2'	6.6587	6.413	6.6501	6.586	5.1257	5.1576	7.6395	6.4407	5.7304	4.93	6.1033	6.9866	7.6617	5.7471	7.2532	7.0639	5.4213	6.9507	4.9951	5.9896	6.0438	6.3724	5.4825	4.1331	6.2038	4.6777	5.8183	6.0908	6.6396	6.9129	6.4418	5.7904	7.9108	6.3225	6.1552	7.1393	5.2217	6.6489	6.367	6.4541	5.0767	8.0245	6.0699	7.7967	6.6074	7.0341	7.4137	7.242	5.9037
'ADAT3'	5.5257	4.3416	2.9444	4.0942	4.5317	5.3836	4.1352	4.8504	6.4298	5.6019	5.7369	4.582	3.7207	4.4766	4.3389	3.94	5.8081	4.3053	4.7578	5.8629	4.7331	5.0764	4.0216	5.7224	5.4168	4.9682	5.3147	5.902	5.9481	6.4312	7.3858	6.1886	3.475	5.9255	4.5402	5.6036	5.9137	5.3078	4.7631	5.1284	6.8974	5.1941	2.245	2.823	4.209	6.0698	4.1044	5.5147	5.7772
'AEN'	8.1936	8.484	9.3029	9.181	8.2004	9.0681	8.7904	8.7362	9.1727	10.3389	8.0236	8.3739	9.2644	8.7245	8.83	7.9839	8.9861	8.9352	8.0329	7.7032	8.5699	9.8443	8.1215	8.903	9.2946	8.2186	8.4456	8.2306	9.2298	8.9265	9.1569	8.8866	9.2549	7.8295	9.0137	8.5329	8.6128	9.1315	9.2691	8.2074	9.1641	9.2991	8.587	9.0234	7.7168	8.2502	9.1194	9.538	8.2612
'AFF1'	10.8924	11.1615	11.209	11.2605	10.6666	10.839	10.6846	10.8616	9.9629	10.4782	11.7607	11.4021	10.7831	11.0794	11.2628	11.2541	10.3278	11.6497	10.2535	11.0637	11.6273	10.9946	10.1377	7.8576	11.2936	11.0998	10.9778	11.3749	11.0068	10.9646	10.5176	11.2146	10.2822	11.056	11.4596	10.6832	10.4023	12.3609	9.5255	11.1062	10.7063	10.6068	11.4749	11.0183	11.4241	10.7244	11.4892	11.0779	11.664
'AFF2'	5.1766	1.7201	1.348	2.463	2.9814	3.2437	2.2594	4.9073	2.7048	3.5859	4.0722	3.5928	2.97	4.0766	3.3683	2.8896	1.7334	2.4798	3.4659	4.7651	3.2527	2.9015	3.2671	2.4105	4.6346	2.5437	4.8437	3.3075	4.3507	4.0094	2.3483	3.3208	3.5897	4.1878	4.2425	3.1487	2.9104	2.5132	0.6919	1.4477	0	3.2623	4.5861	2.9364	3.2426	4.4287	4.668	8.056	2.7534
'AFF3'	11.8581	13.6912	11.2453	12.9742	10.9709	13.848	8.0866	11.1633	11.4343	13.5374	11.0684	11.7038	9.3621	13.0174	12.5974	13.2841	10.239	12.4087	9.2445	11.0383	12.1761	12.0607	13.1494	11.7281	12.8458	13.0525	13.4087	8.4896	14.2524	12.07	11.0861	10.3218	12.2514	13.6154	10.6272	11.7843	13.2409	11.8039	12.8868	13.2359	10.4458	3.9758	13.2324	12.2141	13.3382	12.135	13.2061	5.9802	13.1353
'AFF4'	12.1798	12.2184	12.2814	12.4072	11.6481	12.191	11.2973	12.4846	11.0304	11.8687	12.1824	12.2315	12.0245	12.0607	12.4727	12.1019	11.568	12.1649	11.8183	11.6424	12.8316	12.601	12.5027	11.7025	12.3178	12.6374	11.5342	12.5996	11.3565	11.4506	10.8215	12.1389	10.9944	12.6514	13.0624	12.0486	12.0799	11.4145	11.6329	12.4501	11.5078	11.8109	12.2781	12.9657	11.5638	12.5576	12.0378	11.2307	12.4393
'AGFG1'	10.4926	10.3653	10.3058	10.4485	10.2268	10.7807	9.8396	10.5318	9.7574	10.7995	9.7835	10.3044	10.8403	10.1487	10.5884	10.4858	10.0346	11.647	9.8737	10.1634	11.0743	10.1592	9.826	10.0664	10.6837	10.7489	10.6428	10.6395	10.391	10.2057	10.4427	11.0255	10.6149	10.0175	10.7075	10.1583	10.5962	10.4341	9.5297	10.5237	10.1195	12.0795	10.7496	11.3923	10.8109	10.3244	10.4748	11.2038	10.715
'AIMP1'	10.9958	10.9997	10.6835	10.445	9.984	10.4143	10.1536	9.605	10.0952	9.959	10.4982	10.042	10.3051	10.7211	10.7031	10.4298	10.1047	10.4875	9.7407	10.4032	10.3479	10.2469	10.8981	10.2527	10.6029	9.7749	10.3775	10.6093	10.542	10.0633	10.2886	10.0145	10.5963	10.1568	10.3951	10.0158	10.6262	10.0924	10.2027	10.3018	10.3833	9.8098	10.0313	10.4315	11.0176	9.893	10.6561	9.4575	10.0112
'AIMP2'	8.6458	8.5231	8.5201	8.9912	8.7575	8.2861	9.0199	8.4586	9.2967	8.7185	8.1654	8.0336	8.667	9.1585	8.6284	8.4479	9.4983	8.0205	9.2403	8.9396	8.7706	9.0825	8.4129	9.3708	9.3679	8.5129	8.8965	8.727	7.6773	8.5088	9.6865	8.8575	8.9446	9.1171	8.6721	8.839	8.8165	8.5537	8.7627	9.0206	8.9697	8.6834	8.5682	9.0059	8.3881	9.5033	9.4606	9.5333	7.4274
'AKAP1'	11.9478	11.7177	10.2206	10.708	10.6973	10.8118	11.6059	10.3834	11.7024	10.8832	11.5909	11.1366	11.6587	10.5958	10.3572	11.8166	11.74	10.7793	10.5933	9.8566	9.8488	10.5785	10.0071	10.0281	11.3425	11.6442	11.7572	10.817	11.8282	10.2668	13.152	10.291	11.4374	11.3147	11.0615	10.3749	11.8489	9.7063	11.3905	10.1121	12.2686	9.735	10.7321	11.0877	11.5874	10.15	12.9113	11.2786	11.1168
'AKAP8'	9.5596	9.2363	9.2922	8.9941	8.8499	9.5557	9.0662	9.518	9.1334	9.6127	9.8325	9.5846	9.5141	8.8078	8.6216	9.8634	9.4736	10.1684	9.1255	8.6128	9.0684	9.3068	9.1077	9.2364	9.6667	9.6617	9.2803	9.1907	9.3825	10.0469	10.1971	9.0477	9.6347	8.8239	9.2991	9.158	9.4903	10.0003	8.8913	9.0261	9.7543	9.645	9.0689	8.1245	9.3075	8.6695	10.0774	10.1161	9.0422
'AKAP8L'	9.9157	10.2113	9.4149	9.8871	9.42	9.6384	9.29	9.334	9.9674	10.2397	10.466	9.8491	9.4283	9.029	8.3805	10.8032	9.8741	9.9628	9.7407	9.5361	9.4672	9.2466	9.5309	10.0291	10.1799	9.8354	10.3869	9.3625	10.1605	10.8598	11.1816	9.7799	10.2907	9.6048	9.4665	9.8231	10.6103	10.8173	10.2575	9.5114	10.0363	9.6266	9.6082	7.4043	9.2545	8.9793	10.2728	10.1986	9.6256
'ALKBH1'	8.3107	8.5909	8.34	7.8512	7.7354	8.4693	8.0328	7.8084	7.9502	8.154	7.4177	8.8723	8.5919	8.0244	7.533	7.9978	8.0281	7.9568	7.9463	8.4938	7.8061	8.1644	7.1429	6.9206	7.528	8.1127	8.6419	8.3186	7.7416	8.0898	7.9	8.128	7.396	7.9031	8.131	7.977	7.7822	8.4015	8.4266	7.8665	8.2236	6.9835	8.2258	7.4141	7.1985	8.2743	6.9325	7.4125	8.5369
'ALKBH5'	10.4499	11.1427	11.4918	11.5139	10.8217	10.636	10.6412	11.6265	11.5652	10.9123	11.7884	11.0427	10.7537	10.9567	10.6292	11.6415	11.5335	10.6676	10.9905	11.3155	10.4861	10.6829	11.4526	11.6794	11.652	11.2962	10.9025	11.1775	10.8573	11.2452	11.0651	10.9516	11.1452	11.7046	10.8206	11.1529	10.2859	10.6666	11.4559	11.5819	10.3261	11.6184	11.6605	10.903	10.2586	10.4151	10.6576	11.196	11.2439
'ALKBH8'	8.1846	7.7019	8.7591	8.2126	7.3546	7.3432	7.8465	9.0773	7.0752	7.1982	8.0326	8.3524	7.5608	8.3472	7.8276	8.0217	6.5063	7.3814	8.8288	7.6562	7.5749	8.6451	7.1633	8.0733	8.3382	7.3913	7.8384	7.0773	8.2271	7.6376	5.9271	7.7629	7.1978	7.8877	7.5969	8.051	7.2376	6.8683	6.4042	8.2116	7.643	6.5594	8.1431	7.7334	8.2239	7.0774	7.9107	7.963	8.6572
'ANG'	7.3282	8.9164	9.6797	8.2204	9.194	6.836	7.3341	8.7489	7.3661	7.9678	7.5375	8.9207	6.365	8.5595	9.2786	7.4827	9.4552	8.9289	8.0054	6.1315	7.0473	7.7601	8.8246	8.359	6.1275	8.0044	7.9923	6.243	5.1641	8.6898	4.727	8.6816	7.3977	7.9768	7.2274	8.2957	6.7797	7.7616	8.3736	9.4185	9.081	6.9538	7.5279	6.8922	6.7616	8.5984	6.5922	7.4904	8.4455
'ANGEL1'	8.4396	10.5605	9.233	9.7586	8.238	9.4339	8.6116	9.2936	8.7807	9.6207	8.554	9.6471	9.6	9.3817	8.7502	9.0558	9.2731	8.7717	8.2671	9.3453	9.8275	8.1529	9.1092	8.2542	8.1371	9.2247	10.1178	9.9889	8.9935	9.1595	8.8207	8.8369	8.7838	8.6727	8.7525	9.7999	7.8342	9.5982	9.973	9.708	10.253	8.5933	8.8623	8.7707	8.0319	9.7493	7.847	8.3447	9.5266
'ANGEL2'	9.8938	9.8566	10.5475	9.5755	9.2662	9.7006	9.7175	10.8892	10.0811	9.2525	9.5364	10.1448	10.1129	10.254	9.5174	9.4438	10.1345	10.9872	10.5463	8.8979	9.5351	9.459	9.9974	9.2654	9.9083	9.8285	9.0896	10.2332	9.9348	9.7373	9.0579	10.0463	9.9902	9.5879	10.3069	10.1072	9.7019	8.962	9.8446	9.6013	10.3261	9.9625	9.8305	9.85	8.7402	9.6245	9.704	8.7639	9.6138
'ANKHD1'	12.1672	12.0914	11.3495	11.2261	11.5744	11.4119	11.144	12.0041	10.7401	10.7338	11.1714	11.5076	11.6383	10.5204	10.9792	11.6785	11.3445	11.3242	10.9502	9.9272	12.1656	12.0241	10.7458	11.0971	11.4748	11.8057	10.9806	11.5649	11.2355	10.6156	10.3436	11.4416	11.4797	11.2583	12.3328	11.1773	10.9901	10.8588	11.7045	11.0957	10.5384	11.8226	11.46	12.4238	11.083	12.1279	11.3715	11.1537	11.7181
'ANKRD17'	11.1595	12.1516	11.3569	11.9404	11.153	11.6465	11.0355	11.0056	10.4631	10.9997	11.9679	11.5272	12.3238	11.2722	12.0411	11.6428	10.6532	12.0425	10.5535	11.6796	12.0164	11.2058	11.6339	11.0089	11.1511	11.32	11.5717	12.3557	12.0806	11.4702	11.1106	11.6137	11.5523	12.7445	11.8487	11.4672	11.1342	11.979	10.9549	11.7489	10.7743	11.4311	11.8406	11.3932	12.2419	11.3087	11.5383	11.4327	12.0014
'APEX1'	11.1229	11.5782	11.6267	11.414	12.6459	11.4105	11.6384	11.1535	11.2148	11.4009	10.6308	11.4473	11.4951	11.839	11.4474	12.0575	11.394	11.333	11.6757	12.0657	11.7182	11.396	12.1592	10.7131	10.8817	11.4242	11.76	11.1558	10.5279	11.9868	12.511	11.9934	11.9994	11.0908	11.3285	11.4735	12.2296	12.6053	11.3263	11.4897	11.1463	11.0693	11.4778	10.4232	10.4266	11.944	11.5783	11.3895	11.2198
'API5'	11.7892	11.8872	11.7943	11.5359	11.4335	11.4684	11.8582	11.6754	10.5639	10.1376	11.7179	11.1186	11.8499	11.0011	11.4606	12.0871	11.5407	11.207	11.6942	11.2808	10.8181	11.1658	11.6892	10.898	11.8868	11.3419	11.0714	11.9602	11.3727	11.143	11.3176	11.6061	11.3332	11.1241	11.3861	11.5317	11.1616	11.4257	11.4003	11.5933	10.8899	12.0008	11.5339	12.5209	11.6504	10.9763	11.1538	10.7869	11.7077
'APOBEC1'	0	0	0	0	0	0	0	0	0	0	0	0	0	0.9249	0	0	0	0.2974	0	0	0	0	0	0	0	0	0	0	0	0	0	0	0	0	0	0	1.3516	0	0.387	0	0	0.6906	0	0.3667	0	0.6512	0	2.7093	0
'APOBEC2'	0.605	2.5407	1.6139	1.429	2.0571	1.9351	0	1.3489	0.4276	1.3632	0.4913	0.4955	1.8776	0.6772	1.6042	2.5569	1.7334	1.1007	0.4565	2.0729	0.728	0.4654	2.2444	1.6591	2.1941	1.2126	2.0283	1.0558	1.82	0.9172	1.3417	2.0453	2.2265	0.8155	1.5966	1.165	1.8004	1.2706	1.1576	2.1556	1.3771	0	0	1.1093	0.6455	1.439	2.545	0	0
'APOBEC3F'	6.9385	8.2977	6.7502	7.3802	7.0292	7.0762	9.0508	7.3797	7.759	7.3828	6.4227	6.9392	7.3745	6.4019	6.8523	7.4208	7.541	7.6532	5.2978	8.682	6.2065	8.3391	6.2706	9.4173	6.4791	6.2076	7.8306	6.4301	6.3044	8.4446	6.5794	5.3806	8.1327	3.6024	5.6895	6.2471	5.6088	4.5893	7.4726	7.6927	7.1208	6.646	7.6447	8.2477	7.1649	6.8889	6.0025	7.2938	7.0406
'APOBEC3G'	7.0014	7.2456	6.0083	6.3064	8.3349	6.7043	10.0003	6.5872	7.8153	7.2807	6.7289	6.4304	7.4719	5.6644	6.9575	6.2898	6.0382	7.9421	6.2012	9.1158	6.7235	9.2682	5.2839	8.8656	6.9469	6.2581	8.6218	6.9477	8.0616	6.8476	5.4915	6.6026	7.7099	4.8763	5.4239	6.4791	4.5259	6.1434	6.7477	7.3998	6.1876	6.6056	7.3538	9.0808	5.4742	6.5631	5.6394	6.8843	6.2414
'APOBEC3H'	3.0521	1.5037	2.0325	1.8233	3.7396	3.0464	5.523	1.7315	4.5285	3.5378	1.5986	1.7904	2.5974	1.6306	2.0725	1.5017	2.594	2.7974	2.5456	4.3394	2.7177	4.2968	1.2856	2.756	1.3726	1.2126	2.6403	2.5496	3.8152	2.3214	0.596	1.5631	3.7463	0.3257	1.5966	1.6185	0.9495	2.103	3.1197	2.331	2.6303	2.4866	1.447	3.3176	1.2695	2.9718	0	1.7546	0
'APOBEC4'	0	0	2.3566	3.0095	1.2851	0.4889	0	0.4718	0	0	0	0.4955	0	0	1.8572	0	0	0.7542	0.8027	0	0	0	0	0	0.4826	3.5286	0.3873	0	0	1.6876	0	0.8334	0	0	0.6584	0	0.39	0	0	0.3651	0	0	0	0.6587	0	3.8768	0	0	0
'APTX'	8.7475	9.4843	9.5588	9.0163	9.5017	9.0308	8.6647	9.3322	9.625	8.8668	8.6677	9.0843	9.5922	9.8951	9.6697	9.435	9.0893	8.9439	9.7148	9.5526	8.5561	9.4081	9.8279	9.4369	8.8663	8.8034	8.6024	9.6289	9.7759	9.1818	9.1621	9.2193	8.8827	9.117	9.1747	9.5326	9.8353	9.3699	9.9363	9.3232	9.3887	9.1843	8.8897	9.1159	9.4747	9.0068	9.3709	8.241	9.4157
'AQR'	10.3334	10.2661	10.5594	10.2885	10.6496	10.7011	10.3972	10.4404	9.4959	10.9768	10.5597	10.4142	10.5163	10.7793	11.182	10.3058	10.4745	10.4433	9.6393	9.7815	10.6498	10.5395	10.5796	9.3521	10.0196	10.7176	10.3064	10.9943	10.4587	10.0311	9.5475	10.255	10.3008	10.0503	11.0583	9.5872	9.5525	10.8843	10.3701	10.224	9.3192	10.6753	10.8468	11.4532	10.3609	11.1887	10.1131	10.0038	10.8724
'ARL6IP4'	10.1973	11.299	10.2538	10.587	10.315	11.136	9.5671	10.3488	11.48	11.4271	10.9201	10.9123	10.6207	10.7252	9.2475	10.8515	10.8015	9.8933	10.7139	10.1197	9.7933	11.3767	10.4648	11.2837	11.0652	10.8245	10.5916	9.8347	10.1748	10.8654	11.6288	10.441	10.3222	10.8307	10.6435	10.9726	11.0829	11.8412	11.548	10.1057	10.9318	10.5047	10.4565	8.4617	10.4398	10.5432	10.786	9.8845	10.2226
'ASCC1'	8.7769	8.456	8.5025	8.8795	9.7283	9.2105	10.9448	8.3465	8.6001	9.0893	9.2263	8.7095	7.6869	9.2136	9.1788	9.1158	8.4147	8.5035	8.2371	9.278	8.1204	8.7598	9.7596	8.8589	9.4962	8.6367	9.8744	9.0525	8.7927	8.714	8.5484	9.0866	9.2764	8.7545	8.736	8.8618	8.9971	9.7345	8.5525	9.1036	9.0868	10.42	8.9992	9.0426	9.1401	9.3023	8.8909	8.7613	8.6877
'ASH1L'	11.9657	11.93	12.4744	11.7284	11.2446	11.8252	11.3422	13.0115	10.5818	10.1801	11.9678	12.2673	11.923	11.9249	11.3262	11.2283	11.3348	11.3059	12.0032	10.8497	14.3125	10.9663	11.134	10.4099	10.7819	12.0561	11.7625	11.7995	12.267	11.1846	10.1564	11.5774	11.764	11.7524	12.7218	12.1601	10.8182	10.1282	11.3933	11.681	11.5057	11.4246	11.5658	11.4491	11.8016	11.7183	11.3636	11.9126	11.7296
'ATXN1'	10.7439	10.7055	8.2934	10.4265	10.0417	10.179	9.7232	8.6991	8.9929	9.0924	9.7702	10.1951	8.8763	9.0778	10.207	10.7498	9.1308	10.6169	7.7433	10.2042	10.2951	10.2055	10.2427	8.1038	9.8349	9.8285	8.8018	8.5757	9.75	9.2654	9.6594	9.7149	10.1471	9.7867	10.3105	9.4009	8.6001	8.0144	9.4463	9.7199	7.8115	7.5752	9.8741	8.9544	10.0628	9.9153	10.7517	10.1006	9.9969
'ATXN1L'	9.993	10.4207	10.1878	10.678	10.273	10.4748	9.9355	10.6742	9.502	9.7807	11.6104	10.3831	10.4911	11.1103	10.5941	9.9705	9.686	10.69	9.1418	10.6432	11.08	10.7128	9.7942	10.1046	10.1429	9.9672	10.4409	10.8215	10.7664	10.1766	9.6064	10.8494	10.4609	9.9677	10.8344	10.6276	9.409	9.7566	9.7546	10.6125	9.3291	10.5687	10.2927	9.2301	9.6359	10.423	10.906	10.0648	10.2628
'ATXN2'	9.8862	10.6411	10.3222	10.2823	10.1537	9.4631	9.538	10.0744	8.93	9.7415	10.4902	10.1906	10.3707	10.0889	10.542	10.8884	9.5009	10.2111	9.2294	10.0527	10.1993	9.904	10.8441	9.6903	10.4728	9.943	10.0838	9.5282	10.4179	10.1588	9.2724	9.1435	10.1442	9.6207	10.4918	9.9858	9.8524	9.2929	10.541	10.0856	9.6831	10.383	9.9185	10.3646	10.8896	9.9196	10.151	9.9724	9.8994
'ATXN2L'	11.616	11.6535	10.6431	11.0297	11.6786	10.9459	11.6432	11.0436	11.8743	11.6644	12.0644	11.4358	10.9217	11.3062	11.5744	11.6236	11.2714	11.0556	11.5485	11.5124	11.7095	11.6687	12.1442	11.0388	11.4361	11.5529	12.5397	11.5292	12.1015	11.803	11.5556	11.0209	11.2973	11.4174	11.6474	11.2948	12.7495	11.5756	12.0989	10.6198	12.3605	12.2421	11.5707	10.6199	11.2073	11.5867	11.2643	11.7083	11.8742
'AUH'	8.1755	8.0813	9.0161	8.3868	7.9767	7.8961	7.6632	7.9094	7.9176	7.139	7.6097	8.1382	8.3532	7.1227	8.1168	8.893	7.9601	7.9555	8.4065	7.5553	8.2674	7.5829	6.8221	7.9103	8.1713	8.2079	7.343	7.5246	8.4401	8.1015	7.7504	7.8289	8.2376	8.8808	7.5126	7.2958	6.9423	7.8474	7.6198	9.056	7.5872	8.4937	8.2189	6.9094	8.6539	6.3476	8.551	6.7315	8.3995
'AZGP1'	12.8112	13.3538	17.0071	15.0551	13.7642	15.8085	11.274	15.3891	15.3733	15.0748	13.7067	15.6192	12.3189	16.3202	13.0067	13.5602	15.3352	14.4621	16.3262	12.0122	14.2097	14.1722	12.9587	15.5838	14.3953	15.0062	12.7788	13.5376	12.8971	14.9347	11.3483	14.2903	13.0405	15.0667	14.9698	16.4314	14.1681	4.3769	13.7295	15.783	13.4242	4.2092	13.6863	12.858	13.8193	13.1566	14.8367	13.6914	13.4651
'BARD1'	7.7065	7.3033	5.7428	6.5254	6.8467	7.3215	8.0118	7.2538	5.0778	6.9684	6.7724	6.4027	7.6055	6.2793	7.5711	6.6601	8.1314	7.663	7.0445	7.2147	8.2364	6.9626	6.8936	5.5559	6.8509	6.6911	7.1501	7.6788	6.6517	6.9022	5.6615	6.1886	7.3192	6.7936	6.6549	5.7215	7.2406	6.3407	6.8704	5.6996	5.3553	7.5798	7.4036	8.0881	8.0913	7.4033	7.4178	8.3982	6.9003
'BAT1'	12.2191	12.1951	12.4847	12.4333	12.3508	11.2932	12.9612	12.1779	12.3714	11.1964	11.4258	12.6822	12.7081	12.1565	12.6784	13.0022	11.9656	11.596	12.1514	12.2202	12.0711	12.0037	13.2327	12.099	11.7664	12.1347	12.7579	12.0854	11.8817	13.1887	13.4687	11.9128	12.5081	11.5057	12.2964	11.9655	13.1242	12.8826	12.7991	12.3116	11.961	11.8784	12.2663	12.13	11.4421	12.0955	11.9859	11.7079	12.6371
'BAZ2A'	11.5809	12.4031	11.7923	12.0764	12.0257	11.7359	11.8687	12.1683	11.1295	10.5303	12.3063	12.127	12.4436	11.9526	11.9281	11.8119	11.4258	12.3273	11.7953	11.6566	12.0063	11.8211	12.6457	11.4038	11.5314	11.9605	11.4954	12.8015	12.4647	11.6638	10.9205	11.1924	11.7825	11.8569	12.4239	11.6791	11.7611	10.2028	11.8454	11.7992	11.5165	11.8602	11.8438	11.5058	12.1334	11.9434	12.0003	11.9044	11.8734
'BAZ2B'	10.5403	10.097	10.1762	10.806	9.3646	9.6461	9.251	10.4116	8.361	9.6491	7.8701	10.2653	9.7971	9.5899	9.4374	9.6909	9.3108	10.9622	8.7745	9.1869	9.4943	9.925	9.4454	8.4342	9.105	10.5562	9.5596	9.5248	10.2899	10.2498	8.8751	9.4492	9.5609	10.0486	10.5463	9.2285	10.0059	7.7492	8.1477	10.3796	8.7221	9.7807	10.223	10.2924	10.6549	9.4692	9.849	9.5329	10.2512
'BCDIN3D'	7.1312	8.8199	8.7562	8.6384	7.6545	7.8859	8.502	8.4015	7.8636	8.2555	8.5813	8.7209	6.9776	8.8162	8.4398	8.3729	8.0503	8.2967	9.3926	7.8153	7.6125	8.3761	8.4476	8.723	8.5166	8.2694	8.5933	8.5196	8.4106	7.7556	7.9133	7.2006	8.2023	8.1485	8.3483	7.9413	7.745	7.9723	8.6337	8.5866	8.209	8.1988	8.2247	8.2489	8.0912	7.8176	7.9238	7.7904	8.4776
'BCLAF1'	12.1181	11.5463	12.3973	12.3891	11.8361	11.8724	12.3132	12.4257	11.0723	10.9689	11.5916	12.0178	13.0028	11.8165	12.0728	12.268	11.6045	12.3102	11.9283	12.1359	12.5834	11.9339	11.7895	11.0565	12.121	12.1655	11.5956	12.235	12.0855	11.7983	11.9868	12.1067	12.2272	11.697	12.4488	11.9251	12.1701	11.7394	11.8196	12.2513	11.1682	12.04	11.8677	12.9499	12.3462	12.1251	11.8713	12.0074	12.1193
'BICC1'	7.4406	0.9395	4.4675	5.5278	4.652	5.845	4.4168	6.7567	4.0161	0.4783	7.0624	4.506	6.8395	7.2531	7.0269	1.6494	5.1958	6.2838	4.9262	7.0556	6.719	5.9872	5.2732	4.3522	5.3897	4.3136	6.7895	7.0423	4.7404	4.7182	3.6741	6.0761	6.3487	3.9485	6.9961	4.1682	2.5768	4.9821	0.387	5.5391	1.5834	2.2276	6.5624	7.3128	5.5282	6.0326	6.5032	6.6023	3.9409
'BMS1'	10.6998	9.8817	10.278	10.2911	10.8267	10.3231	10.4178	10.2606	9.8055	10.3177	10.4299	10.3169	11.0089	10.1199	10.5801	10.0424	9.9653	10.5091	10.2088	10.2217	9.8457	10.1821	10.8179	10.4801	9.9337	10.1782	10.6624	10.3797	10.4299	10.3472	10.3434	13.0317	10.524	10.3304	10.3003	10.4374	10.5165	10.6895	11.1769	10.223	10.1205	10.8804	10.3367	10.4196	10.5604	10.5514	10.4701	11.2328	10.2295
'BOLL'	0.334	0	0.5995	0.3585	0	0	0.9613	0.8267	0	0	0	0.4955	0.673	0	0	0.6876	0	0.5438	0	0	0	0	0	0.7819	0	0	0.944	0.6224	0	0	0	1.1196	0.546	1.0095	0	0	0	0	0.387	0	0	0.6906	0.3648	0.6587	0	0	0	0	0
'BOP1'	7.9418	8.7729	7.2228	8.5758	8.5504	7.01	5.6372	7.8453	8.2507	8.1599	7.9017	6.6465	9.3144	6.5975	8.4228	9.2643	9.2982	7.7032	8.6545	8.666	7.2752	8.6327	8.4108	8.3141	8.4942	7.2938	8.1196	8.927	8.2372	7.467	10.6807	8.5071	9.3186	8.7796	7.6601	8.5458	9.4766	10.4168	7.9348	8.1115	7.6602	9.4904	7.8901	7.215	7.5157	8.1753	8.4648	9.5669	5.0262
'BRCA1'	10.7227	9.1962	9.1801	9.028	8.9572	9.0612	10.1806	8.9052	7.6615	10.0262	9.0934	8.2257	8.5807	9.0439	8.7561	8.3919	9.6799	9.9884	8.603	8.198	9.5172	8.9428	9.936	9.0095	9.1944	9.786	9.5833	9.1724	8.4189	8.1038	7.5365	8.8878	9.1206	9.6034	9.5445	7.8325	8.6849	8.0961	9.7571	7.9304	8.0947	9.0916	8.2574	9.7738	8.6356	9.0493	9.7928	7.6753	8.6444
'BRIX1'	9.7915	9.5821	9.6044	9.2541	9.9113	9.4697	9.6417	9.4833	9.1787	9.0079	9.7574	9.1852	9.7618	8.9717	10.3427	9.4311	9.2122	9.3548	9.5647	9.5345	9.9359	9.532	9.6026	9.2838	9.7909	9.1685	9.7664	10.1276	9.5502	9.0134	10.2027	9.2594	9.5906	9.8534	9.5529	9.2541	9.9136	10.0607	9.6818	8.9048	9.0173	10.5773	8.8106	10.1074	10.8041	9.5682	9.3002	10.1192	8.8625
'BUD13'	8.2988	8.4322	8.6224	8.5058	8.6874	8.1218	8.8988	8.7711	8.71	7.7656	8.8347	8.7305	8.0781	8.2383	8.7375	8.0733	7.3104	7.63	9.0394	8.7228	8.6368	8.0153	8.2347	8.9224	8.591	7.9143	8.7449	8.0603	8.124	8.8618	8.1748	8.2424	8.0525	8.2892	8.0934	8.2873	8.501	9.2951	8.5631	8.2186	8.5079	8.2781	8.6285	7.7587	7.6474	8.1696	8.0115	8.9555	8.4359
'BYSL'	9.2435	8.7593	8.8277	9.1201	9.6546	8.7544	9.2299	8.6276	8.5224	8.5787	7.8595	8.452	9.651	9.0439	9.0641	9.4228	9.5899	8.8878	9.3128	9.4466	9.1746	8.5806	9.686	9.3647	8.8048	8.1309	9.432	9.463	8.433	8.8521	10.9502	9.3101	9.6579	8.7297	8.882	8.9356	9.1309	9.7014	9.086	8.903	8.6751	8.7862	8.4043	9.0885	8.1627	8.6243	9.384	8.6363	8.4507
'BZW1'	12.4405	12.6071	13.7639	12.7921	13.2658	12.9804	12.4917	13.7237	11.9735	12.6424	11.9572	12.6296	12.6366	12.9295	12.4267	12.8947	12.1093	12.9707	12.7645	12.5196	12.9965	12.4279	13.6618	12.4283	12.9163	13.2286	12.633	12.5111	12.3749	13.1026	12.89	13.326	11.9617	12.5592	13.1901	12.7726	12.334	12.7584	11.716	13.4275	11.8647	12.8768	12.738	14.247	12.8753	12.0923	12.4964	13.2138	12.7965
'BZW2'	11.618	10.3458	11.0896	8.9885	10.5472	11.0091	11.2891	11.0716	10.9986	9.3772	10.1576	10.978	12.362	11.5334	10.798	11.1736	10.6131	10.8641	11.1498	11.8401	12.1271	10.0588	10.4459	10.535	11.0832	10.2923	10.8013	11.461	10.7364	10.8154	12.1611	11.6646	10.6834	11.0829	10.1339	10.9622	9.6786	10.2449	10.6553	10.2416	9.5177	11.4641	10.1888	10.5675	11.5048	12.2241	11.1579	11.7279	11.088
'C10orf28'	9.0906	8.2914	8.2525	8.2545	8.8126	8.0944	8.6393	8.8543	7.8567	8.1991	8.5493	8.5995	8.8681	8.6064	8.7926	8.5774	7.5969	8.9979	7.9066	8.0946	8.3023	7.7195	9.2058	8.3206	8.1713	8.2871	8.6104	8.5511	8.7678	7.8188	8.5105	8.0061	7.9435	8.6446	8.2302	8.27	8.5651	8.5611	7.5218	8.2046	9.1161	8.6551	8.4957	7.9897	8.7629	8.7113	8.4873	8.43	8.3841
'C11orf68'	9.0394	8.9581	9.0375	9.4767	9.2722	9.7907	9.1212	9.4988	10.195	9.6674	9.6645	9.4583	9.6826	9.2474	9.2181	8.7	8.3164	8.6438	9.6851	9.1936	8.9238	9.6826	9.299	10.1168	9.4762	8.7862	10.26	8.4733	9.4309	9.7214	9.7547	9.1761	9.7972	8.5581	8.4797	9.627	9.4018	10.1738	8.6932	9.5045	9.9724	9.4996	9.3439	8.5266	9.4447	8.0064	9.9771	9.208	9.4649
'C12orf65'	8.0829	8.525	7.3739	7.7771	8.5123	8.4343	7.518	7.4452	8.0828	8.8098	7.7631	7.6657	7.5608	8.2903	7.3671	8.7179	6.7334	8.4934	6.1416	8.2859	7.2443	7.7453	9.226	7.7747	7.65	7.4138	8.6093	7.1001	7.407	7.5684	7.0933	7.5048	7.015	7.8133	7.8619	7.2766	7.1894	9.8728	8.3111	7.0063	6.4273	8.6855	8.1059	7.4166	7.4474	8.4063	8.2718	7.9046	7.7429
'C14orf104'	8.0829	8.5024	8.3377	8.3636	7.4526	8.3951	7.5512	7.9392	7.8524	8.201	7.4747	8.6824	8.2997	8.0409	8.0358	8.7252	7.8112	8.2352	8.5638	8.2871	8.1101	8.0427	8.5434	7.5605	8.3611	8.4189	8.8087	8.0069	7.5856	8.1474	9.0129	8.5393	8.8757	7.9243	7.6663	8.4431	8.5663	9.0116	7.9384	8.2612	8.0734	7.6254	8.4922	7.4552	8.9106	8.6955	8.122	7.7594	8.4389
'C14orf156'	9.1139	8.8681	9.0515	9.0327	9.2935	9.1203	9.2636	7.9994	9.5075	9.0683	7.7977	9.1544	9.1826	8.8374	8.5661	9.2954	9.5841	8.7412	9.361	9.6262	8.9905	9.6685	7.7784	8.5119	8.5427	9.1707	9.6154	9.5075	7.938	8.8604	9.8985	9.2474	8.3415	8.9333	8.5823	9.2687	9.0681	9.5483	9.1374	9.0545	9.112	8.9102	8.5642	9.1091	7.9187	9.4235	8.1493	8.6073	8.7801
'C14orf21'	8.1413	9.0775	8.2403	8.8941	8.0189	8.4774	8.0866	8.3568	7.8109	8.1177	8.4237	8.5764	8.8091	8.0877	8.5914	8.3533	8.2481	7.5442	8.2354	8.4959	8.7815	8.3989	8.5154	7.5439	7.7731	9.0432	8.2826	9.0086	8.0058	8.3178	7.3041	8.8207	8.5256	8.4577	8.2632	8.4937	8.1486	8.206	7.7939	8.875	8.6623	7.2684	8.8087	6.899	7.7283	9.0586	9.3013	8.9578	8.9718
'C16orf42'	9.2554	9.663	8.4963	9.3728	9.8978	9.6389	9.0498	9.1418	10.8796	10.2302	10.4164	9.6606	8.7378	9.6409	8.5354	9.9167	10.1131	9.1076	10.1651	9.4432	8.9479	10.1427	8.8967	10.2337	10.0901	9.7928	9.2651	9.5239	9.8068	9.5903	10.9085	10.8803	9.5717	9.805	9.4797	9.5519	10.6348	9.7715	10.4539	8.9027	10.893	9.3256	9.6401	8.042	9.1631	9.2549	10.193	9.527	9.5026
'C16orf57'	9.3054	8.3061	9.2744	8.6925	9.5323	9.6066	9.6822	9.4139	8.9997	9.0406	9.2263	8.8761	8.332	9.8149	9.7795	7.5105	9.265	9.49	8.805	9.883	10.0728	10.1616	8.1713	9.4339	8.7539	8.5224	8.0643	9.1212	8.2332	9.3503	9.9539	9.2278	9.3535	9.2804	9.8111	9.6255	9.1084	10.2012	7.2457	8.6822	8.6028	10.8	8.4771	10.1819	8.5273	8.8884	10.4603	10.4009	8.2132
'C17orf42'	7.9645	7.7302	7.74	7.4679	7.4263	7.3432	7.8554	7.3251	7.3408	7.7446	6.9533	7.3331	8.7918	7.6515	8.7026	7.6639	7.7187	7.5946	7.1504	7.4752	7.5062	7.4479	7.9923	7.3791	7.458	7.136	6.7855	7.1721	7.7215	7.5445	6.6023	7.4316	8.2788	7.6519	7.1123	7.7377	6.4579	7.1137	7.8373	7.5493	7.8986	6.6723	7.3864	8.2353	7.0711	6.3374	6.6354	7.7328	7.3445
'C17orf71'	9.8304	10.2455	9.3537	9.1194	9.8515	9.3747	10.7392	9.3157	9.8401	9.456	9.2477	8.8634	13.3188	9.6865	9.4225	9.4337	9.52	9.6069	9.0905	9.1804	12.402	9.3369	10.7415	9.2347	9.3271	8.9373	9.9772	10.1707	11.0508	8.9693	9.781	9.2409	9.8677	9.2757	9.5367	9.4167	9.8006	8.2014	9.5122	8.7856	9.8021	8.4525	9.3566	9.4573	10.2992	9.077	10.4214	9.5691	8.9614
'C17orf85'	9.98	8.7095	9.4578	9.7171	8.8924	8.6233	9.0392	9.4269	8.3208	8.4994	8.5587	9.4684	9.4724	9.0977	9.3412	9.3417	9.5062	10.2297	9.1932	8.841	9.2758	8.7998	9.3583	9.2805	9.0994	9.8939	9.335	9.0591	8.93	9.6688	9.2312	9.1954	9.0905	8.113	9.7121	8.7975	9.2185	8.369	9.0277	9.1986	8.0344	9.4929	9.5672	9.5252	8.5973	9.187	8.3898	8.8715	9.5938
'C19orf29'	9.0394	8.4197	7.4093	8.1088	8.2879	8.8138	8.5084	8.4947	9.4903	9.4075	9.1199	8.4737	7.9813	7.8518	6.9643	8.6958	9.0413	8.202	8.6612	7.5031	7.9258	8.7239	7.823	8.7643	8.9264	8.8522	8.2567	8.0471	9.1666	9.517	9.9502	9.053	8.1374	8.3754	8.5257	8.4276	9.9033	9.5319	8.1734	7.8612	9.615	7.2335	7.9366	6.1735	8.0642	7.7929	8.0329	10.2784	8.3685
'C19orf61'	8.6684	8.7221	9.2803	8.7616	8.926	11.7819	9.0037	9.2865	9.4785	9.6221	9.6354	9.4	8.4823	9.6696	8.7561	9.0113	8.8204	9.038	9.3162	9.6436	8.9717	9.0336	9.7596	8.9159	9.3848	8.8231	9.3253	9.8106	9.0113	9.8126	9.1229	9.6755	9.3372	9.7033	9.3227	8.8567	8.7239	9.2972	9.4122	9.2225	9.8616	9.8779	9.3623	8.9712	8.7917	8.4611	9.2723	9.6452	9.3601
'C1D'	7.775	8.147	7.3283	7.4164	6.7383	7.5185	8.4095	7.3931	7.835	8.5772	6.8041	7.1244	7.5076	7.9737	8.1645	6.7282	7.6027	8.0803	7.5534	6.7357	7.9979	7.1405	6.5305	7.9146	7.2402	7.4756	6.9163	7.5414	6.891	7.4303	7.6693	8.2755	7.8969	7.4514	7.633	7.2766	8.2623	6.9909	8.0177	7.7027	7.96	7.9708	7.8725	8.4665	7.0891	8.0505	7.7961	6.8795	7.5683
'C1QBP'	10.0074	9.8872	11.4987	11.0296	10.7516	9.5122	11.0604	10.5901	10.8191	9.1446	9.8602	10.6212	12.1444	10.2261	10.408	11.3785	11.4159	10.2358	10.9926	10.8283	10.5106	10.1735	9.8853	10.8553	11.5371	11.0759	10.4039	11.0311	10.255	10.7785	10.0338	11.8377	10.0606	10.3165	10.4964	11.1659	10.4649	9.9764	10.1325	11.3543	9.4828	11.3588	11.1462	11.7063	10.6577	10.0222	10.3015	10.4455	11.061
'C1orf25'	9.1691	9.7972	10.0814	9.4455	9.8411	9.6457	10.1527	10.0567	10.3514	9.6964	9.8542	10.1323	9.0975	9.7104	9.5162	8.5029	9.9473	8.3691	9.6838	8.6069	9.7783	10.1939	9.3218	9.2068	9.9161	9.2828	9.6737	9.9638	9.2598	9.1606	8.0014	9.8476	9.5549	9.8101	10.4269	10.081	9.2592	8.6982	9.803	9.5142	10.6214	9.0932	9.8869	10.1761	8.6077	10.1551	8.5436	9.7524	9.4925
'C1orf26'	6.9354	7.5617	8.3262	7.3178	7.0387	7.4028	7.6998	8.2745	7.6267	6.6104	7.3258	8.2277	7.1544	7.3726	7.551	6.8168	7.831	6.9399	7.5448	7.1069	7.3496	6.7947	6.1877	6.786	7.2096	6.9018	7.4409	7.408	7.8325	8.3036	6.0984	7.4924	7.4311	7.6591	8.2008	7.7599	7.2376	6.5581	6.9729	7.0509	7.5197	6.781	7.5481	7.8999	8.0718	8.3843	6.416	7.6037	7.064
'C1orf59'	8.1479	3.0203	6.0978	7.3924	10.3621	8.6115	8.2858	5.1623	7.9622	9.4705	7.1881	8.2914	7.9762	9.0512	9.228	9.0291	3.7854	9.8992	6.4487	9.8574	8.7944	5.2739	4.5144	8.2093	8.9086	7.991	8.4821	9.8575	5.2037	8.3298	9.5196	8.636	6.8173	9.8319	7.2085	7.5239	9.6029	10.5912	1.9143	6.4961	3.7845	9.8417	8.9157	5.1819	4.2736	9.0755	8.5342	8.5353	8.613
'C1orf66'	9.1071	10.0322	9.9672	9.3798	9.3333	9.4965	9.7272	10.546	10.9327	9.3891	9.549	10.2564	8.8672	10.2014	8.9065	9.4228	10.0148	7.8691	11.2743	8.6478	9.0578	9.6015	8.8381	9.4051	8.5069	9.5205	9.286	9.2431	9.5099	9.973	9.7184	9.0938	8.905	10.1611	9.8689	10.4965	9.3858	9.0897	10.0131	9.6056	11.0455	9.2541	9.4325	8.4876	9.1072	9.1969	8.8843	9.8403	9.5558
'C1orf77'	10.862	11.0924	11.0889	10.6117	10.6878	10.9851	11.143	11.7033	11.2592	10.9507	10.9518	11.4944	11.12	11.3142	11.2043	10.6862	11.4719	10.3026	11.2258	10.5609	10.3371	10.7125	11.16	10.6047	10.7174	10.9788	11.8572	10.6747	11.1747	11.3993	11.4216	11.0072	11.0006	11.0429	11.2394	11.2722	11.2675	10.9999	11.6947	10.3263	11.9193	11.4812	10.8282	10.2163	10.4012	10.6978	10.7247	10.951	10.6932
'C20orf4'	10.2773	10.7495	10.0662	10.1403	10.5059	10.4662	11.2022	9.9786	11.146	10.2753	10.5535	10.0621	10.4062	11.1971	10.8803	11.466	10.6098	10.1613	10.1218	10.1781	10.6551	10.3221	10.8493	10.4033	10.7044	10.1584	10.7946	11.0335	10.3869	10.273	10.0043	12.2226	10.8314	10.1795	10.1596	10.5532	10.529	10.4395	11.0906	10.1459	10.6287	10.1558	10.1177	11.1213	9.9721	10.438	10.1081	10.1957	10.1424
'C22orf28'	11.5511	10.3785	11.028	10.4659	10.4262	10.527	10.5965	10.6298	10.5188	9.5974	10.2237	10.2674	10.9844	11.0032	10.8325	11.2785	11.0973	10.6249	10.3918	11.0013	10.7417	10.784	10.7259	11.0403	10.7554	10.1529	10.4691	10.8424	10.8988	10.879	10.4726	10.7558	10.1686	10.7919	10.6075	10.3798	10.8377	10.6985	10.2477	11.1062	10.9503	10.1515	11.0098	10.6472	11.1353	10.5904	10.2809	11.1546	10.9845
'C2orf15'	6.033	6.6679	7.606	7.207	7.6879	7.5629	6.3615	6.2806	7.0371	7.3862	6.6611	7.2859	6.6071	6.9558	7.0631	7.3843	6.8483	7.2299	5.1523	6.8716	5.8729	6.5213	8.2325	6.0855	7.3105	7.3989	7.4286	6.3975	8.1665	6.9851	7.4849	7.5707	7.1276	6.5527	6.8636	7.0743	7.9829	6.9692	7.2122	7.386	6.6046	5.1865	7.806	7.7496	8.099	7.8932	6.7829	6.5655	7.6675
'C2orf29'	10.1682	9.6146	10.3919	10.1067	10.6468	9.8934	10.3799	10.0842	9.9599	10.3079	9.6449	10.0819	10.3273	10.1441	11.0224	9.915	10.0335	10.4814	9.7779	9.9531	10.1397	9.8006	10.2112	10.2463	10.2774	9.9761	10.3137	10.2989	10.3617	10.1144	10.9442	10.3986	10.2389	10.6783	10.1264	10.8501	10.314	9.5735	10.0949	9.8889	10.3655	10.5592	10.1147	11.4077	9.9966	10.7302	10.2708	10.3753	9.9092
'C2orf3'	9.4212	8.1851	8.7642	8.9213	8.0845	8.5569	9.0288	9.0669	7.7099	8.1033	8.2899	8.958	8.6485	8.1191	9.142	9.0375	9.0466	8.9113	8.4425	8.2382	8.4558	8.4311	8.3862	7.6302	8.2086	8.9489	8.8802	8.4311	8.1838	8.1315	8.595	7.4639	8.7549	7.8628	8.4066	8.6446	8.5412	9.1021	9.3591	8.8634	8.1301	9.4947	9.5699	9.7	8.866	8.9057	8.0249	8.3708	9.5776
'C2orf60'	7.3075	8.2289	7.726	7.9301	8.4322	7.2236	8.2416	8.0231	7.3982	7.7682	7.0849	7.7345	8.3791	7.3059	8.1907	7.7566	7.5829	7.9598	6.6439	7.6226	7.7036	7.4229	8.1513	7.3728	7.5888	8.0161	7.6373	7.7515	7.9537	8.135	7.7976	7.7778	8.2936	6.858	7.4965	7.663	7.8443	7.4988	7.1396	7.8271	7.7913	8.0041	7.5258	8.9127	7.8973	7.5155	7.5797	8.2547	7.4608
'C2orf79'	8.0773	7.4239	7.2717	7.7067	8.2665	8.4985	7.5657	6.6159	8.6872	8.1033	6.8806	7.4357	8.0444	7.7946	6.7966	8.104	8.3899	7.5895	7.7804	7.954	7.1967	7.8274	8.0451	7.9941	7.7546	8.3927	8.6975	7.9947	7.1656	8.413	9.0285	8.2179	7.8488	7.56	7.4399	8.0888	8.4545	9.5392	7.845	8.0328	8.1424	9.2077	6.7745	8.4747	7.4728	7.7817	8.2524	7.9924	8.1269
'C3orf26'	9.0236	8.1447	8.6072	8.2208	7.975	8.263	9.1895	8.2545	8.1596	8.0867	8.8334	8.4654	9.2851	7.8023	8.8602	8.975	9.3785	8.3987	8.4363	8.6226	9.2674	8.5892	8.0149	8.1226	8.8465	8.3603	8.4945	7.9825	8.0661	7.9255	9.2065	8.2572	9.1455	9.255	8.1221	8.5601	8.3718	7.9554	8.9642	8.3857	7.563	9.6069	8.4654	9.4937	9.207	8.069	9.0553	9.3773	8.5645
'C4orf14'	8.7466	8.9851	9.8957	9.4154	9.4422	9.6376	9.0713	8.65	8.8653	8.9722	9.586	9.3273	10.2719	9.3127	9.5687	9.2835	8.875	8.809	8.614	9.2977	9.1573	9.252	9.5576	9.2771	9.1747	9.054	9.4582	9.6141	9.0634	9.3679	10.5505	9.921	9.2646	8.6655	9.2479	9.5277	8.9326	9.5236	8.8116	9.8133	9.0761	9.7598	8.8801	8.6197	9.1644	8.9228	9.728	9.5525	8.9614
'C4orf23'	7.2239	8.3953	7.7469	8.3386	8.1132	7.7224	7.7031	6.9451	7.5754	8.2761	7.3618	7.8044	8.4458	8.5636	7.593	7.9682	6.9158	7.7878	6.8947	8.3092	7.1607	7.4384	7.9955	8.2844	7.5526	7.3989	7.4254	8.1684	9.0416	7.833	8.3089	8.1077	8.4172	7.5127	8.0373	7.6864	8.3691	7.7686	7.4998	8.2339	8.3024	6.8089	7.5325	6.4128	8.4549	7.59	7.0686	8.5058	8.2201
'C6orf153'	9.7166	9.2683	9.2562	9.4214	10.7573	9.5456	9.4273	8.8663	9.4411	9.6619	8.6533	9.0265	10.0989	9.5105	9.7124	9.5118	9.8919	10.1021	9.5267	10.2419	10.2477	9.5088	10.1737	10.1555	9.2854	9.1904	9.6682	10.4478	9.0509	9.6546	10.0792	9.932	9.7229	9.0647	9.3247	9.3804	9.6183	9.88	9.5811	9.2425	9.0579	9.1605	9.1055	9.9193	8.7249	9.5573	9.4378	10.1795	9.1169
'C7orf64'	8.062	8.3904	8.3851	8.7978	7.9717	7.9252	7.8135	8.2781	8.0846	8.3122	7.6856	8.2079	8.1448	8.708	8.6397	7.355	7.5736	7.9936	7.5245	7.1778	8.2918	7.7195	8.1998	8.0733	8.0511	7.5687	8.3831	7.6027	8.4781	8.1897	7.5562	7.4543	8.3292	7.7887	8.2107	8.2758	7.3842	7.6073	7.9221	8.0454	7.4976	8.345	7.7135	9.0685	8.1641	8.3444	7.7866	7.3119	7.7621
'C9orf114'	8.9063	9.2382	8.6202	9.8043	9.299	9.3846	8.656	8.6808	9.321	9.2496	7.9766	9.0374	9.6302	8.527	8.9882	8.7644	8.7765	9.0525	9.674	9.5096	9.1978	9.1834	9.1653	9.1243	7.9652	8.6586	8.596	8.3457	8.809	9.3704	9.4082	8.7982	9.4189	9.0022	8.8124	9.0938	8.4164	9.4861	9.0694	9.2821	8.7543	9.1294	8.8891	7.0859	9.2744	8.5863	9.093	8.9326	9.4567
'C9orf129'	7.2882	6.6407	6.6392	7.0673	6.4004	6.6927	6.2567	7.6033	5.9773	6.2223	7.5761	7.3304	6.8464	6.3849	7.0727	6.9002	7.2041	6.9311	7.3319	7.1215	7.4481	7.6479	6.3687	6.3489	6.2909	7.3403	6.6142	7.2426	6.6517	6.4961	6.2042	7.1627	6.9179	7.3855	7.299	6.8459	6.0197	6.3127	6.2021	7.4745	7.3766	6.7605	7.0192	6.6076	7.7623	6.8718	7.5838	6.5445	7.5491
'C9orf23'	7.7733	8.5142	8.1358	8.856	9.0193	8.7772	8.4254	8.164	9.5014	8.9379	7.5977	8.6795	8.5456	9.1503	8.4055	8.6194	8.4788	7.2334	9.2177	8.2859	7.7434	8.6076	8.4623	8.4598	7.9341	8.1754	8.399	8.2005	8.5366	8.7231	9.3216	8.0767	7.7162	8.0343	7.7442	8.6844	9.3851	8.9957	9.4341	8.6872	8.6146	9.4941	8.5892	7.2782	7.8864	7.4974	8.2456	7.0048	8.4299
'CALR'	14.1574	13.3623	14.322	14.2708	14.6794	14.6529	14.2954	13.9165	14.606	14.4248	14.9116	13.1809	12.9488	12.9682	13.4949	14.1034	14.2282	15.6764	14.6567	14.2225	14.4095	13.8709	13.1678	16.3322	13.6502	12.852	14.0487	13.8863	13.3916	13.6957	13.8196	14.4105	13.5767	13.7285	13.4543	14.6968	14.11	14.8368	12.6137	13.5016	13.0068	16.1483	14.0132	13.8063	13.9371	13.973	13.757	14.8657	13.0872
'CALR3'	0.9191	1.9939	0.5995	0.3585	0	1.1442	0.9613	0.4718	0	0.4783	0	0.8637	0.673	0.378	0.369	0.9379	0	0.2974	0	0.3418	0	0.4654	0	0	0	0	0.3873	0	0	0	0	0	0	0	0	0	0	1.2706	0.387	1.1055	0	0.0692	0	0	1.2695	0	0.5691	0	0
'CANX'	14.3202	14.5885	15.0398	14.731	14.2922	14.3919	14.1001	14.7239	14.3596	13.9323	15.2779	13.8037	14.4702	14.4111	14.1791	14.6923	14.1997	15.393	15.109	14.4303	14.7972	15.3087	15.3945	14.3889	14.6271	13.9748	13.9187	14.6446	13.3484	13.5872	13.1995	14.492	14.1533	15.8419	14.6309	14.9589	13.8717	14.0323	13.9738	14.9374	13.902	15.0682	14.7407	15.2009	14.2493	14.7039	14.1737	13.7603	14.4295
'CAPRIN1'	13.6777	13.1402	13.6226	13.1962	13.5514	12.9037	12.9166	13.3767	12.3628	11.1686	13.2173	13.0644	13.0795	14.0264	13.274	15.0531	12.9031	12.6893	13.3493	13.0787	12.837	13.2008	14.0993	12.5165	13.4394	13.2304	12.9198	13.5883	14.2308	13.2361	12.9538	13.3327	12.8891	12.6679	13.1581	14.2842	12.9577	12.0835	12.9177	13.4239	12.0397	13.7242	12.9663	13.9646	14.1714	13.3846	13.2386	12.2943	13.6567
'CAPRIN2'	7.3922	9.1126	7.694	8.0562	9.321	7.4131	9.3041	8.0253	8.6129	7.5795	8.057	7.72	7.6785	8.3258	7.9836	8.9368	8.19	8.354	6.9651	7.4578	6.7009	7.8322	9.3475	7.2281	9.526	7.9582	7.8461	8.8346	8.3271	8.0174	7.6063	6.9331	8.3937	9.026	7.6887	7.5592	8.1813	8.621	8.6025	8.5421	8.067	8.2361	8.3645	9.6695	7.814	7.8898	7.7368	8.1231	7.7283
'CARHSP1'	10.9586	8.6532	9.7722	9.5239	10.8883	9.9817	10.3066	10.0634	11.1096	9.8894	11.013	10.6523	9.946	9.9378	9.9132	10.0754	10.785	9.8171	11.5565	10.6531	10.2425	10.0085	9.9067	11.0626	11.2978	11.1025	9.1705	10.4286	9.8613	10.2706	10.639	10.3728	9.3132	11.3657	10.3707	10.4449	11.1503	11.2894	11.2004	9.3807	11.4924	10.6573	10.3645	9.1839	10.283	10.1698	10.7263	10.5627	10.0231
'CARS'	9.6583	10.1907	10.041	9.8943	10.5922	10.0035	10.2563	9.9973	9.9064	8.8374	9.6832	9.503	10.5415	10.4104	9.7938	10.5641	9.8753	9.3144	10.4528	10.3383	10.2989	10.2746	10.1729	10.8694	10.0497	9.8095	9.8175	9.7813	9.9921	10.0305	10.635	10.5948	9.2264	9.9104	9.6286	10.2733	10.8745	9.4203	10.2129	9.688	9.7348	10.1577	10.1781	9.9085	10.4879	10.8581	9.227	10.0121	9.5857
'CARS2'	10.2698	8.4653	9.5549	10.4827	8.8548	8.4158	8.9717	9.6529	8.3462	9.6522	9.1411	9.0861	9.4081	8.4372	8.301	9.0807	9.7721	8.6162	9.588	9.2074	8.4994	8.974	9.0522	10.0558	9.0675	8.9569	9.6512	8.453	8.8068	9.7063	9.0192	9.8227	10.1274	8.5358	9.1879	9.2059	9.682	9.3953	8.6576	9.842	9.5216	9.1717	9.1209	7.7136	8.8092	9.3326	8.922	10.2551	9.2023
'CASC3'	12.1342	12.2568	11.6331	11.5019	11.2732	11.1647	11.1183	11.7111	11.119	11.7323	11.8728	11.8206	13.0813	11.8004	15.3061	11.4976	12.2159	11.661	10.9133	10.6559	14.6349	11.4559	12.0657	11.4811	11.3594	11.6602	12.0409	11.4869	10.9341	11.2078	10.4246	11.0429	12.3227	11.7958	12.0461	11.1466	10.8581	13.1121	11.6951	11.3681	11.8678	11.3441	11.5839	11.793	11.6871	11.0992	11.7457	11.242	11.1649
'CCAR1'	10.996	10.4756	11.2302	11.109	10.8374	10.0602	11.3019	10.9064	9.9654	10.3884	10.9301	10.8254	10.8913	11.0046	10.7416	11.0743	10.3028	11.0168	10.7536	10.7727	10.61	10.5086	10.8464	10.0799	10.8088	10.7422	11.1413	11.0116	10.8409	11.0798	10.8223	10.6179	10.7361	10.9648	11.4194	10.669	11.2727	11.1042	10.8237	10.9524	10.4873	11.2648	10.8727	11.6765	10.9706	10.8052	10.5178	10.7389	10.9319
'CCDC55'	10.7938	10.8007	10.2231	10.0644	9.3294	9.6921	11.3073	9.8641	9.1761	9.9289	9.7397	9.712	10.2874	9.8996	10.0325	10.2894	9.8145	10.0821	9.644	9.3166	9.8446	10.1582	10.0636	9.2987	10.2093	9.9622	10.4432	9.0078	9.9933	9.4994	8.2543	8.9945	9.8812	9.9104	10.2343	9.9668	10.6031	9.6113	9.8657	9.8403	10.6126	9.1835	9.7276	9.5681	9.6379	9.0493	9.2919	9.9769	9.7949
'CCDC59'	8.499	8.8066	8.6523	8.2411	9.0454	8.2011	9.3707	7.5322	8.1735	8.6167	8.3663	8.578	9.5187	8.8317	9.2776	8.6483	8.1214	8.9645	7.8565	8.3815	8.1573	8.3643	9.5437	8.1188	8.9864	8.092	8.6596	8.4623	8.3553	8.0684	8.9971	7.7341	8.5075	8.6309	8.8471	8.6251	8.7749	7.6586	8.9273	7.9877	7.8495	9.7634	8.1591	8.9083	8.3123	9.0084	8.303	9.2602	7.8678
'CCDC76'	8.0568	8.5999	8.1488	8.0599	6.9987	7.1059	8.8032	7.3135	7.0519	8.3047	8.0586	8.2033	8.0091	7.9269	8.498	7.7595	7.0651	7.5944	7.2827	7.5269	7.4245	6.9801	7.1031	5.7246	7.7059	7.1258	7.4676	7.1499	7.6745	8.1247	7.6593	7.7904	7.1519	8.3568	7.6033	6.9828	8.0858	7.4363	7.9574	7.9253	6.7164	8.213	7.8279	7.779	7.4627	7.1484	7.4169	7.7246	7.9023
'CCDC86'	8.8673	9.8605	8.6924	8.624	9.7327	9.1707	9.1285	8.661	9.4287	9.0046	9.2668	8.5292	8.7416	8.3656	8.4043	9.2221	9.3582	9.4396	9.6272	9.5613	9.1843	9.3894	8.9404	9.5575	9.406	9.0717	9.0372	9.3034	8.7339	8.8782	9.0243	9.6113	9.744	9.2143	9.3581	9.7466	9.7359	9.3575	12.0481	8.4333	9.2863	9.4081	8.7405	8.0428	9.3373	8.1782	9.3454	9.3443	8.7175
'CCNT1'	8.1781	8.9155	7.9738	8.5917	7.1855	8.1197	7.4955	8.7927	5.4747	6.894	8.6269	7.8044	8.6655	7.581	7.8804	7.7024	6.9112	8.789	7.5505	7.5095	8.159	7.9546	8.2278	7.0119	7.2326	8.0083	7.1962	8.7584	8.3138	6.6448	5.1612	7.8511	7.3881	8.3066	8.8615	7.5464	6.4374	5.643	6.7641	8.5465	6.2265	7.5659	8.2327	8.3472	8.463	8.4819	8.6447	8.5073	8.4916
'CCNT2'	10.3404	10.0721	9.8097	10.0967	9.3644	9.3852	9.8441	10.2565	8.6481	9.5916	8.9206	9.8739	9.9483	9.3588	9.6557	9.4419	8.9126	10.167	8.8264	9.0735	9.8039	9.299	9.9461	8.2811	9.7602	9.9596	9.7229	9.4267	10.0807	9.8869	9.4358	9.8016	10.0071	9.7863	9.6444	9.4044	9.5483	9.8662	9.3138	9.7853	9.074	9.3256	9.7256	10.6215	9.8065	9.2931	9.3254	9.3583	9.9959
'CCRN4L'	7.8697	5.9971	8.8933	12.1403	6.4466	6.8924	7.5907	6.4016	7.3284	7.1229	9.3355	6.6166	7.736	9.0609	7.8533	8.1667	7.4765	6.9719	6.6113	7.7488	6.5675	7.5185	8.776	7.5769	7.3567	7.6964	7.5468	9.2786	7.0091	6.5522	5.963	6.7977	8.1185	7.1481	8.4983	8.4568	5.4843	6.9141	7.743	10.0211	10.6093	8.7466	6.7243	7.3669	7.2793	8.0128	5.9471	7.963	8.773
'CD2BP2'	10.9623	11.4125	10.4478	10.493	11.104	11.1995	10.4803	10.6445	11.9384	11.3127	11.3349	11.0536	10.7428	10.9585	10.4848	11.4208	11.1736	10.4053	11.3354	10.624	10.4832	10.9787	10.8243	11.1091	11.5976	10.9103	11.6778	10.7296	11.5233	10.7435	10.925	11.5342	11.2089	11.1325	11.1753	10.9432	12.0474	11.1907	11.63	10.0928	11.8874	10.4164	11.5491	9.7537	10.6704	10.4421	10.9415	10.4641	11.0377
'CD3EAP'	9.1675	9.0415	8.6815	8.6994	8.4555	12.3412	8.9714	8.9064	9.108	8.6913	9.8287	8.9023	8.9715	9.2557	8.0262	9.263	9.457	9.4085	9.4123	9.0896	8.5333	8.9395	8.5401	9.2637	9.5159	8.4391	8.6475	8.5312	9.3769	9.0034	9.1901	8.5529	9.6936	9.0339	9.2458	8.9123	8.7562	9.0076	9.2452	8.4595	9.1459	9.6973	9.1515	8.5479	9.4306	7.7553	10.1312	9.4887	8.0702
'CDC40'	9.9841	9.8978	10.1556	9.7989	9.3619	9.6274	10.291	9.9072	8.988	8.4483	8.8205	9.6383	10.5288	8.5077	9.3739	9.7897	8.6624	9.7216	9.9166	9.5241	9.8013	9.466	9.5426	9.0215	9.7838	9.3735	8.7188	9.6111	9.3409	9.5778	8.8672	9.3946	8.5559	9.284	10.0111	9.6301	9.7956	9.1218	9.2906	9.7933	8.9892	9.8915	9.7634	10.7274	11.6438	9.3459	8.8484	9.4534	9.7499
'CDC5L'	11.013	10.4536	10.6634	10.5498	10.6061	10.1582	10.5987	10.4355	9.4475	10.125	9.739	10.1126	10.3762	10.1303	10.3274	10.2581	10.7375	10.4102	10.7471	10.412	10.8094	10.3698	10.8625	10.2959	10.2866	10.1573	10.3287	10.519	9.4459	10.071	10.1672	10.2332	10.3701	9.8924	10.9357	10.2386	10.1868	10.3836	10.2152	10.2303	9.5256	10.4611	10.1392	10.525	9.5225	10.4056	10.4598	10.7823	10.1313
'CDK5RAP1'	8.9465	9.7664	8.8553	8.7626	9.5063	9.054	9.1766	8.5298	9.9649	8.7199	9.5536	9.0546	9.2567	9.223	9.664	10.3307	9.1046	8.9439	8.6966	8.7454	9.5249	9.2876	9.3797	8.9051	9.3289	9.309	8.7908	9.6309	9.0382	9.3165	9.1176	8.083	9.056	9.7037	8.6156	9.3266	9.8304	9.3461	9.9923	8.9229	9.5649	9.5263	8.8262	9.202	8.3774	9.1072	8.7011	9.0284	8.7988
'CDK9'	9.6115	9.6293	9.6063	9.929	10.5798	10.3923	9.7942	10.0103	10.651	10.127	9.2106	10.2408	10.0621	9.3745	10.2625	10.1105	9.8645	9.6715	10.5499	10.3143	10.1393	10.0531	10.7987	9.9495	9.6849	9.7497	9.7213	9.7064	10.1727	10.6821	10.5416	9.7376	10.2955	10.4557	9.8027	10.1888	9.6911	10.4531	10.5351	9.8836	10.268	10.1604	10.2253	9.0622	9.8942	8.9858	9.9414	10.545	10.11
'CEBPZ'	10.7155	10.484	10.7783	10.7485	10.7876	10.2356	10.6805	10.8093	9.8713	9.9993	9.3418	10.0873	10.733	10.1019	11.3682	10.0742	10.3222	10.2385	9.9865	9.9331	10.5979	10.3706	11.208	9.7614	10.2857	10.5498	10.7666	10.9334	10.5205	9.7648	9.9185	10.4177	10.4131	10.1879	10.3327	9.8971	10.4155	10.9499	10.3891	10.8569	9.7569	11.2286	9.9835	11.5944	10.6042	10.8057	10.3889	9.9808	10.2753
'CELF1'	11.2385	12.0205	11.0418	11.3278	11.1152	10.8166	11.0584	11.3388	10.4983	10.4428	11.5702	11.3117	11.017	11.7014	11.2867	11.6644	10.938	10.9212	11.0493	10.8399	10.8423	11.2177	12.1268	10.6711	11.0619	11.1447	10.8565	10.4812	11.2196	11.2317	11.3409	11.2419	11.2033	11.1508	10.8515	10.9868	10.8778	11.156	11.4307	10.899	10.532	11.2482	11.3044	11.2629	11.4755	10.8402	11.3901	10.7184	11.2512
'CELF2'	8.7914	5.7794	7.1356	7.544	7.2053	7.9676	9.526	7.3005	7.5169	5.3331	8.1109	7.7991	8.6051	8.0956	8.2961	4.0504	7.0527	7.7591	7.1914	9.3689	7.8763	8.1158	6.7622	6.9957	8.3576	7.7679	7.9359	8.4197	8.5976	7.1615	6.5243	8.1969	8.7641	6.8422	8.1101	6.8492	5.2455	10.0285	5.245	7.9377	6.2794	8.2019	7.0085	8.5129	6.9643	7.7515	7.2674	7.4292	6.7448
'CELF3'	5.4759	4.3252	0.5995	8.5467	4.1664	0.4889	2.1092	0.8267	1.9107	0	0.4913	0.4955	2.0939	5.3934	5.5561	5.7334	6.244	0	0.4565	0	0.9887	2.2651	3.5049	0	0.8437	4.0713	8.9644	3.3462	5.2524	1.222	4.4908	2.2956	0.9411	4.461	0.3665	4.7816	0.6967	0.5567	4.571	0.3651	4.5707	0	0	4.7416	0	4.179	0	1.369	1.657
'CELF4'	1.6248	3.2809	7.0029	5.6785	4.7631	2.2113	0	6.936	1.7718	3.8446	1.7799	3.5928	1.8776	1.7638	2.5017	2.5569	1.5546	2.2903	1.0817	2.6657	1.7212	1.335	3.7404	2.5936	2.8792	1.4629	2.9004	1.6588	5.5145	3.0193	2.3483	0.4761	3.4141	1.3334	2.0638	2.241	2.1422	3.6749	2.9578	4.9109	2.1998	3.6273	12.1765	3.8678	6.3322	1.9457	3.1667	3.0907	1.9529
'CELF5'	2.5728	6.4887	1.0218	5.5011	5.0146	6.2486	6.1609	2.1638	5.063	1.5683	6.2943	2.2291	4.6308	5.1474	3.9059	7.5201	0.8278	1.1007	6.2372	3.4798	1.5699	3.0415	7.1012	1.9552	1.5786	0.5253	5.3801	4.4967	0.5077	2.4443	3.7308	1.7424	4.5849	3.8505	3.9771	3.0072	0	1.5278	7.7717	4.3833	2.5341	3.0108	2.8738	4.8323	4.61	6.0451	0.5691	2.7093	4.7074
'CELF6'	4.1517	6.1874	6.6499	7.0376	2.9344	2.5079	4.606	7.5388	6.6426	8.1865	5.0692	6.0399	3.8127	5.8603	5.2429	4.2442	3.6405	6.1992	4.0825	3.5068	3.4088	5.7165	6.0556	4.7104	4.575	4.4707	3.3986	3.8294	4.9713	7.7533	8.233	2.4062	5.3975	3.3562	6.2159	2.765	5.604	6.2266	5.2719	7.4213	5.6371	4.0635	4.3806	3.7825	3.9702	4.0358	3.9172	3.8535	4.9612
'CHERP'	10.7884	10.6141	9.5564	10.2003	10.0769	10.5969	10.1086	10.191	10.4946	10.6853	10.5537	10.4104	10.2506	10.0977	9.8254	10.5834	10.7176	11.1372	10.7788	10.1474	10.2824	10.2369	9.9076	10.3405	10.8767	10.4495	10.353	10.1593	10.4574	10.8966	11.234	10.6	10.6067	10.7034	10.3684	10.5089	10.5211	11.4505	10.6644	10.1921	10.9738	11.0257	9.9625	9.1933	10.3967	9.6492	11.8688	10.757	10.4857
'CIRBP'	12.1778	13.1738	12.4806	12.9088	10.8512	12.1979	10.621	12.0577	12.5616	12.8836	12.6361	13.0489	11.8374	11.9364	10.9152	13.0999	12.5323	11.6522	12.6162	12.0584	10.8714	12.5289	12.4421	12.2855	12.3915	13.0878	12.2832	11.3043	12.0156	13.6138	13.485	11.5117	11.8677	12.0149	12.0756	12.7276	13.7389	13.0977	12.2212	13.0274	13.0708	9.6637	12.9329	10.3232	11.5198	11.3919	11.2569	10.3035	12.2797
'CLK1'	10.2464	11.2917	11.0852	11.2028	10.154	9.5173	10.3916	10.92	9.6117	10.5646	10.2609	11.4547	10.0828	10.2855	10.3356	11.1225	9.9653	9.8663	9.4334	9.1289	9.3031	9.9171	10.8886	8.5428	10.6892	10.8119	10.4252	9.2679	9.9552	11.0691	10.503	9.3356	9.9896	10.1611	10.9702	9.7078	10.9124	9.9956	10.6885	10.6211	10.3117	10.0755	11.0217	10.2407	10.1048	9.4902	10.0628	10.6876	10.5949
'CLK2'	9.7804	9.7062	9.7005	8.9471	10.0302	9.4532	10.0775	10.3535	9.743	9.3487	9.3346	10.2364	9.6494	9.7621	10.1228	9.0282	9.3582	9.3227	9.6981	8.9425	11.7019	8.9203	9.6148	8.6292	8.834	9.4297	10.1364	8.9158	9.3484	10.6505	10.0468	9.2474	9.7401	9.2704	10.1417	10.0463	9.672	9.5965	10.2929	8.6422	10.0641	9.4346	8.9895	9.1256	8.7374	9.0952	8.6165	10.0833	9.247
'CLK3'	9.1671	9.3917	9.4116	9.9286	9.032	9.3499	9.479	9.5518	9.3819	11.2001	9.447	9.7064	9.3911	10.2921	9.6573	9.0164	9.1952	9.4896	8.771	9.0692	9.2804	9.7932	9.708	8.9954	8.9785	9.2633	9.5606	9.1994	9.5894	10.429	10.4278	8.5811	9.3176	9.1157	9.6212	8.8936	9.5095	10.1094	10.1549	9.4604	9.3495	9.7911	9.2631	9.1691	9.1501	9.5186	9.1844	9.2732	9.3169
'CLK4'	8.8224	8.966	8.6869	8.895	8.0722	7.3105	8.136	8.3206	8.4937	8.4978	8.6962	9.059	8.6581	8.6218	8.6627	9.1014	8.261	8.0705	8.4065	7.6292	8.1656	8.8542	9.5443	7.6817	9.3519	8.6223	8.274	8.1119	7.4598	8.9199	8.0411	8.0408	8.8326	8.4639	9.2047	8.051	9.2364	7.6108	9.7244	8.6233	8.6028	8.6507	9.2165	8.3523	7.0589	8.3162	7.8695	7.3047	8.9426
'CLP1'	8.1333	8.4923	8.213	7.8494	8.1207	8.6233	8.3395	8.2817	8.2425	7.8393	8.1257	8.0716	8.7153	7.6233	8.2163	6.9616	7.8553	8.1736	8.8205	8.0356	7.9336	7.451	7.9442	8.2267	8.2618	7.9037	7.4886	8.4277	7.2115	7.9899	7.6139	8.0408	8.0895	8.0343	8.3178	8.3889	7.6898	7.8146	8.8525	7.5359	7.8089	8.3971	8.2641	7.6506	7.4262	7.681	8.3668	8.0125	8.0469
'CNBP'	12.4678	12.7132	13.1102	12.6518	12.6605	12.6524	12.6067	12.6833	11.8907	12.2312	12.5597	12.5969	13.3842	12.7669	12.7224	13.1858	12.7818	12.4436	12.5104	12.8236	12.6771	12.4523	13.1442	12.4418	12.7834	12.5316	12.9426	12.6439	13.0221	12.0267	12.7367	12.1504	12.4495	12.9788	11.9623	12.5726	12.8544	11.7849	13.1654	12.9809	12.2844	13.3658	12.487	13.1309	12.8661	12.5418	12.8052	12.3562	12.615
'CNOT1'	12.3332	12.1133	12.3982	12.6503	11.6961	12.514	12.0596	12.612	11.1836	12.1002	12.9731	11.807	13.085	12.7165	12.766	11.6241	12.1493	12.8143	11.4036	12.4032	12.982	12.6898	11.7889	12.2526	11.5635	11.9328	11.4876	13.1377	12.2326	11.9477	12.2413	12.8294	12.1239	11.8957	12.7525	12.566	11.3484	11.7751	11.3515	12.4479	11.1409	14.0587	11.377	12.4072	11.8662	12.2065	12.8549	13.1787	11.6163
'CNOT10'	10.104	9.2046	9.8855	9.6149	8.7676	9.5464	9.6722	9.8563	9.2589	9.1089	9.6295	9.7064	10.0605	9.4444	10.344	9.522	9.9968	9.9414	9.7357	8.8044	9.7373	9.6779	10.0063	9.8073	9.4053	9.6788	9.7694	10.15	9.8634	9.3938	9.6187	9.4934	9.4267	8.8808	9.4258	9.8622	9.7307	9.1144	9.9462	9.3934	9.1296	9.4113	9.101	9.7154	9.6379	10.0363	9.6761	9.232	9.3601
'CNOT2'	10.298	10.4515	10.542	10.1968	10.5339	10.3358	10.3477	10.2478	9.9352	9.8151	10.3666	10.6948	11.0572	10.98	10.668	10.7941	10.0823	11.0233	10.3769	10.6367	10.7661	10.2427	11.1084	10.4596	10.9292	10.5375	10.546	11.3931	10.4626	10.5459	10.5421	10.8532	10.4097	10.5733	10.8091	10.291	13.0104	9.649	10.6201	10.349	9.7649	10.8741	10.475	11.0506	10.7083	10.7623	10.0644	10.5591	10.7321
'CNOT3'	9.797	9.9493	9.5569	9.9332	10.4003	11.6519	10.7268	9.936	9.8336	10.5313	10.1296	9.9702	9.9496	10.5524	9.6363	9.8139	10.5167	10.3698	10.2852	10.9268	10.2811	10.3018	10.5768	10.1915	9.7818	10.0514	10.2473	9.75	10.0075	10.7503	11.2523	9.7831	10.1875	10.0126	9.868	9.9463	10.9574	10.7953	10.6051	9.7611	10.2316	9.2454	9.5137	8.9645	10.2426	9.4354	10.1322	10.5153	9.9474
'CNOT4'	9.0941	9.2114	9.5588	9.4172	9.5301	9.2852	8.8254	9.4015	8.898	8.634	8.9669	9.4575	9.2782	9.42	9.3328	8.5162	8.5625	9.0101	9.1275	9.4516	9.6621	9.3951	9.3728	8.6423	9.1005	9.1641	8.4784	8.9547	9.5639	8.9539	8.4357	9.0979	9.0092	9.4457	9.2431	9.2294	8.3623	8.8707	9.3931	9.0991	8.6722	9.3325	9.1302	9.9283	9.7155	9.1542	9.1682	8.9873	9.2572
'CNOT6'	10.8271	10.6846	10.1692	9.7006	10.8173	10.4189	10.464	10.3176	10.0672	9.9119	9.6176	10.5701	10.8881	10.707	11.031	10.8754	10.2441	11.0306	10.604	10.7363	11.2798	11.0889	11.1597	10.1628	10.6495	10.4208	10.4616	10.514	9.9484	10.6154	10.7814	10.8864	10.2737	10.6114	11.0221	10.0344	11.0412	9.9606	10.6165	9.7616	9.4151	10.88	10.5842	11.9095	9.5336	10.8344	10.7222	9.725	10.7993
'CNOT6L'	9.911	11.0588	10.6248	10.4102	9.4422	10.2666	10.9882	9.6661	9.4026	9.7527	10.4955	10.2564	10.4053	10.3643	10.5313	11.006	9.6243	10.2098	9.73	10.6272	9.8848	9.7137	10.4082	9.7542	10.49	10.0346	10.1956	10.9238	10.5193	9.2768	9.9899	9.9291	10.4623	9.8637	10.2983	10.3476	9.4984	9.5859	9.9236	10.7014	9.8092	9.6126	10.5717	10.1119	10.2345	9.9762	9.9837	10.4277	10.7013
'CNOT7'	10.2639	9.4306	11.2902	10.8841	10.4477	10.8988	10.4803	10.9881	10.6949	10.6564	10.8317	10.8096	11.0845	11.1067	10.3547	10.5129	10.892	9.9789	11.2023	11.198	10.9308	11.0389	10.5215	10.0989	9.6295	10.5091	9.2767	10.8666	9.764	10.6039	10.0731	11.3511	10.1972	9.9855	10.6314	11.3012	10.6651	10.2721	9.9655	10.7687	9.7866	10.7823	10.0176	11.1816	11.2427	10.932	9.9789	11.2607	11.1376
'CNOT8'	10.6641	10.8141	10.6197	10.3882	10.4589	10.7136	10.2161	10.7474	10.0806	10.3016	9.6176	11.0888	9.8866	10.3505	11.346	10.5969	10.1513	10.2504	10.7728	10.3918	10.6179	11.8815	11.6954	11.1984	10.3885	11.1503	10.3039	10.0563	9.5429	10.5634	10.2021	10.7288	10.8462	10.6544	11.3038	10.1174	10.5857	10.4956	10.4783	10.4926	9.8831	10.7963	10.4541	10.7024	9.6199	10.947	10.0758	9.8018	10.2252
'CNP'	11.9946	11.1448	10.3941	10.6949	12.1134	10.6773	11.401	11.0939	11.4925	11.5344	10.9218	10.8553	10.0441	11.0706	11.011	10.8542	11.6087	11.5994	11.109	11.5789	10.5168	11.6402	11.1481	12.2085	10.7879	11.714	11.6572	11.0563	10.6249	11.482	12.7809	11.8941	11.8115	11.082	10.6274	10.5982	10.1508	12.2105	10.7907	10.6916	11.6801	10.6634	10.9615	10.4077	10.8279	10.2662	10.9792	10.7676	10.5255
'CPEB1'	3.006	0.5449	2.0325	1.934	1.7221	0.4889	0.5592	5.3518	1.9107	0	4.2672	1.9519	2.9142	4.0766	3.327	0.3844	2.3958	1.9912	1.3155	3.8173	4.5019	3.8404	4.5325	1.6591	0.4826	3.2904	1.7922	3.3462	1.6365	1.4735	3.1991	2.5088	4.1342	1.0095	2.0638	1.4095	0.9495	3.8262	0	1.1055	4.8357	2.1298	2.9294	3.9239	1.4292	3.5654	1.8718	4.1064	3.7229
'CPEB2'	9.7906	11.4934	10.0614	11.5602	9.1622	10.5774	9.2468	9.6151	8.6848	10.3066	10.6219	9.8015	9.7994	9.8541	9.9951	9.8681	9.3659	9.6048	9.7901	9.34	9.4558	9.7183	9.5426	10.3366	10.4314	10.5307	9.0993	10.5469	10.3603	9.6143	7.6214	9.6919	9.9438	10.6321	10.0296	9.8291	8.9786	7.6246	10.3351	12.3985	9.7728	9.6816	10.6176	10.4637	10.7074	9.3153	9.1018	9.4599	10.1813
'CPEB3'	8.1846	7.9226	8.026	8.1264	6.8893	7.7818	7.5728	8.2043	6.2188	7.4097	8.1872	8.0628	8.5224	8.3352	7.4915	7.3791	6.0965	7.904	7.9155	6.28	6.6547	6.6545	8.0181	6.7186	7.244	8.0685	7.4862	8.0099	7.8563	6.1355	6.4418	6.6706	5.9476	7.6591	7.8991	7.6835	6.653	6.0542	6.7015	8.0873	7.307	7.3109	8.0968	8.12	8.4184	8.4865	7.4797	5.906	7.8634
'CPEB4'	9.8843	11.8772	10.0269	10.8783	8.5658	11.9125	8.8552	9.7541	10.1771	11.8929	10.9923	9.8619	9.7202	10.1687	9.6892	11.5425	9.9891	11.1362	8.9564	9.6929	10.315	11.2396	10.2321	10.3494	11.4408	10.0267	9.3232	10.3276	10.6462	9.487	8.3365	10.0806	10.0333	10.9107	11.1586	10.3048	10.8911	8.6088	10.0678	9.6487	11.2874	8.9608	10.8463	11.3242	9.4667	9.9973	11.4197	8.8493	10.4886
'CPSF1'	10.0965	11.0758	9.712	10.5801	11.2792	10.0109	10.5338	10.1292	11.2659	10.9587	10.636	10.9756	11.2328	10.1578	11.1437	11.4238	10.6312	11.2879	10.3615	10.6345	10.7726	10.4127	11.7308	10.4975	10.0981	10.2943	10.038	11.5913	11.5225	11.3655	12.4038	10.1581	11.9854	10.3962	10.1553	10.8021	11.7167	12.4011	10.7665	9.8294	11.4345	11.2668	11.0106	8.4676	10.1449	11.0516	10.4657	10.6104	10.1804
'CPSF2'	10.9791	11.3313	10.8254	10.6894	9.9445	10.5877	10.4775	10.761	9.7977	10.4456	10.0623	10.5462	10.7061	10.6036	10.6224	10.5228	10.641	10.9982	10.4892	10.5552	10.9745	11.0239	9.7355	9.7397	10.5371	10.6119	11.201	10.7736	10.2557	10.0033	10.0901	10.7016	10.0929	10.3845	10.4233	10.8508	10.8358	10.9039	10.3738	10.5921	10.514	11.2048	10.723	11.0863	10.2372	11.2659	10.7963	11.1046	10.6009
'CPSF3'	10.3235	9.6762	10.0276	9.6019	10.4435	9.6601	10.0398	9.3131	9.5743	9.6951	8.906	9.5892	9.6664	9.6776	10.778	9.5662	9.921	9.4617	9.1446	9.9558	9.913	9.7415	10.4057	9.3741	9.7635	9.786	9.9798	9.7277	9.9478	9.7618	10.3682	10.1145	9.9752	9.2675	9.7001	9.5494	9.8845	10.3595	10.2809	9.5097	9.1751	10.8121	9.6066	10.4956	9.7111	10.2082	9.6164	10.1027	9.5585
'CPSF3L'	9.5571	10.4211	9.777	10.6357	10.316	10.903	10.0769	9.5316	10.6922	10.9745	10.7292	10.5879	9.7107	10.827	9.7952	10.5711	9.9714	10.3837	10.3347	10.7896	9.9788	10.4835	11.1957	10.4185	9.6266	10.2781	10.1109	11.4504	10.8276	11.201	10.6003	10.0329	11.2931	11.2632	10.3894	9.7466	11.3267	11.1933	10.8427	10.3997	9.9991	10.2906	9.9354	9.0908	10.5392	9.7046	10.2199	9.854	10.4936
'CPSF4'	8.7263	8.5295	8.4819	8.5423	9.0352	8.6115	8.4175	8.3585	9.2093	9.3712	7.8082	8.7731	8.938	8.8374	8.6481	7.7276	8.5903	8.1459	8.3517	7.9225	8.9403	8.6313	8.9564	8.9351	8.1949	8.3212	8.942	7.9339	8.4117	9.0574	10.0151	8.616	8.6365	8.6664	8.2454	8.9562	8.578	8.8502	8.9687	7.9155	8.2352	8.583	8.0862	8.0773	7.783	8.6491	8.7521	7.6356	8.0741
'CPSF4L'	2.295	1.1025	0	0.3585	0	1.1442	1.533	0	1.2509	0	0.4913	0.8637	0.673	0.378	0	2.1237	0	0.2974	0.4565	0	0	0	0	1.6591	0	0.9094	0.6923	0.3445	0	1.222	0	1.1196	0	0.3257	0.3665	0	0.39	0.9573	0.6919	0.6562	0.8502	1.1556	0.6558	1.1093	2.3075	0	1.5531	1.1291	0
'CPSF6'	11.0193	11.0245	11.0028	10.9345	10.8536	10.4919	10.9645	11.014	10.1458	10.814	10.8565	11.0391	11.3733	11.0762	11.384	10.9378	10.7273	11.1608	11.0717	10.7232	11.2702	10.8173	11.1946	10.4208	11.0392	10.9116	10.8544	10.959	10.6279	10.9594	11.1023	11.1671	11.0821	10.8253	11.0855	10.9586	12.2761	10.8614	11.1343	10.6087	10.3812	11.3242	10.9085	11.1263	11.0797	10.9307	10.9085	10.8752	10.8856
'CPSF7'	11.2183	11.496	10.8693	10.9339	11.0858	10.7892	10.8836	10.838	10.3737	10.5717	11.021	10.9363	10.3485	10.2283	11.117	10.4794	9.4117	11.0516	10.8875	10.8249	10.9757	11.1998	12.0316	10.7588	11.012	11.0656	10.6989	10.2467	10.3041	11.4582	11.0707	10.5775	10.9451	10.4008	12.0557	10.6984	10.8906	11.2569	11.7795	10.8571	10.4853	11.4327	10.8007	10.5108	10.6515	10.2946	10.9357	10.6543	10.8724
'CRNKL1'	10.4019	13.1881	10.6775	10.7831	9.8773	10.7018	10.6455	10.6085	10.5154	10.1661	9.7915	10.5997	10.6828	10.0924	11.7874	12.0331	10.8156	10.4877	10.8235	9.8793	11.2445	10.6307	11.0495	10.9524	11.4286	10.4774	11.5767	10.9848	11.3905	10.0887	10.2477	10.8629	10.6008	10.4899	11.0479	10.6025	10.4959	10.3106	9.9144	10.1956	10.2596	9.2686	10.689	11.8992	11.2246	10.2554	12.0436	10.181	10.9052
'CRYZ'	9.2284	9.9285	8.8846	9.4281	8.4724	9.4341	9.2069	9.9529	9.6515	9.8381	10.0776	10.3889	9.1141	8.6324	8.2522	9.8417	10.0119	10.504	9.4424	9.4952	8.9163	9.3064	8.4081	8.1076	10.0107	10.2136	6.7444	9.7159	9.0448	9.9767	7.8745	9.7908	6.1132	8.7073	9.6946	9.7982	9.6779	7.5565	9.6873	8.8416	8.2752	10.0413	10.3879	10.1707	10.2014	9.0255	9.297	9.8241	10.1168
'CSDA'	9.5375	9.5284	10.6083	7.8155	9.6039	8.8634	9.2423	11.1039	8.1735	7.4589	8.1588	10.0166	11.0002	10.1299	10.1175	10.3581	8.1472	10.4407	9.0363	10.4808	8.6674	10.9481	10.607	8.5974	10.7262	7.2978	9.7971	9.8462	7.303	10.9565	11.3234	10.1792	9.0117	7.3498	8.537	10.3892	10.2722	8.1944	5.3897	10.8377	10.2272	13.68	10.2222	8.1364	7.1902	11.2187	8.3085	11.7028	9.4649
'CSDC2'	4.6268	0	1.6139	3.4797	2.9279	3.0464	0.9613	6.8564	3.3666	0.4783	5.4727	3.3821	1.4767	4.3124	5.1093	1.5017	4.4546	4.7842	1.3155	3.5139	3.1498	3.9511	2.4096	2.902	4.4633	4.8191	5.2343	3.655	0	5.64	5.2988	3.2032	5.8124	1.9208	4.3487	2.5776	2.9104	3.1707	0	5.4373	2.4311	1.1556	3.3916	3.8095	0.6455	2.9718	3.9323	3.022	2.1983
'CSDE1'	13.3149	13.5088	13.667	13.7402	12.8535	13.576	13.7319	12.7416	12.6236	12.9405	13.815	13.6513	13.8746	13.0171	13.3569	13.3288	12.6449	14.2188	12.7675	14.0795	13.5568	13.4091	13.9792	13.2365	13.2978	13.7455	13.2251	13.757	13.8296	13.6147	13.6297	13.5013	13.7355	13.9587	13.4335	12.8666	16.2563	14.1806	13.1846	13.892	12.2915	14.4029	13.8218	13.411	14.0164	14.2831	13.2964	14.3392	13.8175
'CSTF1'	9.5167	9.9918	9.4788	9.5117	10.4198	10.8847	10.1712	9.334	10.1285	9.2196	9.6072	9.3153	10.5166	9.7828	10.2027	10.4377	9.9597	9.5006	9.4443	9.8054	10.0002	9.6651	10.3651	8.7785	9.7207	9.5596	10.1081	10.0136	9.5477	9.487	12.0786	9.7123	9.9606	9.8291	9.3318	10.1056	9.455	9.6516	10.3365	9.4094	9.5075	10.0599	9.3911	10.7548	9.1516	9.5779	9.8941	10.0199	9.4096
'CSTF2'	8.4749	9.1167	8.2549	8.795	8.0221	8.9198	10.4736	8.7349	9.291	9.0449	8.9011	9.3209	8.7164	8.6798	10.0293	8.1667	9.4093	8.245	8.8098	8.1308	9.6085	9.1191	8.8153	7.7841	9.0276	8.8994	9.5641	8.3934	9.2093	8.8199	7.5484	8.7147	8.531	8.746	9.1587	9.159	9.6566	8.0144	9.1429	7.9155	8.3277	8.7752	9.3201	8.7092	9.3911	9.6349	9.5463	8.3271	8.8824
'CSTF2T'	10.3308	9.7395	10.0711	10.0426	9.9331	10.3308	9.8125	10.4189	9.8021	10.103	10.2178	10.4531	9.9591	9.9459	9.9024	9.7534	9.5986	10.0909	9.9321	9.6085	9.4772	9.6939	10.2839	10.1888	10.0717	10.4405	9.574	9.7879	10.318	9.9736	9.6159	9.6651	10.2844	10.2472	9.978	9.8705	9.9566	10.3239	9.3611	9.8031	9.7892	10.2005	10.0339	10.1213	10.5268	10.4019	10.0589	10.2562	10.3431
'CSTF3'	10.1135	9.641	9.9626	9.875	9.5611	9.393	9.3613	9.3495	9.2686	8.6733	9.6324	9.2327	10.3935	9.9242	9.8376	10.3336	9.7861	9.8584	9.7607	9.71	9.6433	9.501	9.2955	9.684	10.1286	9.2808	9.8071	9.826	9.7863	9.7363	10.4262	9.8813	9.6413	9.2075	9.2395	9.6233	9.8934	9.5659	9.6282	9.4393	9.3118	9.8994	9.5188	9.6374	10.1032	9.2451	9.6227	8.8481	9.2851
'CTU1'	4.7153	4.8462	4.363	5.3296	4.4391	5.8348	5.945	5.4572	6.4974	5.361	5.2136	4.7452	5.0869	5.5945	5.1689	5.7417	6.6579	4.9429	5.6476	5.6257	4.3477	5.0098	5.5371	6.2169	5.0696	5.0277	5.6951	4.5475	5.6418	5.5471	6.6398	6.2639	5.1683	5.2083	4.369	5.4481	4.6736	4.5021	6.3989	4.7033	5.9285	4.8999	4.67	4.7571	4.8826	7.9308	5.4608	5.5638	5.2331
'CTU2'	7.3756	7.0611	6.7943	7.4205	7.8527	7.9559	7.1944	7.2661	8.3946	8.4009	8.0647	7.2273	7.5425	7.7443	7.2258	6.7293	8.1147	7.2158	7.2893	8.1143	7.8711	6.6509	6.4581	8.5159	7.2927	7.1736	7.6236	7.1432	6.7761	8.0063	9.8307	8.4611	7.5576	7.7051	6.7517	7.7004	5.6947	7.04	7.0808	7.3991	7.4028	7.638	5.8883	5.5097	6.1945	6.9259	7.673	7.164	6.6134
'CWC15'	9.6033	8.9059	9.7642	9.5561	9.2689	8.353	9.568	9.2972	9.5931	9.4592	9.819	9.3209	9.3124	8.9218	9.4127	8.7703	8.1492	8.4046	10.0598	9.2699	9.0586	10.0807	8.987	9.6418	9.939	8.5241	9.271	8.3039	8.5432	9.7054	9.1989	9.1964	8.7564	8.143	8.9434	9.6458	9.3804	9.9849	9.2437	9.4027	9.3174	10.2117	9.454	9.0057	8.2786	8.7539	8.6201	9.2796	9.2037
'CWC22'	8.6032	8.9373	9.2305	8.8249	9.1593	9.3499	9.5671	9.4073	8.5061	8.7009	8.1629	9.1596	9.3271	8.801	9.3815	8.6905	8.6624	9.3538	8.2282	8.8052	9.0381	9.0389	8.7377	8.081	8.7473	8.968	8.6386	8.6425	8.9338	9.0598	9.037	8.6571	9.2646	8.7502	9.3175	8.7594	8.7698	9.0747	8.9819	8.7072	8.3295	9.8774	9.166	9.5992	9.1566	8.7952	8.8574	9.2348	8.8758
'CWC25'	9.2766	9.4089	8.5025	8.4957	8.4626	8.3917	9.0379	8.7902	8.3623	8.8497	8.7214	8.487	7.8629	8.9751	12.1993	8.7148	8.5787	8.9345	8.3664	7.5553	8.2489	8.6062	8.9438	8.509	8.5021	8.5155	8.416	8.2977	8.2291	9.114	11.92	8.156	8.7778	9.0817	8.7033	8.4703	8.6343	7.4913	8.8525	8.2186	9.7715	7.9548	8.425	8.0927	7.6187	8.1782	8.5896	7.7906	8.4208
'CWC27'	8.8398	8.9601	8.6186	8.4592	8.9589	8.8061	9.7126	8.3804	8.9239	8.3937	7.9474	8.8468	8.8356	8.7326	8.8977	9.2324	8.5386	8.831	8.6058	8.7905	9.2925	9.3646	8.668	7.746	8.9475	8.543	8.8459	8.8053	8.2691	8.578	8.6712	8.8019	8.7001	9.0944	9.0024	8.7259	8.5663	8.859	8.9731	8.1646	8.2371	8.4973	8.8299	9.401	7.7148	9.4271	8.5473	8.3146	8.6624
'CWF19L1'	9.2103	8.4446	8.9694	8.5335	9.7622	8.5569	8.896	9.1069	8.4979	8.6678	9.1241	9.2872	10.0681	9.1366	9.2998	8.9502	8.0868	9.1334	8.5933	9.0555	8.4409	8.4438	9.7582	8.7926	8.9728	9.0227	8.922	9.1275	9.0668	7.8772	9.2783	8.5678	8.5328	8.9281	8.6378	9.122	8.9804	8.9593	8.4823	8.6032	8.9937	9.7684	8.888	8.8233	8.7834	10.0133	9.1269	8.4804	8.9384
'CWF19L2'	8.9188	8.0666	9.0218	8.7351	8.3754	8.461	9.0183	8.8312	8.3036	7.0217	8.9469	8.8848	9.1715	8.4814	8.7226	8.3774	6.9881	7.432	8.9959	8.5318	8.7837	8.6188	8.0052	9.0473	9.001	8.0896	8.4199	7.8111	8.7524	8.2436	6.774	8.4059	7.6351	6.7636	8.6305	8.2739	7.7863	8.2557	8.3538	8.2186	7.9296	7.7375	8.8958	8.6759	8.3896	8.2202	7.6422	8.6981	9.2125
'CXorf23'	8.1035	8.3765	8.2029	7.8388	7.9076	7.0805	8.1287	8.3904	7.6786	7.2624	8.2229	8.5702	7.4401	8.389	8.5119	8.1326	8.1472	8.356	8.1864	7.2707	7.6825	7.8514	7.6459	7.6868	8.1513	8.1885	7.6027	7.6957	8.4815	8.3138	7.1306	7.9272	7.9676	7.5735	8.1547	7.9959	7.5124	7.2268	8.3097	7.825	8.0476	7.0317	7.9551	8.5266	7.6736	8.0933	7.2537	7.8806	7.7332
'CXorf41'	0	0.2981	0	0.6454	0.897	0	0.9613	0.4718	0.4276	0	0	0.4955	0	0	0	0.6876	0.4725	0.2974	0	0	0	0	0	0	0.8437	2.0265	0	0	0	0	0.596	0	0	1.3334	0	0	0.39	0	0	0	0	0.3863	0	0	0.8848	0	0.5691	0	1.2844
'DALRD3'	8.4612	9.3732	9.5575	9.754	9.2679	10.4736	8.4366	9.5266	10.5575	10.4186	9.9425	10.409	11.7977	10.7845	10.0679	9.8491	9.7475	9.0393	9.7203	9.8777	9.7686	9.9344	10.5451	10.8356	9.3524	10.0751	10.1772	9.2973	9.5739	9.6677	10.3443	10.1759	9.0625	8.8765	9.6196	9.2171	9.0478	9.4965	10.4485	10.0512	9.6291	7.8844	9.5768	8.5707	9.3942	10.935	9.9442	9.0279	9.8438
'DAP3'	11.9273	11.5382	12.0842	10.8313	12.1204	11.5477	12.185	12.0967	11.8569	9.96	10.8738	11.7408	12.169	11.9669	11.6688	11.6109	12.0703	10.7527	12.4028	11.6072	12.9086	10.7617	11.4329	11.131	11.4047	11.3404	12.2352	11.9871	11.8499	11.2455	11.3025	11.894	11.6969	11.8807	11.6988	11.8088	11.0936	10.9704	11.3036	11.3907	11.6339	12.0362	11.276	12.2017	11.3316	11.551	10.8367	11.7309	11.1806
'DARS'	10.2773	10.4156	10.9093	10.5678	10.9523	10.6265	11.1903	10.6891	9.8379	10.4119	10.1102	10.2784	10.9661	10.1762	10.6264	10.2239	10.7003	10.5779	10.3822	10.1798	10.6902	10.1971	9.8595	9.8303	10.5184	10.6573	10.5979	9.8605	9.6528	10.2823	10.5588	10.7756	10.6529	10.4452	10.5053	10.9236	10.8697	10.8211	9.8954	10.8791	10.5636	11.1273	10.6809	11.5849	10.8121	9.8817	9.7873	10.8052	10.812
'DARS2'	10.6919	9.8098	10.3129	9.1054	10.5893	9.69	10.9037	10.559	9.7101	9.3153	9.2195	9.6964	11.1331	10.273	10.8048	9.05	10.4631	8.3162	9.6987	9.3382	10.3334	9.2708	10.6648	9.4066	9.0265	9.4961	11.0804	10.4672	9.3409	9.0883	8.9276	10.2369	9.3238	10.0749	10.0643	9.8525	8.2983	9.4163	10.0293	8.6233	9.513	10.1876	9.1198	9.4176	9.4997	9.832	8.8293	10.2881	9.1555
'DAZ1'	0	0	0	0	0	0	0	0	0	0	0	0	0	0	0	0	0	0	0	0	0	0	0	0	0	0	0	0	0	0	0	0	0	0	0	0	1.5172	0	0	0	0	0	0	0	0	0	0	0	0
'DAZ2'	0	0	0	0	0	0	0	0	0	0	0	0	0	0	0	0	0	0	0	0	0	0	0	0	0	0	0	0	0	0	0	0	0	0	0	0	0.6967	0	0	0	0	0	0	0	0	0	0	0	0
'DAZAP1'	10.6653	9.8175	9.7625	9.9604	10.5833	10.574	10.2718	10.2818	10.6703	10.6952	10.6869	10.3137	10.3655	10.565	10.1563	10.3096	10.9972	10.5599	10.5195	10.7348	10.5939	10.3772	10.2665	11.0185	10.2005	10.75	10.8294	10.5528	10.271	10.9318	11.8372	10.743	10.3107	10.0681	10.4287	10.528	11.3501	10.9595	10.283	9.8105	11.0458	10.7551	10.0948	9.3456	9.8861	10.2821	9.7342	10.9239	10.1005
'DAZL'	0	0	0.5995	0.3585	0	0	1.533	0	0	0	0	0	0.673	0.9249	0	0	0	0	0	0.3418	0	0	0	0	0	0	1.7922	0	0	0	0.596	0	1.2509	0.3257	0	0	0	0	0	0.3651	0	0.3863	0	0	0	2.1449	0	0	0
'DBR1'	8.8953	8.8667	8.9798	8.8856	8.7875	8.9126	9.1383	9.0731	8.4545	8.9075	8.7103	8.5388	9.2665	9.0241	8.9428	8.5162	9.3333	9.0069	8.5351	8.6411	8.7847	8.7936	8.8561	8.1845	8.7217	8.8535	9.0491	8.3922	8.9633	8.578	8.6083	8.8393	8.6079	9.0592	8.734	9.0437	9.3925	8.6982	9.2496	8.6546	8.5683	9.0479	8.498	9.5753	8.5383	9.0337	9.2609	9.0608	8.5863
'DCAF13'	9.7475	10.6372	10.6315	9.8823	10.4564	9.689	10.7545	9.7959	9.4867	9.072	9.9805	9.5233	10.6853	10.2753	12.4887	10.9619	10.3194	10.4702	10.4486	10.3996	10.6928	10.0995	10.5991	9.6226	11.0406	9.1096	11.4275	11.7521	10.8459	9.3436	11.2428	10.5892	11.0209	11.4614	9.778	10.6854	10.6671	11.1636	9.7603	9.9503	10.1025	11.7291	10.6947	10.7578	10.4264	11.7598	10.265	10.2688	10.0022
'DCP1A'	9.3453	10.0585	9.4798	9.7084	8.9421	9.7755	9.2046	9.8605	8.4602	9.2747	9.9136	9.8606	9.0905	9.5075	10.1254	9.9371	9.3752	9.4946	8.8661	9.0284	9.2819	9.3554	10.0251	9.3489	9.3395	9.6277	9.6086	9.0378	10.0891	8.7694	8.5912	9.6356	8.97	9.4541	9.649	9.3041	9.4595	8.7258	10.3365	9.6404	9.311	8.9644	9.8163	9.1871	9.06	10.1148	9.3433	8.9323	10.0399
'DCP1B'	8.0393	8.6365	9.2367	9.2191	8.0076	8.9004	9.2344	8.6162	9.4267	7.6714	8.6835	9.4157	8.5341	8.5089	7.73	8.9296	8.6541	8.8105	9.2516	8.6148	8.159	8.9417	8.6983	8.6983	9.0033	8.6975	8.8391	8.1752	8.8505	8.7884	9.4337	8.6232	8.7472	8.768	8.9975	9.0312	8.2594	8.3504	9.2141	8.759	8.5392	8.644	8.678	8.7534	7.6973	8.8245	7.219	8.0191	8.9489
'DCP2'	10.7528	10.8127	9.7209	9.8211	10.1134	9.7689	10.2507	10.3272	9.393	9.5498	9.3062	10.2737	11.0294	10.364	10.2587	11.0316	9.6447	10.1221	9.839	9.8595	10.4554	9.4178	10.7175	8.8634	10.3621	9.5179	9.9825	10.7016	9.6716	10.2621	9.6364	10.4119	10.3138	9.9058	9.9317	10.3599	10.0541	11.3392	9.6715	10.4472	9.3138	9.3563	10.8149	11.0078	6.132	10.3631	10.2915	9.2933	10.3117
'DCPS'	7.9735	6.8717	8.208	8.312	7.5707	7.7279	8.5455	8.3223	8.3193	7.5189	8.2209	8.3969	7.5608	7.4806	8.498	6.8892	7.04	6.8879	8.8511	8.5002	8.3128	8.151	7.2339	8.4179	8.1753	7.6933	8.4809	7.9794	7.8797	8.2894	7.9214	8.3043	7.8314	7.0577	7.4543	7.9435	7.4134	9.7511	7.4113	7.9394	8.7181	9.7679	7.8547	7.5089	8.0489	7.7817	7.6404	8.9311	7.9497
'DDX1'	11.4618	11.2051	11.8143	11.6012	11.311	11.4161	11.5621	11.5095	11.1541	10.9002	10.546	10.9876	11.5197	11.3778	11.7906	11.0042	11.475	11.0953	10.9083	11.2045	11.2353	11.2364	12.0284	10.9335	10.8853	11.1489	11.8608	11.5546	11.1826	11.0583	11.0962	11.124	11.2758	11.134	11.0776	11.1678	11.2859	11.4499	11.2931	11.6087	10.2893	11.87	10.9678	11.9775	11.5018	11.754	10.8983	11.5603	11.2336
'DDX10'	9.5887	8.7135	9.4029	9.4344	9.624	8.2208	9.6987	8.9363	9.4475	7.8927	9.6102	9.0679	9.2482	8.8993	9.46	8.5716	8.1413	8.3245	9.5288	9.5413	9.4692	8.8601	8.0419	9.2535	9.5198	8.2165	9.6622	8.7267	9.3086	9.0525	8.653	9.3478	8.8297	8.2429	9.4026	9.5454	8.9589	9.5947	8.3153	9.0716	8.5683	8.9037	9.3749	9.0234	8.9768	8.9329	8.7834	9.7451	9.7949
'DDX17'	12.9921	13.7581	13.7911	13.2023	12.8127	12.7006	12.9141	13.8799	12.2003	12.4177	13.0605	13.628	13.3209	13.0543	13.26	14.114	13.2282	13.0134	12.8435	12.7747	13.5945	12.6598	14.0762	12.995	13.0032	12.9261	13.501	13.0619	13.6526	14.0252	12.4901	12.7855	12.9074	12.9905	13.1669	13.0036	13.1013	12.8737	12.7141	13.3809	13.466	13.1672	13.6457	12.7455	12.8914	13.1556	12.3753	13.367	13.5389
'DDX18'	10.914	10.4756	10.8204	10.3988	11.3612	11.1776	11.269	11.3103	9.9038	10.2146	10.0138	10.5073	11.2192	10.3133	11.457	11.0964	10.7978	10.9867	10.3011	10.4425	11.0265	10.5384	11.0052	9.8119	10.7191	10.8108	10.8442	10.6625	10.6688	10.1672	10.1256	11.0781	11.0314	10.9005	10.803	10.5804	10.7332	10.4961	10.1983	10.4958	10.1492	11.5242	10.9515	11.7524	10.9887	11.2055	10.8829	11.3088	11.0431
'DDX19A'	9.7824	9.0719	9.8441	9.9137	10.3212	9.8873	9.748	9.6507	9.6269	9.8074	10.0042	9.3227	10.8722	10.0999	10.4328	8.7179	9.7248	10.0605	9.0099	10.1376	10.5595	10.4263	8.7412	9.6966	9.2359	9.0067	10.3564	9.9171	9.1782	9.8977	10.5311	10.1038	9.8419	9.4738	10.2493	10.164	8.9874	9.3862	9.0019	9.8556	8.898	10.5278	8.9294	10.3636	8.9383	9.4672	9.8805	9.3841	8.8824
'DDX19B'	9.6217	9.2537	9.7084	9.4445	9.6255	9.9056	9.5536	9.387	9.2276	9.4579	9.589	9.2014	10.2378	10.0264	9.3866	9.2087	9.3539	9.487	8.9462	9.6114	9.828	10.4084	8.8146	9.3373	9.058	9.1158	10.256	8.5396	9.2912	9.3764	9.8601	9.9145	9.4478	8.9489	9.5581	10.0103	8.9212	9.3334	8.6218	9.5266	8.7652	9.3822	8.4712	9.7479	9.2187	8.9278	10.0631	8.813	8.7371
'DDX20'	8.8794	9.4619	9.2851	9.2877	9.5	9.2358	9.7864	8.4962	8.5319	8.8861	9.0084	9.1027	9.7736	8.636	8.7764	9.0885	8.6884	9.6952	8.603	9.1969	8.4504	8.9406	9.1115	8.152	9.2369	8.9283	9.0398	9.1874	8.9935	8.8864	8.568	8.7828	9.1699	8.9107	8.9519	8.0866	9.0032	9.1157	9.894	9.0427	7.8419	9.1828	8.9234	9.0146	8.5217	9.6349	9.1958	8.9817	9.05
'DDX21'	11.4298	10.2301	11.3458	11.4833	11.0236	11.299	11.7162	11.4966	9.2351	10.2836	11.4427	10.5682	12.2631	10.9918	12.0768	11.0914	10.5962	11.5155	10.7666	10.8407	10.8557	10.3105	11.0511	10.5845	10.9927	10.964	11.0919	11.5831	10.9938	9.9381	10.6443	11.0924	11.3473	11.224	11.2919	10.9791	10.4492	10.439	9.3434	11.4124	10.5674	11.9751	11.2172	11.0058	11.2909	11.8129	11.5879	11.4358	10.9722
'DDX23'	11.1575	11.9973	10.9669	11.5056	12.0803	11.4263	11.9872	11.046	11.672	11.4421	11.4254	11.4439	11.8097	12.1656	11.6825	11.2173	11.0562	11.7347	11.5197	11.6918	11.5007	11.5341	12.2177	11.6095	11.6575	11.2215	11.8314	12.0294	11.785	11.5392	11.572	11.5179	11.2933	12.0232	11.8751	11.4002	12.1688	11.3454	11.6911	10.988	11.4097	11.4437	11.7443	10.9738	11.6053	11.3515	11.4641	10.7791	11.4619
'DDX24'	11.1532	12.5587	11.8354	11.939	11.1137	11.7446	11.4654	11.6298	11.7757	11.6445	11.4419	11.9073	11.2187	11.5775	10.9717	11.7019	12.1052	11.0486	11.4834	11.7622	11.2616	11.7091	10.858	10.7236	11.2396	11.7956	11.6797	11.2682	10.8128	11.5442	10.8689	11.1558	10.8222	11.1324	11.4914	11.4814	11.6726	11.4345	11.1933	11.978	11.055	11.0615	11.9928	11.2477	10.4703	11.5021	11.481	11.7356	11.7295
'DDX25'	0.334	0	6.8372	7.4974	0	0	0	6.5035	0.757	0.8369	0.4913	0.4955	1.4767	0	1.1149	0	1.3506	0.5438	0.4565	0.8494	0.4094	0	0.3647	0	4.6113	1.4629	0.6923	0	0.5077	1.222	0.596	0.4761	0.546	0	0.9011	0	0.39	0	0.387	6.8745	0	0.3863	0.3648	0	0	5.1151	0.3124	0.8412	0.7806
'DDX26B'	6.6437	6.2915	6.3188	5.5454	5.9986	2.9742	8.3374	7.3458	5.0924	6.5206	4.9924	5.6133	6.8873	5.4239	6.3269	4.2488	3.2518	6.5849	5.1989	5.9774	6.2065	6.2976	5.2516	4.3522	5.9118	4.4061	7.518	6.5091	6.5187	6.1446	5.6469	4.7653	6.7634	4.4775	6.4789	5.9705	4.2481	4.4718	3.1699	5.3381	3.6532	7.6209	4.7799	6.3166	6.155	4.9911	4.2213	5.285	3.1533
'DDX27'	10.1527	10.3869	9.9135	9.8836	12.1607	10.6046	11.3584	10.0022	11.088	9.878	10.2789	10.0954	9.8218	10.0014	10.5856	10.8209	10.6382	10.5773	9.926	11.353	10.8742	10.6383	10.9775	10.076	10.373	9.8791	11.0428	11.0099	10.2371	10.3989	10.1939	13.5584	10.564	10.8455	10.4892	10.5695	10.7072	10.9187	10.792	9.691	10.77	10.0694	9.9134	10.2985	9.7092	10.12	10.0602	10.9449	9.8929
'DDX28'	8.009	7.9682	8.1594	8.2098	9.0328	8.293	8.3872	7.964	8.7242	7.9603	8.2917	7.8538	8.9869	8.5324	8.4018	7.8774	8.2222	8.1045	7.868	8.9195	8.6813	8.6924	7.6968	8.4538	7.9596	7.6017	9.1728	8.5154	7.8668	8.2894	9.3837	8.8492	8.9936	7.728	8.4609	9.1014	7.621	8.1304	7.9618	8.4127	7.9943	9.2614	7.4061	6.9773	6.6074	8	8.2212	8.4217	7.5408
'DDX31'	8.5237	8.878	8.7208	8.5864	9.0008	8.2744	8.6798	8.7178	8.1526	8.2239	7.8595	8.4435	9.1392	9.1134	8.9783	8.2558	8.7443	8.4469	8.7017	8.794	8.8354	8.3306	7.7822	7.8213	7.996	7.9984	8.1928	8.2677	8.5018	8.3768	8.5125	8.4241	9.1916	8.1572	8.4878	8.549	7.4574	7.5898	8.9517	8.778	8.3331	9.2322	8.7948	8.0061	8.655	8.1202	8.7285	9.5295	8.548
'DDX39'	10.427	9.6471	9.184	9.1179	10.3341	9.6801	10.4484	9.5864	9.7847	10.5198	8.8863	8.701	11.1179	9.7021	9.1353	9.3328	10.706	10.704	10.0081	9.5951	10.1981	8.8387	9.2156	10.2361	9.994	9.4899	10.5879	9.6971	9.4692	9.7743	10.5729	9.6919	10.1211	9.5023	9.2581	9.5857	10.0977	11.5584	9.4457	8.4724	10.1533	10.5226	8.8561	8.9255	10.1345	9.6828	10.2132	11.3868	8.634
'DDX3X'	12.8973	12.7984	12.9937	12.887	12.6701	12.9888	13.0925	12.8372	12.367	12.0667	12.7462	12.87	13.1669	13.1049	12.7265	13.2173	12.808	13.1992	12.5668	13.0723	12.9682	12.4596	13.0946	12.0333	13.2663	12.9578	12.9656	13.2994	12.5185	12.5171	12.6948	12.937	12.9188	13.1666	12.7899	12.9359	12.3741	12.8441	12.4381	13.0438	12.5801	13.1334	13.3886	13.5354	12.7755	13.0098	12.43	13.239	12.8923
'DDX3Y'	0	0	0	0	0	0	0	0	0.757	0	0	0	0	0.378	0	0	0	0	0	0	0	0	0	0	3.7776	0	0	0	0	0	1.0165	0	0	0	10.2986	0	10.825	0	0	0	0	0	0	0	0	0	10.1322	0	0
'DDX4'	0.334	0	0	1.0898	0.897	0.8535	1.2753	0	0.4276	0	0	0.8637	0	0	1.1149	1.3371	0.4725	0.2974	0.4565	0.3418	0	0	0	0	0	0	0	0	0	0.5303	0	0	0	0.8155	0	0	0.6967	0.5567	0.387	0	0	0	0.8978	0.3667	0	0	0.3124	0	0.7806
'DDX41'	10.3685	10.6153	9.677	10.2079	11.1021	10.6831	9.7102	9.9268	11.0962	10.5073	10.834	10.1743	10.6997	10.7781	10.1981	10.3561	10.3028	10.1164	10.4505	10.3596	10.8405	11.3634	11.2705	10.3518	10.0965	10.1973	10.5608	10.6027	9.7229	10.7034	10.9521	10.523	10.3335	10.6637	11.0452	10.5162	11.2922	10.7447	10.8659	9.9653	10.348	10.2724	10.2821	9.6823	11.6542	10.6294	10.5235	9.6309	9.962
'DDX42'	12.088	11.6749	11.884	11.6926	11.8772	11.5758	11.8488	11.6139	11.7356	11.5154	11.6216	11.6703	11.7809	11.8358	11.4692	11.888	11.6722	11.8275	11.3923	12.0309	10.9069	11.5741	12.4857	11.5229	11.597	11.9428	10.9468	11.6851	12.8121	11.826	12.777	11.2426	12.2335	11.4509	11.8015	11.6672	12.6789	11.6741	11.8561	11.5481	12.1561	11.0532	11.9924	11.504	12.6307	11.2983	12.4497	11.5019	11.7657
'DDX43'	2.7508	0.5449	0.5995	2.3872	5.7692	0.4889	2.3954	4.6795	0.757	0.9232	1.7799	2.9342	0.9195	0.378	1.8572	0.3844	0.4725	3.0575	1.0817	0.3418	1.858	1.335	5.355	0	1.5786	0.5253	6.931	0.6224	0	1.222	0.596	1.1196	0.546	0	1.4515	0.8704	2.037	0	0	0.6562	4.7948	1.5068	1.2861	0.6587	1.4292	0.9822	6.2537	1.369	0
'DDX46'	11.7449	10.9146	10.8717	10.5875	10.8743	10.9414	10.8865	10.592	10.3616	10.3061	10.4426	10.8769	11.3083	10.6825	11.0284	10.9783	10.4238	10.9324	10.6266	10.3436	11.0774	11.6469	10.5689	10.3438	10.8998	11.0986	10.7382	11.0197	10.8316	10.6766	10.3699	10.8299	10.2073	11.4831	11.5046	10.3067	11.3463	10.2087	10.5437	10.5308	10.417	10.9544	10.7336	10.8317	10.499	10.6566	10.8558	10.6429	10.9546
'DDX47'	9.5581	10.216	9.9962	9.8186	9.3927	10.2105	10.9713	9.8198	9.8477	8.8945	10.1464	10.0813	10.5902	10.1156	9.6416	10.1918	10.117	9.9578	10.0522	10.212	9.8737	9.6309	10.5577	10.0021	10.1873	9.8771	10.1225	9.9992	9.6376	10.0188	10.0086	9.8141	10.1495	10.0934	9.7081	10.3572	10.0773	9.2875	10.3915	10.0394	9.6092	12.1202	10.2149	10.4784	8.9646	10.1866	8.92	10.4799	9.9631
'DDX49'	9.7228	9.3091	8.8195	9.7796	10.2108	10.119	9.4323	9.0042	10.0765	9.8616	9.8299	9.5869	10.1184	9.2734	9.8164	10.0896	10.4131	9.2535	10.202	9.5361	9.629	9.7963	8.9796	10.3082	9.9172	9.657	9.7059	9.4452	9.2459	10.1948	11.3171	9.9111	9.8499	10.3139	9.719	9.9686	9.6046	11.1673	10.1282	9.4919	9.6915	10.468	8.9697	8.3726	9.8714	9.2586	11.0334	9.4864	9.6045
'DDX5'	13.8448	13.9802	13.7695	13.659	13.39	13.2047	14.3026	13.6559	13.9177	13.7838	13.0382	13.1567	13.3741	13.9488	13.2079	13.6478	13.6009	13.7945	12.8894	13.9374	13.158	13.7326	13.8743	13.1304	13.9001	13.5665	14.3149	13.7812	14.5312	14.1891	14.9766	13.3211	14.3198	13.4264	13.6353	13.2428	14.8267	14.3584	13.2569	13.5641	13.5614	12.5118	13.6039	13.6564	14.5487	13.2371	14.3373	13.8563	13.3737
'DDX50'	10.2091	9.044	9.9988	10.0591	9.577	9.6529	10.7007	10.0546	9.226	9.495	9.7621	9.8114	9.7613	9.77	10.0564	9.6558	9.2677	9.6609	9.8384	9.8101	8.6962	9.1161	10.3534	9.6353	9.9844	9.6586	9.9706	9.6191	9.2469	9.5778	9.7667	9.5236	9.7942	9.3858	9.6079	9.6458	9.6949	9.8007	9.1854	10.2902	9.3335	10.0364	9.8168	9.142	9.6064	9.8999	9.4931	9.4045	9.8853
'DDX51'	8.3901	10.1876	7.6976	8.8691	9.3371	9.2387	8.56	8.6624	9.3387	9.0976	8.7061	9.1771	9.6574	9.6664	8.9858	9.4241	8.9628	8.4759	8.8347	9.0128	8.43	9.3713	9.5083	9.3135	9.5151	8.8175	9.3541	8.6618	9.2638	9.08	9.5988	8.3203	8.5202	9.109	8.9594	8.9086	9.6505	8.7401	9.6915	8.8581	8.9408	7.7124	8.3771	7.1895	8.9174	8.83	8.5887	8.7307	8.7002
'DDX52'	10.2448	9.7379	9.3796	9.2279	9.2922	8.6854	9.8216	9.2094	8.7265	9.6134	9.5427	9.1627	8.6802	9.6765	9.1708	9.1855	9.5921	10.0891	9.0219	8.8552	10.1993	9.4097	9.4031	9.198	9.7727	9.36	9.0624	9.1914	8.4967	9.2788	8.2201	9.5539	9.9699	9.4871	9.8359	9.8428	8.8369	9.2422	9.2898	9.1089	9.8188	9.2085	9.3051	10.5022	8.5481	9.0555	9.1338	11.6458	9.4882
'DDX53'	0	0	0	0	0	0	1.2753	0	0.4276	0	0	0	0	1.3205	0	0	0	0.2974	0	0	0	0	0	0	0	0	1.6579	0	6.2575	0	0	0	0	5.158	0	0	0	0	0	0	0	0	0	0	0	1.0982	0	0	0
'DDX54'	9.9343	10.3226	9.891	10.3283	11.3012	10.272	10.2276	10.3092	11.1678	10.9775	10.9059	10.5851	11.4497	10.7673	9.9538	10.6279	11.0002	10.2574	10.2513	10.6818	10.5598	11.0379	10.6439	10.4986	10.7355	10.6116	10.998	10.1943	9.9789	11.3962	11.2818	10.3302	10.4624	10.3018	10.849	10.6449	10.8904	10.1118	11.2868	10.5171	10.8243	9.8607	10.1673	9.3077	10.2065	10.1792	10.8356	10.7877	10.3611
'DDX55'	9.2718	9.532	8.8505	8.9229	9.3346	8.2535	9.5445	8.6555	8.6293	8.8801	9.1837	9.124	9.7608	9.6536	9.7766	9.4021	8.3798	9.1843	7.7103	8.6382	8.7772	8.7278	10.5113	8.3622	9.2206	8.7202	9.725	8.7567	9.0949	9.1209	8.1069	8.1776	8.1468	8.9198	9.0999	8.8028	9.11	10.1417	8.9436	8.6494	8.8044	8.3119	8.7001	9.4182	8.6243	9.2532	8.9868	9.4647	8.8378
'DDX56'	10.4524	10.7725	10.2964	10.9884	10.4019	10.5493	10.5144	9.8832	10.9988	10.5601	10.0019	10.3998	10.9521	10.9785	10.9772	10.2727	10.5194	10.1253	10.3193	10.8797	10.73	10.383	10.6244	10.5524	10.2213	10.2261	10.6798	10.6514	10.9372	10.6353	11.0254	10.4955	10.8281	11.0349	10.5125	10.7876	10.9248	9.8865	10.64	10.2313	10.2316	9.8789	10.114	9.6126	10.5107	11.201	10.256	10.6712	10.2661
'DDX58'	10.696	11.3716	9.9151	10.2682	11.9536	8.6233	11.1682	11.3979	11.8002	10.1949	9.467	9.5176	9.6972	9.1181	11.2402	8.5946	11.3557	11.5591	10.7971	11.4388	9.756	11.5703	8.9556	11.0094	10.3647	10.4703	10.305	10.6072	9.6429	10.4815	7.3769	9.3633	10.3133	8.6753	9.9128	10.6397	9.0214	9.5013	9.8752	10.3439	10.3382	8.6183	9.9487	12.0411	9.4534	10.0991	9.761	9.2574	10.1678
'DDX59'	9.5058	8.8934	10.1246	8.6506	9.3556	9.3293	9.1988	10.146	9.9382	7.9489	8.8851	9.1812	9.2262	9.3536	9.1598	8.4383	9.5193	9.0298	10.0283	8.5596	9.7328	9.0051	9.2323	8.6292	9.1386	8.9819	8.7314	9.6314	9.3371	8.9357	8.459	8.4662	8.6905	9.0837	9.8527	9.2343	9.2716	8.7338	9.3991	8.7012	9.2154	9.5353	8.4165	8.7678	9.1523	9.3396	9.3395	9.1649	8.3965
'DDX6'	11.7451	11.6492	12.328	11.8447	12.0425	11.2355	11.7655	12.2639	10.8715	10.6686	12.1853	11.9979	11.6838	11.6186	12.0983	11.7111	10.5316	12.6499	12.0285	12.1007	12.4975	11.422	11.6167	11.4701	12.0345	11.2747	11.9645	11.8706	11.9298	11.6659	10.8333	12.6561	11.3895	11.7039	11.5437	12.2926	11.1688	12.2796	11.0723	12.2153	10.8411	11.6044	11.8323	12.3104	12.1034	11.5168	11.4627	12.4333	11.9318
'DDX60'	12.0435	13.5673	9.3515	10.8603	10.8104	9.3895	10.8912	10.1907	12.1069	10.1402	10.7251	8.5483	8.7102	9.0023	11.902	7.3224	11.4054	11.8439	9.6567	11.063	9.4155	12.4942	8.7939	11.5557	10.568	10.38	11.8983	11.9808	9.423	10.2663	6.3633	8.1016	11.5662	9.0083	9.5451	10.2242	7.1955	9.4449	11.2817	9.7707	11.6729	9.0157	9.3774	12.2077	9.6054	10.003	8.7202	8.7639	9.0481
'DDX60L'	11.4682	10.0795	9.4589	10.5443	10.1497	9.6801	9.6245	9.9348	10.5757	9.8283	9.6537	8.3396	6.9125	8.9236	10.2348	7.9891	10.0531	10.5338	8.5652	10.1594	8.4491	9.8257	8.5808	10.7156	9.5802	9.312	10.305	10.3412	8.5415	9.6102	7.0382	8.158	9.7447	9.2447	9.0089	9.1517	8.2476	9.0557	10.3258	9.1751	9.7355	8.3422	8.677	11.5433	8.8781	9.1367	8.9744	8.0517	9.0164
'DEK'	11.7015	10.8603	10.9923	10.1034	11.0675	11.3811	12.5768	11.1065	10.1183	11.5076	10.2163	10.9621	10.9831	10.3832	11.7832	10.6918	11.6985	11.772	11.4746	11.8414	11.6673	10.7462	11.7779	10.904	10.8494	11.119	10.493	11.1285	9.9533	10.4041	12.2509	10.8514	10.7555	10.6016	10.6022	10.3029	10.6612	10.8896	11.2523	10.2251	10.2263	11.8025	10.7699	11.4694	10.355	11.4767	11.2294	11.465	11.1102
'DENR'	10.9996	11.1743	10.8725	10.9451	11.5139	10.552	11.1634	10.7953	10.2397	10.7384	10.8269	10.6834	11.8009	11.0684	11.0978	11.7726	10.746	11.802	10.4273	11.0554	11.2271	10.9144	11.4416	10.5039	11.7556	10.7945	11.1991	11.2129	10.8701	10.5213	10.8985	10.8777	10.0547	10.4413	11.2464	11.2599	10.5205	11.8092	10.8782	10.7483	10.1339	11.5463	10.8702	11.8485	11.5001	11.1573	11.0629	10.8007	10.5589
'DGCR14'	7.8056	8.8688	7.7607	8.0547	8.1575	8.5225	8.0012	8.3954	8.302	8.2296	7.9017	8.0804	8.3227	8.7677	7.7844	8.2282	8.6528	8.5098	7.9088	8.7173	8.2253	7.9346	8.5501	8.8135	7.927	7.5038	8.2406	7.7884	8.6455	9.0034	8.4229	7.9225	8.7595	8.1508	7.9199	7.7818	8.3691	9.2578	8.6497	8.1776	9.4202	7.7124	8.2203	6.9573	8.1936	7.7591	8.6307	8.8824	8.1885
'DGCR8'	9.4408	9.929	9.3729	9.2819	9.2662	8.9174	9.2955	9.8055	9.0801	9.2385	9.401	9.494	9.8227	9.8047	9.507	9.6737	9.3194	9.8023	9.0657	9.8182	9.6979	9.4258	9.9806	9.5794	9.2292	9.361	9.6384	9.6334	9.9254	10.4267	9.571	9.3667	9.7071	9.3638	9.5072	9.1358	9.9691	10.1826	9.6812	9.3672	10.0325	9.1597	9.9078	8.7456	9.6807	9.0509	10.0012	9.4887	9.6516
'DHX15'	11.5268	12.2838	11.9116	11.5945	11.8135	11.1033	11.4731	10.8756	10.8792	11.0519	11.2294	11.5972	12.1982	11.914	12.3332	11.5546	11.3517	12.044	11.2509	11.7538	12.0397	11.5468	11.6944	11.1162	11.8219	11.8807	11.9685	12.4686	11.8478	11.5096	12.2015	11.9782	11.8306	11.9084	11.7586	11.3047	12.5623	11.7579	11.5677	11.5463	11.5088	11.7262	11.8914	11.6745	11.8692	11.3436	10.9472	11.4803	11.8659
'DHX16'	10.1776	10.3387	9.7023	9.9472	10.0717	10.3845	10.0195	10.1926	10.5487	10.8853	9.5707	10.0336	10.2428	9.8551	10.0811	9.8124	10.4603	9.3315	10.2429	9.8866	10.0007	10.0412	10.7882	10.097	9.4162	9.4704	9.753	10.0606	9.1463	10.3279	10.5191	9.7651	9.9035	9.5745	10.1465	9.5606	10.1095	10.0815	10.2869	9.6641	9.7006	8.7037	9.6283	8.5799	8.8108	10.0772	9.9478	9.3643	9.5406
'DHX29'	10.4942	10.9762	10.8372	10.791	11.023	10.4719	10.3926	10.7571	10.5815	9.9848	9.8363	10.6667	10.3762	9.8349	11.039	10.8163	10.7908	9.8929	10.9069	10.2413	11.0686	10.6359	9.9052	9.2156	10.5328	10.9093	10.3547	10.6733	9.8317	10.2176	9.6694	10.5908	10.6212	10.7927	10.7786	11.2045	9.6393	10.1708	10.3825	10.8899	10.3067	9.6544	10.5777	11.4491	9.2664	10.592	9.9029	10.046	10.7664
'DHX30'	10.4207	10.7248	10.8602	11.21	10.3586	11.1342	10.1266	11.1256	11.2371	11.6698	11.1287	10.9022	11.4677	11.0074	11.0032	11.0604	11.5191	10.4447	10.8166	10.2637	10.6784	10.9941	11.5622	11.0893	10.6023	11.0251	11.4128	10.4869	11.4287	10.8	10.9695	10.8675	10.4362	10.5383	10.732	11.08	11.4632	10.6608	11.6126	11.0599	11.534	10.2147	10.7685	9.5189	9.7992	10.9307	11.0779	10.348	10.8149
'DHX32'	9.4468	8.64	10.1715	9.8927	9.3661	10.5429	9.9033	10.3969	9.592	9.6955	10.017	10.4775	9.5832	10.0635	10.0491	9.7108	9.1047	10.0148	10.724	9.5509	9.9102	9.7085	8.782	9.9437	9.9034	10.5793	9.5037	10.0032	9.4747	9.9837	10.6674	9.6451	9.2346	10.2915	10.244	9.8867	9.9518	9.6098	4.3148	9.7036	10.4215	10.5107	10.6499	10.0668	9.5572	10.988	9.6869	9.9598	10.2225
'DHX33'	8.885	8.4216	8.8179	9.0771	8.1919	7.747	7.9217	9.1049	7.6738	7.3414	8.1298	8.6267	9.5281	8.516	8.3422	9.4702	9.0477	8.7092	8.3697	8.1128	8.6296	8.0047	7.9874	7.6665	8.6649	9.0986	8.3871	8.7736	8.057	8.3574	6.9926	8.9845	8.4055	8.0301	9.1876	8.8733	7.4826	7.5756	8.1595	9.0568	7.4976	8.2723	8.791	9.7657	8.2982	8.4493	8.521	8.4562	9.0024
'DHX34'	8.6967	8.9155	8.082	8.3273	8.6321	7.6604	9.3041	9.135	9.5326	9.1888	9.6945	9.3282	8.8626	9.5211	8.7926	9.1931	9.5352	9.2388	9.2551	9.2268	8.514	9.2128	9.0665	9.3216	9.2771	9.0552	9.213	9.225	9.3798	10.1833	10.2837	9.4096	9.9364	9.0012	9.0345	9.0916	9.146	8.5135	9.8301	8.122	10.2759	9.7786	8.3211	8.4087	9.3691	8.2421	8.9626	9.587	9.0559
'DHX35'	8.1987	8.7127	7.49	7.4235	8.3515	8.595	9.1976	7.7474	8.9249	7.6489	8.5273	8.3323	7.6574	7.5674	8.6627	9.3383	8.0827	8.1575	7.406	7.1455	8.5896	7.357	8.1927	7.452	8.34	8.1644	9.4288	8.4501	7.9405	8.4791	8.283	9.5829	8.9647	7.9031	8.3917	7.889	8.5121	8.2491	9.2089	7.8305	8.342	8.5083	8.2762	8.5679	7.5915	8.5295	7.5779	7.9721	8.2027
'DHX36'	10.3479	9.8248	10.2666	10.2626	9.851	9.9824	10.8052	9.8938	9.1975	9.6393	10.0007	9.9476	10.817	9.4794	10.0425	9.7519	10.5338	10.3125	9.3103	10.2078	10.8358	10.068	9.701	9.3553	10.003	10.2229	10.0883	9.7423	10.2306	9.7794	9.2114	10.0426	10.2062	10.5933	9.6615	9.6877	9.5931	8.8793	9.7322	10.1484	9.8529	10.0326	9.9262	11.0758	10.3858	9.6808	10.4152	11.765	10.0729
'DHX37'	8.4969	9.4287	9.2489	8.6084	9.5368	9.0918	8.8464	9.4446	9.0783	9.5292	9.4019	9.2044	10.0844	9.089	8.4483	9.141	9.6703	9.6462	9.4838	9.3406	9.745	9.3828	9.3722	9.0115	8.8576	8.8412	9.1393	8.5281	8.9731	9.4361	9.4726	8.8794	8.446	9.0281	9.6809	9.4513	9.2867	9.7376	9.1915	8.4393	9.1651	8.762	9.0194	7.8538	8.9466	9.4937	9.5435	9.3764	9.1262
'DHX38'	10.053	10.0118	9.9258	10.1784	10.493	10.3394	10.0411	10.2983	10.1466	10.4077	10.732	9.9649	10.4163	10.6764	10.1415	9.5196	10.1119	10.2098	9.3626	10.1671	10.4347	10.4228	9.5393	10.0232	9.4477	9.3668	10.9258	10.4866	9.7938	10.6187	10.8814	10.3652	10.257	9.8121	10.6884	10.5235	10.1861	10.246	9.6329	9.7549	9.8547	10.1982	9.5407	9.0677	9.2991	9.6004	10.4386	9.9506	9.0656
'DHX40'	11.3965	11.3852	10.9632	10.675	10.654	10.527	12.0438	10.759	10.1558	10.7572	10.8587	10.6609	14.8079	11.2037	10.5633	11.2002	10.603	11.4124	10.6777	10.8293	13.8473	11.1817	11.0695	10.2369	10.7174	10.9496	9.6963	10.746	11.8835	10.2224	10.728	11.0565	11.3002	11.1457	10.9996	10.9414	11.6558	9.0531	10.6227	10.9597	10.6152	9.3804	10.0011	11.4701	12.5401	10.3423	11.9793	10.7687	11.1321
'DHX57'	9.533	9.3091	9.543	9.0876	9.3682	9.2972	9.316	9.3192	8.751	8.5577	8.8987	9.27	9.3796	8.9253	9.6299	9.107	9.1923	9.5119	8.3049	9.337	9.4423	9.0586	9.9856	8.7402	8.8415	9.23	9.3975	9.5096	9.0195	8.8185	9.2164	9.2594	9.9323	8.8597	8.8943	9.2638	8.0741	9.1375	9.8134	9.1328	8.798	8.912	8.914	10.4002	9.0752	9.8083	9.1523	9.9108	9.4218
'DHX58'	10.2504	11.0269	7.8309	8.9545	9.4434	8.9495	10.1759	8.5759	10.7771	9.6674	9.6796	8.7264	8.2171	9.104	8.5438	8.3879	10.1925	10.3071	8.467	8.7597	7.5524	10.9113	9.2589	9.9315	8.5272	9.806	9.1797	9.1639	8.2926	9.6625	7.4631	8.124	9.9798	8.6076	8.6199	8.9073	6.8752	7.3062	9.1287	9.1986	11.5468	7.3816	8.5881	9.7005	8.7648	7.5814	8.3699	7.0657	8.8035
'DHX8'	11.3139	11.5947	10.0375	10.4111	9.7473	10.5705	10.4669	10.3654	9.8829	10.5534	10.8782	10.3853	9.9136	10.8388	10.8132	10.5783	10.8688	10.967	9.931	9.8935	10.0076	10.5395	10.3808	10.4426	10.2686	10.8429	10.0747	10.3448	10.0621	10.4433	9.3558	10.4353	11.0151	10.7343	10.9353	10.378	9.5375	9.3903	10.6008	10.209	11.196	9.4886	10.5428	10.7218	9.6189	10.0764	10.9644	10.325	10.5814
'DHX9'	12.6991	12.515	12.6175	12.2911	12.5246	12.3761	12.5543	12.7976	12.0513	11.5339	12.1079	12.3191	12.8614	12.3909	12.453	12.3036	12.5911	12.5148	12.4467	12.3323	12.8889	12.3021	12.1424	11.9302	12.0096	12.4984	12.608	12.6965	12.5948	12.152	12.5278	12.602	12.4124	12.3908	12.6605	12.2783	12.6404	12.231	12.2358	12.1911	12.057	12.6825	12.1971	12.5968	12.4786	12.5917	12.2775	12.6595	12.3423
'DICER1'	10.4989	10.8304	11.2253	12.1454	9.7971	10.4842	10.3046	10.9079	9.4033	10.2108	10.8077	11.4113	11.1498	10.7825	10.3218	10.8141	9.9952	10.4957	10.0164	10.4735	10.9939	9.8311	9.9587	8.745	10.3794	11.5207	10.6317	10.2683	10.687	10.5802	10.2294	10.2642	9.8592	10.4663	11.6721	11.4682	10.8001	10.4923	10.7431	11.9712	11.536	9.5454	11.2059	10.7615	11.4576	11.0512	10.4897	11.3097	11.7142
'DIMT1L'	8.5749	7.9267	8.7846	8.9901	8.7124	8.8721	8.8974	8.4379	8.7171	8.7104	7.5547	8.526	8.5502	8.3365	8.8226	8.3787	8.813	8.0985	9.0576	8.3055	8.8374	8.9484	8.3111	7.5439	8.6536	8.7877	8.6673	8.3487	7.3926	8.2729	8.162	8.8095	8.5417	8.9385	8.9619	9.2264	8.5364	7.5541	8.5383	9.1051	7.9296	8.849	8.2049	9.4334	7.1246	8.8191	8.3572	8.3482	8.34
'DIS3'	10.6844	9.8802	10.5596	10.3185	9.7552	9.4863	10.1093	10.4251	8.2559	8.9298	9.6975	9.7744	10.5933	10.2004	10.2792	9.5643	10.0926	9.842	9.776	10.1184	10.1458	9.3138	10.5804	9.6707	10.1624	9.881	10.2492	10.2246	9.8193	9.8996	8.3191	10.3474	10.0889	9.5617	10.0855	10.2403	10.295	8.9388	9.0418	10.4015	9.4764	10.164	10.0361	11.7224	9.5701	10.458	9.3216	10.5172	10.2257
'DIS3L'	9.8033	9.8263	10.4204	10.9389	8.7504	9.5909	9.8231	9.7404	9.8525	10.5777	9.9051	9.5376	9.8104	10.2965	9.6145	9.9021	10.4789	9.9782	9.3965	8.7062	9.3966	10.4171	10.1479	9.5685	10.2475	9.9417	9.8051	9.8373	10.7629	9.8617	9.4984	9.3769	10.2163	9.1398	10.1611	8.8948	9.4325	9.7337	10.5345	10.6607	9.5434	9.5057	9.9474	10.3516	10.1056	9.756	9.8415	9.5915	10.0758
'DIS3L2'	7.903	8.9968	8.2957	8.6905	8.0676	8.9589	7.8613	8.8543	8.5466	9.1762	7.8645	8.6207	8.8441	8.2945	9.0161	8.8296	9.0296	8.8112	8.3401	8.5749	8.789	8.5295	8.315	8.6782	7.4083	8.8753	8.8962	7.9212	8.5366	8.937	9.5475	8.3774	9.0635	8.2186	8.4983	8.9023	9.0896	9.1978	8.147	8.5082	9.0061	8.9776	8.3015	8.4463	8.8555	8.0598	8.5759	8.0878	8.7346
'DKC1'	10.6592	10.6962	10.6305	10.7304	9.974	10.2789	11.9858	10.2223	10.6985	9.6605	10.3407	10.6816	11.2843	10.8939	10.8529	10.9055	11.0313	10.9983	10.847	10.8279	10.6804	10.5176	10.7807	10.6027	11.1874	10.3168	11.0809	10.863	10.8319	10.0817	11.2931	10.4912	10.9549	11.2765	10.6492	10.5556	11.1653	10.8434	10.8516	10.4226	10.2069	11.6036	10.3679	10.9491	10.5542	10.6988	11.4782	11.6101	10.3471
'DNAJC17'	7.7768	7.4431	7.5704	7.8912	8.3754	7.6945	7.2969	7.4738	8.5061	9.2329	7.3258	8.0826	8.2128	7.6707	7.4584	7.7946	8.5491	7.6133	7.428	7.0498	7.2063	8.6341	8.2927	7.8907	7.6241	8.4464	7.783	7.1694	8.3441	8.2279	9.5166	7.5775	7.8488	7.3676	7.6948	6.5887	8.3376	8.6966	8.2395	7.6987	7.9154	6.8745	8.2776	6.3477	7.4978	8.0474	7.5144	6.6989	7.9746
'DNAJC21'	10.3232	10.7915	10.4149	10.4176	10.3257	10.3021	10.137	10.5734	10.1223	9.8289	10.9408	10.4306	10.3907	9.9814	10.5521	10.6913	10.6038	10.2464	10.7564	10.8069	10.9103	10.6479	10.6882	10.2918	10.7577	10.3866	10.3352	11.1545	10.2422	10.1694	10.2724	10.3191	10.0327	10.7634	10.6734	10.5445	10.32	10.0626	10.6844	10.5144	10.0758	10.7459	10.5041	11.0852	12.0821	10.7043	10.0198	10.8305	10.4002
'DND1'	5.8457	6.7633	5.882	6.0914	6.9812	6.1097	5.8005	6.4564	6.9846	7.1279	6.109	6.8155	6.2158	6.5544	6.4274	6.2607	6.2038	5.7288	6.8006	6.066	6.1715	7.3509	6.2354	6.2813	5.9999	6.3567	5.9371	6.142	5.8172	7.1741	7.4435	6.4082	6.5629	7.0113	6.6772	6.2847	6.7139	6.2136	6.9753	6.3578	7.4823	5.9525	6.2266	6.5615	5.1433	6.2473	7.1019	6.0143	6.5908
'DNMT1'	12.3678	10.9257	10.1126	10.3321	10.9488	10.284	11.335	10.7406	10.6685	10.9085	10.8754	10.5856	11.5647	9.4956	10.1895	10.4772	11.2189	11.3764	10.8017	10.7083	11.2441	10.9914	10.5709	10.5018	11.0012	11.5027	11.1387	11.4357	11.4132	11.409	11.3171	10.9194	10.8818	10.5381	11.0088	10.2391	11.1628	11.4925	10.395	10.0559	10.3625	12.2542	11.416	9.7169	11.4188	10.4272	12.3278	12.4669	11.0975
'DNMT3B'	7.504	6.7478	5.6122	5.6463	9.3726	5.1899	7.6463	5.7338	6.9759	5.2006	7.1597	6.1924	9.3705	7.466	8.413	7.2198	7.7987	7.0057	6.4731	6.7925	8.8092	5.5912	7.0237	4.4022	6.6256	6.8144	7.8577	7.6788	7.0737	7.3773	8.4527	6.3002	7.2855	5.826	5.8715	6.3087	7.2465	10.3239	8.0228	4.7192	6.7973	6.5873	5.1154	7.7567	6.4013	6.8749	6.0507	8.6029	5.7582
'DNTTIP2'	10.4419	10.7462	10.801	10.4392	10.6406	10.7007	10.7559	9.8345	10.1156	9.7342	10.3895	10.4348	10.9648	10.0507	10.5132	10.3621	9.7419	9.8535	10.0143	10.6128	10.0322	10.6307	9.8688	9.4884	10.6495	10.1316	10.1677	10.4874	10.5905	10.0811	12.9343	10.0248	9.9104	10.7987	10.5822	9.8271	10.6473	10.6156	10.3488	10.2607	9.4235	10.989	10.2236	10.241	10.4209	10.9349	10.3483	12.4531	10.4915
'DOM3Z'	8.0289	7.6398	8.7118	8.8077	8.1066	8.4905	7.4182	8.3076	9.4774	8.6994	7.5084	8.532	7.8749	8.1674	8.1833	8.4925	8.0101	7.094	8.264	8.3429	7.9075	7.808	9.2592	8.1775	8.1653	7.9001	7.8453	8.3879	7.6512	9.1962	10.3117	7.7827	8.1329	7.7807	7.9502	7.9134	8.6774	8.4411	8.4145	8.1538	8.303	7.331	7.5076	7.7189	7.1228	8.0618	7.8508	6.9633	7.6922
'DQX1'	7.5569	6.0827	2.2036	1.8233	7.7412	7.5025	3.1003	4.6202	4.2433	5.4674	2.0859	2.8374	7.1959	4.8655	3.727	2.3129	7.5198	3.3765	0.8027	2.8374	3.2022	0.8167	5.6406	7.9528	3.9728	0.5253	6.8447	7.2457	6.2007	2.3214	3.2773	5.6514	2.8952	1.4716	3.7479	8.4533	6.4579	2.9245	7.4087	1.2868	5.3124	0	1.8438	7.2889	7.978	4.6741	0.7869	2.8741	4.9276
'DRG1'	10.9568	9.7845	10.4547	10.1225	10.1398	10.1562	10.4789	10.0238	9.5579	9.0588	9.6767	9.5046	10.6321	10.1604	10.4002	10.5421	10.4886	9.756	10.0936	10.8842	10.3023	9.8263	10.8912	10.6291	9.9448	9.1817	10.2809	10.2572	10.65	10.123	9.3936	10.1161	9.5246	10.2499	9.3858	9.6768	9.9108	10.8878	9.798	10.5007	10.0341	10.2519	10.0536	9.78	10.4751	9.7899	9.3955	10.5905	10.0691
'DRG2'	8.6013	8.8359	9.1685	9.1775	9.3365	8.4174	8.997	9.116	9.833	8.5623	9.49	9.4026	8.2085	9.196	8.5415	9.6198	9.4337	8.4629	9.872	9.0663	8.7378	8.361	8.7445	9.5311	9.5598	9.2415	10.7828	9.0206	8.3938	9.6806	9.3513	9.6335	9.6685	9.9618	9.1029	9.7382	9.788	8.8793	9.6041	9.2588	8.7317	9.4441	9.3478	8.3317	8.0535	9.074	8.8746	8.5475	9.5238
'DUS1L'	10.6998	10.9335	9.9695	11.2719	10.5946	10.5415	10.1187	9.7437	11.5598	11.4218	10.5511	10.267	9.5715	10.6846	10.0361	9.4235	10.7775	10.4373	10.4432	10.7053	9.445	10.4785	10.5101	10.3824	10.0955	10.3984	11.7105	10.7169	10.713	10.9777	11.1521	10.5447	11.3286	10.9987	10.3788	10.5485	11.8335	10.8745	10.7761	10.5189	11.6876	9.6344	10.0963	9.0512	10.3466	10.0425	11.5648	10.9423	9.1718
'DUS2L'	7.5205	6.9107	7.5388	8.0393	8.3502	7.7605	8.0171	6.8564	8.2814	7.7914	8.3681	7.4254	8.7908	8.5006	8.2078	7.7151	8.4196	7.5192	7.2205	8.682	8.5256	8.2996	7.296	8.0925	7.5434	6.9942	8.8057	8.6894	7.0962	8.1632	9.23	8.3221	8.1468	7.5754	7.9302	8.7676	7.6391	7.8766	7.4217	7.9795	7.488	8.4726	6.9323	7.0133	6.6032	6.983	7.8545	8.2372	7.0946
'DUS3L'	8.2904	8.0404	6.863	7.8687	7.7795	7.9275	7.58	7.8741	8.5156	8.4931	7.9474	7.6392	8.1234	7.4163	6.5764	8.6328	8.7955	7.2894	8.3632	7.0585	7.4451	8.0715	7.7613	7.1571	7.6124	8.1842	8.1806	7.9018	7.8325	8.1721	9.5166	7.6382	7.9569	7.4946	8.1721	8.3325	9.1285	8.9107	9.3387	7.8287	9.0846	6.8632	7.6322	5.5985	7.5638	9.0617	8.9164	8.9335	8.0932
'DUS4L'	7.8137	7.5652	7.5665	7.4105	8.2694	7.3761	7.3738	7.2208	8.3321	7.6258	7.1914	7.4836	7.0974	8.3793	7.9454	7.6367	6.8331	7.2406	7.1168	7.8681	8.1964	7.7952	7.8655	7.4609	8.0793	7.3316	7.4496	7.3078	7.3204	7.0768	8.4054	7.5	8.2287	7.4822	7.6213	7.418	7.1165	7.5249	7.9807	7.3024	7.7009	7.2574	7.3613	8.6361	7.9316	7.9046	7.3138	7.128	7.0894
'DUSP11'	9.1172	8.7307	8.7348	8.539	8.9738	8.6967	9.2502	8.7205	8.6763	8.6037	8.1771	8.8886	8.8882	8.8193	8.999	8.8247	8.5098	8.8105	8.31	8.7792	8.4436	8.4343	8.6339	8.9749	9.1015	8.6944	8.5956	8.6464	8.6561	8.6909	8.8174	9.2117	9.0844	7.9288	8.737	8.7131	8.5243	9.0221	9.187	8.5598	8.0713	9.3427	8.9328	9.5725	8.9132	9.0892	8.5704	8.8836	8.6495
'DYNC1H1'	13.353	13.6298	13.1917	13.9121	12.7356	13.1046	12.6035	13.92	12.7077	13.054	13.6792	13.1577	13.7466	13.4379	13.8265	13.4007	13.149	12.891	13.1562	13.9453	14.5207	13.6151	13.0209	12.6284	12.6539	13.3753	14.0579	13.8949	13.2251	13.3687	12.7568	13.877	12.9106	12.8824	13.5225	13.4119	13.1883	13.8962	12.8347	13.7251	12.9434	12.6001	13.3475	12.6558	13.4105	13.8102	14.0098	14.4206	13.0275
'DYNLL1'	11.1355	12.1191	11.8196	11.67	12.0691	11.5817	11.4972	11.4995	11.9771	11.9688	11.3892	11.5528	11.7662	12.3472	12.3435	11.9717	11.7559	11.5222	12.1566	12.4628	11.9929	11.5036	11.6986	12.3476	12.2251	11.1661	11.5698	11.6175	11.7436	11.5644	12.0335	12.3472	11.8611	11.3528	11.5359	12.0875	12.1274	12.3622	12.1442	11.2328	11.0219	12.4077	11.4393	11.9323	11.486	11.8396	10.9646	11.9603	11.2798
'DZIP1'	7.4143	2.9363	5.0191	5.5798	5.4724	5.5655	5.7679	7.4165	4.9186	5.1045	6.4227	5.4274	7.0891	7.1093	7.446	6.1183	5.5577	6.4775	5.8842	6.8848	6.2753	6.0382	5.973	5.3926	6.2172	5.7586	6.9562	6.5005	4.763	6.298	4.9625	6.429	7.0404	5.0296	6.9256	5.0376	5.454	5.8449	1.7231	5.5293	2.9615	5.9984	6.324	6.8161	5.6467	7.2	6.7661	6.677	4.1302
'DZIP1L'	6.7867	2.702	4.17	5.4921	4.1195	4.6557	3.6822	5.7232	3.414	8.5964	5.0107	4.1205	4.8985	5.0066	4.9551	3.1598	6.7334	4.4331	3.1998	4.5014	4.3242	4.7074	6.8184	2.5936	4.4633	4.7965	5.7539	4.5139	2.8732	5.6271	3.2773	3.7972	4.6915	3.2649	5.8427	4.44	3.6421	4.1277	6.0891	4.6711	5.1596	4.9862	4.2135	4.628	6.0422	4.0851	4.1444	5.2099	2.8993
'DZIP3'	9.4229	9.657	8.9181	9.8034	8.6489	9.0106	8.9618	9.1376	9.2676	8.8546	9.5867	8.9509	10.8704	7.9857	9.0014	10.3358	8.3562	8.7634	8.4128	7.8176	8.419	7.735	8.8993	8.728	9.4633	9.0384	11.275	9.4881	10.0287	8.7277	8.1438	8.9278	8.7395	9.6072	8.8944	8.9954	9.2327	7.9398	9.4076	9.4791	9.7963	8.2346	9.2616	9.7556	10.1154	10.386	8.2906	7.1565	9.2906
'EARS2'	9.5345	10.5232	10.001	10.3102	10.062	9.6558	9.748	9.5696	10.5958	9.6378	10.5831	10.2167	10.2785	10.0531	9.9242	11.2641	9.9507	9.9555	9.9149	10.2593	10.1334	10.2245	9.6095	10.0837	10.4434	9.9754	9.6677	10.6771	10.5877	9.6578	10.0894	10.5138	10.0941	10.6783	10.6458	10.3999	10.5509	9.632	10.7834	10.1293	10.7383	11.1528	10.931	9.8157	9.5811	9.8947	10.1566	9.024	11.3549
'EBNA1BP2'	9.9484	10.6951	10.3011	10.6745	10.5298	10.6298	9.9445	9.5674	10.764	10.6458	10.6557	10.1862	10.7461	10.2734	9.608	10.5839	10.4081	10.8609	10.2233	10.7994	10.1182	10.6455	10.3836	10.9297	10.7794	10.2576	10.0665	9.9855	10.6108	10.1258	11.4449	10.2536	10.6442	11.5157	10.1061	9.9727	11.0042	10.1925	10.6489	10.3718	9.8441	10.7905	10.4384	9.03	10.4751	9.6838	10.6498	9.9865	10.136
'EDC3'	9.8159	9.6963	9.4525	9.6518	9.9275	9.6163	9.9815	9.7319	9.4332	10.7149	9.9933	9.7399	10.4325	10.4212	10.581	9.3045	9.7202	10.0183	8.9313	9.5423	9.9928	10.2167	10.5076	9.3086	9.1944	9.8053	9.6867	10.2483	10.0028	10.0176	10.0901	9.5792	10.1565	8.7477	10.0332	8.8015	9.0163	10.1744	10.2683	9.3361	9.2734	10.0652	9.3842	10.0063	9.6111	10.2282	9.7148	9.7688	9.8226
'EDC4'	10.3221	9.9659	9.9966	10.6043	10.9541	10.571	10.4752	10.2887	10.7109	10.8742	11.2439	10.481	10.4753	10.7088	10.702	9.6303	10.6821	10.6205	10.0726	10.9419	11.5337	11.0476	10.381	10.6755	9.8581	9.8919	11.5592	10.948	10.1025	11.3264	12.012	10.7874	10.7646	9.9967	11.0209	10.7469	10.6155	10.4795	10.1415	10.2888	10.1323	10.3396	9.4403	8.9942	9.6916	10.0694	10.7479	10.8163	9.701
'EED'	9.0982	7.9576	8.4819	8.4569	8.6733	7.8615	9.5399	8.8077	8.7819	8.954	8.4574	8.28	8.6958	8.006	8.546	6.9367	7.3279	7.2703	9.0566	8.3297	8.6709	8.866	8.6433	8.2439	8.9393	7.5553	8.2391	7.6087	7.8668	8.7694	7.4673	8.4582	7.8717	8.6528	7.7597	8.619	8.1422	8.0736	8.5725	8.012	7.7513	9.2578	8.2286	8.9728	7.4842	8.2393	7.4157	9.0544	8.5397
'EEF1A1'	16.0489	15.5909	16.6903	15.8592	15.5193	16.1685	15.7135	16.206	15.0705	14.6227	15.5903	16.5198	16.6447	16.4175	15.9282	16.7526	15.1986	16.0427	16.9315	16.1579	15.6777	15.7423	16.3186	16.103	15.7459	15.4375	15.1297	15.4612	15.1994	16.2474	16.1372	16.795	15.4419	15.6124	16.3674	15.9709	15.848	17.2262	16.0967	17.1013	14.9391	16.6163	16.1046	15.8117	16.2644	15.6518	16.7771	15.7452	16.5615
'EEF1A2'	11.8063	10.6175	8.8807	12.4291	12.4329	13.3952	4.5394	11.5192	11.2638	12.6772	13.1231	10.5474	12.567	11.7695	10.0037	13.0387	11.7693	10.6228	10.4962	9.4433	13.1095	13.0841	12.0166	10.4895	10.4281	10.3267	13.6711	13.1265	12.5249	11.2301	9.3815	11.8642	13.2705	13.2803	9.5412	12.9883	12.7023	9.803	11.739	11.5792	12.0575	6.3636	9.7969	10.8444	12.5358	7.3285	12.6271	11.4273	10.5333
'EEF1B2'	10.8134	10.4717	11.9262	11.8944	10.7577	11.4244	10.7142	11.5222	10.498	10.897	10.613	11.2798	11.7397	10.4234	11.2742	10.9754	11.5429	10.7225	11.2917	10.6808	10.986	10.7918	11.4793	11.1421	10.8351	10.6102	10.8189	10.8029	10.973	11.3628	12.1371	11.5177	11.3673	10.4262	11.1243	11.2128	11.1988	12.2743	10.5897	11.864	10.893	12.7164	11.0104	10.3287	10.8986	10.5994	11.6389	11.4201	11.05
'EEF1D'	12.3408	13.63	11.2336	11.7412	13.4872	12.7003	12.0231	11.7865	13.1862	13.2064	13.1588	12.5254	12.7288	11.9443	12.1204	13.3994	12.8804	11.8106	12.7384	13.2173	11.8981	12.2732	13.1084	12.985	13.3686	11.9972	12.7567	13.8738	12.564	12.7082	14.1959	12.3431	13.5158	13.3874	11.2824	12.5219	13.6796	15.4987	12.581	11.9651	13.7709	12.3128	12.7554	9.5477	12.111	11.859	12.5075	12.4005	11.869
'EEF1E1'	8.4917	8.2343	8.7946	8.3374	8.4917	7.8413	8.5066	8.1562	8.9208	8.5212	7.4074	7.7002	8.3505	8.3813	9.5988	8.812	8.793	7.9819	8.525	8.8685	8.4892	8.5339	9.0376	8.433	8.5776	7.5073	8.7736	8.68	7.244	8.0174	9.801	8.2217	8.8077	8.0132	8.4478	8.3673	9.0855	7.9798	8.5323	8.2102	7.5071	8.239	8.2909	9.2638	7.313	8.4704	8.4559	8.3999	8.2813
'EEF1G'	13.8806	12.2526	13.5702	13.85	13.5066	13.3329	13.0915	13.6658	12.6658	12.6153	14.0801	13.7304	13.7104	12.8983	13.2796	14.2796	15.4139	13.1019	14.0262	13.6043	13.2069	13.311	13.5446	13.4638	13.5056	13.173	13.0115	12.8129	12.6472	13.9369	14.9066	14.2365	13.5235	12.7453	12.7211	13.7511	13.2238	15.5523	13.6333	13.9356	12.6605	14.8905	13.284	11.9631	13.8761	12.7255	13.9174	13.5711	14.1575
'EEF2'	15.3572	14.8952	15.6294	16.3791	14.1397	15.2291	14.2915	15.6717	14.3814	15.256	16.1522	15.8867	16.0611	14.7667	13.9687	15.8007	15.5282	14.8273	15.9053	14.8301	14.4841	15.1809	14.6966	15.1178	15.3779	15.2831	14.974	14.8568	15.0845	15.7308	16.0402	16.1207	15.2102	15.3293	15.5822	15.789	15.3888	16.9804	14.3862	16.3546	14.965	15.0559	14.9478	13.1733	15.8284	15.5265	15.3588	16.3503	15.7147
'EEF2K'	10.2657	10.7865	10.4626	10.2422	10.2606	10.9753	10.4908	10.7497	10.0626	10.9561	10.5942	11.1218	10.5787	10.0072	9.5548	11.2627	9.5694	10.1598	10.936	10.0771	10.0719	10.2148	9.9173	10.14	12.0054	11.2138	10.1622	10.418	9.6338	10.1992	10.2065	9.9651	10.3661	10.4962	11.2141	9.8271	9.9548	10.5991	10.6102	10.3777	11.8434	10.83	12.1191	10.6268	8.9098	10.5989	10.4889	10.7758	11.2486
'EEFSEC'	8.9053	8.4953	8.1277	8.6276	8.4705	8.9696	8.4568	8.3881	8.59	8.6193	8.4937	8.8582	9.6224	9.0957	8.7676	8.4722	9.8286	7.7801	9.1274	8.4422	8.7284	8.4666	8.7691	8.9682	8.3724	9.0578	9.4872	8.6035	9.1254	8.0945	8.888	8.807	8.7487	9.0227	8.0461	8.751	8.4108	7.1186	9.5209	8.5075	9.2494	8.0238	7.8619	8.4244	8.6558	9.0688	9.0222	7.5009	8.3763
'EFTUD1'	9.6009	9.7568	10.1808	9.475	9.6587	9.7715	9.8655	10.0028	9.6617	11.2508	10.1133	9.4775	9.3271	10.0845	10.1053	9.636	10.05	9.5069	9.3552	8.9243	9.4779	10.3031	9.8329	9.3151	9.497	10.0514	9.7328	9.965	9.609	9.5258	9.376	9.2446	9.4024	8.9303	10.145	9.2324	8.6743	9.6234	9.5225	9.6758	9.3183	9.8845	9.59	10.2068	9.5875	9.5919	9.7358	10.2403	9.8053
'EFTUD2'	11.6079	11.8474	10.7638	10.727	10.8251	10.9219	11.6476	10.7141	11.146	11.1928	11.1266	10.7384	10.919	11.7585	11.3571	11.2288	11.461	11.6205	11.2023	11.0344	10.863	11.0859	11.6329	10.8923	11.2205	11.0686	10.8031	11.4548	10.5122	11.0109	10.2634	11.4811	11.9647	11.8575	11.4985	11.1035	10.6465	10.2161	11.4342	10.7949	11.9351	10.7777	11.1231	11.7407	10.1624	10.8231	12.0383	11.3801	10.9335
'EIF1'	13.6724	14.0208	13.4231	13.1026	12.1442	13.0886	12.9561	13.2205	12.812	13.2751	13.3714	12.6828	12.6583	13.3394	12.9472	13.4345	13.1007	12.8123	13.0642	12.757	12.491	13.0132	13.7328	13.4751	13.7693	12.5407	13.5364	12.8744	12.8782	12.8514	12.5585	13.0898	13.8359	13.8163	12.7607	12.8931	12.9508	12.8823	13.2906	13.2438	13.86	12.524	12.7538	13.3414	13.9191	12.6777	13.3933	13.2755	12.5729
'EIF1AD'	9.3464	9.0052	9.1967	8.9989	9.9169	9.4892	9.7037	9.2019	9.0334	9.2728	9.4478	8.9628	9.9616	9.4238	9.5609	9.7041	7.4287	9.3789	9.4565	9.0277	9.4652	9.3992	9.6399	9.2467	9.5229	8.6303	10.288	9.0303	9.1969	8.8701	8.7384	8.7254	9.4844	9.1104	8.8233	9.0012	9.3656	10.0305	8.9237	8.6032	8.8822	9.47	8.9763	9.0731	9.4516	8.5317	10.169	9.6388	8.6444
'EIF1AX'	11.0917	10.9856	11.4103	11.1103	10.714	11.6617	10.3446	11.2024	10.9423	10.4658	10.7244	10.886	11.1325	11.6893	10.4116	11.4835	10.8316	11.3219	11.4089	11.0759	9.9684	10.9325	11.0375	11.4398	11.5763	10.7639	11.2102	11.7839	10.8724	10.2746	10.5212	11.3744	11.3675	11.6125	10.419	10.9791	10.6071	11.0871	10.6938	11.5273	10.252	11.5931	10.8604	12.2694	10.9348	11.2858	10.437	11.1531	10.8585
'EIF1AY'	0	0	0	0	0	0	0	0	0	0	0	0	0	0	0	0	0	0	0	0	0	0	0	0	0.4826	0	0	0	0	0	0	0	0	0	9.2061	0	4.8392	0	0	0	0	0	0	0	0	0	10.0086	0	0
'EIF1B'	8.5094	9.2608	9.4725	8.9145	8.1947	9.4795	8.7671	9.0171	8.8065	9.0924	9.1957	9.4217	9.0417	8.9947	9.5379	9.2961	9.1827	8.5044	9.0394	8.7695	8.6284	8.8387	8.8399	9.12	9.4705	9.0396	9.4107	8.3222	9.8337	8.8591	9.9921	9.1868	8.3798	8.7409	8.5426	8.916	9.727	8.7048	9.4583	9.228	9.186	8.6172	9.3175	9.0622	9.0385	9.3908	8.8574	8.7172	8.8446
'EIF2A'	11.0585	10.3542	12.22	11.1907	10.6858	11.4739	11.3127	11.2718	9.9669	10.0478	11.082	11.2274	11.5494	10.9896	11.2728	10.9133	10.9294	10.6651	11.2814	10.5879	11.1833	10.4568	10.6884	10.2361	10.7934	10.6956	10.7514	10.7526	10.9587	10.4507	10.6635	11.0921	10.7079	11.4511	10.7621	11.3781	11.1624	10.1602	10.6373	11.5613	10.1143	11.2121	10.5324	11.7795	11.6311	11.1175	11.3632	12.1468	10.7771
'EIF2AK1'	12.2733	12.9725	12.5895	12.7812	11.7823	12.1124	12.5439	12.2124	12.6946	12.4883	12.7357	12.4117	12.4252	12.9519	12.0571	12.7769	12.2416	12.6685	12.5266	12.1039	12.7345	12.3333	12.5812	12.6298	12.6932	11.8806	12.4908	12.6476	12.2684	12.3302	12.9256	12.1711	12.3194	13.2293	12.7243	12.7914	12.5583	11.5914	12.6698	12.4045	12.1291	11.9484	12.4344	12.3703	13.3389	13.3134	12.7733	12.7918	11.3259
'EIF2AK2'	10.6733	10.2781	8.7278	9.6814	11.1336	8.4089	11.0273	9.4613	9.4503	9.0986	8.9109	8.5435	9.6811	8.4158	10.6269	7.7213	10.1008	10.7023	8.2407	9.7958	9.5742	10.3315	9.5415	9.3757	8.4766	9.8278	9.9719	10.0113	8.4117	8.9744	8.0961	8.5194	9.286	8.5802	8.6832	9.1715	7.104	8.7669	9.588	9.2225	8.8463	10.0935	8.6678	11.127	8.7326	9.4247	8.4648	8.0983	8.8912
'EIF2AK3'	9.3261	9.7762	11.0738	10.4757	10.2751	10.6948	10.2069	11.0418	8.8728	10.8724	10.3886	9.8015	10.0186	9.9428	10.4759	9.4413	10.4941	10.9962	9.6115	9.5588	9.7788	9.5621	9.4608	9.8003	9.46	10.2862	9.963	10.246	10.2945	9.7237	9.2831	10.1302	10.0123	10.3369	10.2999	10.6037	9.2578	10.3106	9.6199	10.7449	9.6669	9.4662	9.373	11.2252	10.7425	10.8094	9.846	10.9065	10.2887
'EIF2AK4'	10.1876	10.324	10.6035	11.0549	10.4631	10.052	10.2674	10.4287	10.3506	11.2489	11.287	10.8972	10.6062	10.8329	10.9832	10.9939	11.6505	10.8031	9.5886	10.727	10.5459	10.0939	11.4545	9.8188	10.7397	11.5066	10.4657	10.8204	10.7285	10.8242	10.3246	10.0837	10.7248	9.6905	11.1995	9.7646	10.0066	10.7087	11.4444	11.0682	10.1334	11.3039	11.391	12.2156	10.7334	11.0399	9.4578	10.5355	11.0804
'EIF2B1'	9.9681	10.2781	9.9768	9.9963	10.2717	10.0355	10.0221	9.8949	10.0998	9.7229	10.0726	10.2476	10.5122	10.3718	10.8499	10.0856	9.9267	10.0873	9.2321	10.1801	10.445	10.0443	10.632	9.9641	10.4335	10.0745	10.5278	9.7631	10.0432	10.0372	10.0363	9.7625	9.3092	9.8839	10.6301	10.1873	10.1795	10.3902	10.3664	9.6631	9.894	9.4631	9.9056	10.9632	9.7009	10.3474	10.0912	9.9904	9.8053
'EIF2B2'	8.608	9.4089	9.3239	9.0021	8.3841	9.1585	8.6168	8.4314	8.9812	9.0965	8.1485	8.9532	9.2341	9.6876	8.6386	8.6483	8.7006	8.6781	8.9853	9.5319	9.2166	9.3403	8.8561	8.5344	8.5241	8.9476	9.3239	8.9796	8.9767	9.1606	8.9123	9.3616	8.5435	9.0133	9.0048	9.3588	8.4391	8.6701	8.9651	9.0716	9.0546	8.0974	9.0957	9.1189	8.3364	8.8988	8.5172	8.6884	9.0044
'EIF2B3'	9.074	9.1735	8.8162	9.1062	9.3403	9.2016	8.93	8.4885	9.1484	8.4418	9.2116	8.6116	9.3802	8.5885	9.0593	8.6105	8.798	9.642	8.8957	9.5936	9.0408	9.5468	8.9011	9.399	8.7067	8.7381	8.9591	9.2007	8.7108	8.8878	9.1096	9.0562	9.4908	10.014	8.9178	8.7948	8.8813	9.4843	9.2194	9.3335	7.6256	9.0445	8.9132	9.0008	9.1715	8.2119	9.1541	9.1699	9.1446
'EIF2B4'	9.4861	9.6721	9.6888	10.1041	10.2337	10.2107	9.4352	8.6486	9.658	10.1665	8.8386	9.7427	9.6082	9.8842	9.652	9.4381	9.7347	9.1614	9.5091	9.8306	9.2395	9.9696	10.7828	9.9579	9.4993	9.678	10.1101	9.8742	9.5591	10.406	10.5436	9.5547	9.7292	9.1712	9.4659	9.2974	9.8314	10.773	10.072	9.7075	9.2527	9.776	9.6204	9.6253	9.7058	9.2505	9.3777	9.6693	9.4398
'EIF2B5'	10.1348	10.8792	10.5843	10.6088	10.4759	10.0931	10.9058	10.079	9.9413	10.4119	10.0568	10.6187	10.4924	10.0632	10.6634	10.2784	10.6715	10.28	10.2636	10.4289	10.9132	10.4881	10.5113	10.7032	9.9017	10.9027	10.6428	10.929	10.7024	11.1221	11.1537	10.2879	10.3299	10.7873	10.201	10.5344	11.0812	10.8713	10.4586	10.7871	10.3185	10.8774	10.6025	10.3025	10.5299	10.601	10.1687	10.6293	10.4573
'EIF2C1'	9.668	10.7686	10.0964	10.3593	10.1243	10.0493	9.5527	9.4317	9.4403	9.7652	10.3737	10.0851	10.22	10.2142	9.8473	9.6052	9.0455	11.1436	8.5849	10.3109	9.8379	9.7505	11.1061	10	9.4254	9.8117	9.6216	9.6441	10.7768	10.147	8.8938	9.717	10.1732	10.1917	9.7772	9.0561	9.5867	9.9338	9.9962	10.4863	8.8249	10.5129	10.3719	9.8427	9.9007	9.6391	10.2152	9.9226	10.2509
'EIF2C2'	7.6403	8.684	6.9316	7.7659	9.2294	6.5513	9.1942	7.6508	7.4977	7.4971	8.325	7.4254	9.1061	7.3804	9.1383	7.9611	7.3486	8.6331	7.4861	7.9969	9.1101	7.2015	8.4325	7.7314	7.7305	7.4249	7.4536	9.2616	8.6576	7.6536	8.6308	7.5017	7.6746	8.7254	7.1001	7.2533	7.6187	9.7676	7.7031	7.5515	8.3857	9.3684	8.3146	6.503	7.4933	8.362	8.2718	10.717	6.9926
'EIF2C3'	7.0645	7.8267	6.701	7.7471	7.4311	6.3732	7.3648	6.5097	6.0637	7.2989	8.0055	7.2617	6.9988	7.0593	7.0525	6.9545	6.4689	8.6062	6.0715	7.4087	7.2254	6.8858	7.3143	6.5844	6.2038	7.4898	6.9598	7.0364	7.9916	7.5548	5.7046	6.8178	6.914	7.6555	7.2987	5.6755	6.4114	7.3485	7.3609	7.7323	5.2533	7.7458	7.4566	7.8753	7.553	7.0956	7.1907	7.3191	7.6114
'EIF2C4'	8.63	9.2597	8.59	9.0179	7.8494	8.4544	7.8406	8.5085	7.2423	8.9733	8.9762	8.9461	8.1341	8.3041	8.1168	8.1466	7.547	9.8478	7.634	8.6488	8.0072	7.9896	9.1301	7.9103	7.9619	8.6158	8.6195	7.7437	8.9923	8.573	6.6398	8.5271	8.3537	8.8558	8.8205	7.7544	8.3096	7.7147	8.4019	8.9151	7.6545	9.4524	8.5794	8.0804	8.5394	8.1951	8.0249	8.4852	8.4684
'EIF2S1'	10.5524	10.6323	11.0297	10.8934	10.2914	10.6958	10.6751	10.3918	10.1611	10.4127	10.0013	10.4024	11.3559	10.8848	10.772	10.7859	11.0891	10.6965	10.785	11.0284	10.9342	10.652	10.9111	9.6928	10.5732	10.9512	11.4998	10.884	9.9643	10.3149	9.9404	11.1705	10.0058	10.3997	10.5128	11.0136	9.8171	10.7888	10.2196	10.7269	10.4212	10.502	10.3779	11.1938	10.1026	10.8103	9.9733	10.4326	10.6319
'EIF2S2'	10.5292	10.5446	10.8741	10.4648	11.3467	10.2486	11.2422	10.3577	11.2761	10.4052	10.5862	9.9283	11.0039	10.7402	11.4875	11.6488	10.9417	10.8009	10.3741	10.7837	11.6672	10.8952	10.7121	10.9706	11.1921	10.3153	10.4287	11.4801	10.7406	10.3648	10.8613	9.9441	10.5132	10.4954	10.4669	11.3193	10.5226	11.2734	10.5333	10.4443	11.0304	11.6008	10.1444	11.7688	10.6598	11.0838	10.1077	11.5637	9.9908
'EIF2S3'	12.4194	11.9108	12.5863	12.5885	12.3139	12.4658	12.7319	12.238	12.3544	11.6424	12.4678	12.5856	12.6247	12.464	12.8614	12.1815	12.3841	11.7942	13.2915	11.9494	11.6957	12.3807	13.0681	12.2527	12.4626	11.9331	12.129	12.6055	12.4344	11.5956	12.0559	12.4032	12.303	12.721	12.4538	13.0461	11.8146	12.5458	12.3603	12.7001	12.0628	13.788	11.99	12.9638	11.4451	13.3144	12.2016	13.0715	12.0213
'EIF3A'	13.0839	12.5195	13.2429	13.4359	11.8872	12.6175	12.2536	12.9647	11.6203	12.3686	13.3247	12.7673	13.2293	12.5872	12.1864	12.6824	12.0857	12.7892	12.7331	12.2836	12.7737	12.1163	11.9154	12.2614	12.6587	12.6165	12.7076	12.6589	12.7362	12.5392	12.5311	12.6857	12.191	13.1328	12.6706	12.6018	12.7278	12.9318	11.9528	12.9538	12.27	12.8909	12.9803	11.8198	13.4503	13.4564	13.2384	12.3103	12.5107
'EIF3B'	11.65	12.0452	11.6762	12.3529	11.6419	11.9445	12.3276	11.5528	12.4155	11.5358	11.5524	11.6941	12.5442	11.4781	11.1255	11.9064	12.0566	11.6565	11.9441	12.4092	12.4184	11.6684	12.1349	12.239	11.9414	11.379	12.182	12.0578	11.2297	11.8277	12.8829	12.0881	11.9311	12.5074	11.8714	12.2783	11.951	11.5568	12.2869	11.8978	11.6574	11.8537	11.6599	11.2826	11.8694	12.6852	12.2769	12.7176	11.5419
'EIF3C'	9.8439	8.5455	6.3557	8.7567	9.2634	7.3051	9.0245	8.2527	7.9997	7.3355	10.9026	7.7403	9.2367	6.2101	9.0155	8.0783	7.7542	7.8778	7.5755	9.2338	9.5076	8.3313	8.7162	7.4226	9.0619	8.451	10.6911	9.2823	6.8241	6.9564	7.7188	8.0265	8.8304	7.6786	6.4624	9.2601	7.9305	7.0191	7.5425	7.1007	7.9197	9.4311	8.7268	7.4999	9.67	10.4395	8.6143	9.9027	7.3743
'EIF3CL'	13.8823	12.9088	13.5154	13.1941	13.5831	13.2376	13.3126	13.4932	13.8118	12.7521	13.3868	14.1223	13.656	13.0665	13.3993	13.8535	13.9684	13.0133	13.9418	13.7749	13.7732	13.6894	13.044	12.46	13.5549	13.9535	14.1861	13.5372	13.406	13.29	13.1386	13.6464	12.9047	13.7704	13.2956	14.3472	13.0538	13.246	13.2454	12.7927	14.1912	14.2607	14.0279	12.5824	13.344	13.8807	13.7046	13.3888	13.0214
'EIF3D'	11.3883	11.9661	12.2777	11.8938	11.6646	11.4986	11.8183	12.1594	11.0647	10.2876	10.9536	11.6126	12.1479	11.7054	11.6179	12.3788	11.5888	10.9577	11.7377	12.3597	12.0108	11.172	12.4351	11.8026	11.4644	10.8381	11.9723	11.6297	11.8991	11.8776	11.5515	12.0987	11.2182	11.8085	11.2582	11.4974	11.9028	12.6388	11.2796	12.2247	11.6974	11.6731	11.6922	11.233	12.0035	11.0535	11.2346	12.177	12.0143
'EIF3E'	11.9226	12.5533	12.872	12.3537	12.3802	12.1772	12.7598	11.9745	11.223	11.2402	11.5348	12.1606	13.1893	11.8216	13.2795	12.9886	12.2826	11.7286	12.5815	12.3619	12.1796	11.6035	12.9765	11.3869	12.5068	11.0847	13.0861	13.0961	11.8305	11.5783	12.5637	12.3143	12.6601	12.9642	11.699	12.8087	10.6678	12.3741	10.9909	12.4363	11.8663	13.8455	12.3892	12.3751	12.0809	12.9646	12.6035	12.2185	12.1327
'EIF3G'	11.1686	10.9255	10.8005	11.0971	10.2817	11.1264	10.1776	10.7772	11.1346	10.7747	11.1126	10.8221	10.8881	9.3575	10.1559	11.0374	11.4077	10.7213	11.4832	10.5016	10.2968	11.2706	9.7271	11.1581	10.8749	10.7899	10.5477	10.2676	10.4376	11.1553	11.6899	11.0176	10.8573	10.3281	10.6339	11.2923	10.9246	12.2527	10.379	11.2307	11.59	10.8837	10.6257	8.6501	10.8	10.1914	11.9303	11.0183	10.6951
'EIF3H'	11.7686	12.725	15.0656	11.8752	12.5766	11.9792	12.9694	12.3897	11.5799	11.2823	14.2751	13.2865	12.6891	12.2322	14.0464	13.3798	12.3956	12.3503	14.1477	12.3496	12.5864	11.8404	12.7612	11.6079	12.1398	12.6674	12.935	12.9821	12.2255	11.6956	13.0104	11.9413	12.0223	13.2917	12.5288	11.9225	12.1781	13.9367	12.0528	14.2581	14.9183	13.1856	12.5873	12.6692	11.9032	12.334	12.6714	11.614	12.5441
'EIF3I'	11.4228	12.3617	11.7312	11.9893	12.2553	11.9965	11.3744	10.4013	11.8294	11.6891	11.8986	11.7608	11.3839	12.1096	11.4179	12.1675	11.2983	12.7208	11.6464	12.6148	11.4078	11.7154	12.4496	11.936	12.0473	11.3519	11.6726	11.678	11.713	11.8074	11.3694	11.874	11.989	13.0709	11.2157	11.0349	12.9864	12.183	11.6586	12.1817	10.941	12.2318	11.7735	11.3337	12.351	11.2386	12.3486	11.1334	12.1583
'EIF3J'	10.8519	10.5838	11.078	11.3338	10.8065	10.2859	10.7949	10.6625	10.252	11.8525	10.7189	10.4548	11.911	11.4382	11.1507	10.6461	11.205	10.7278	10.3002	10.2947	10.7317	10.8563	11.06	10.6698	11.2803	10.7613	10.781	11.2901	11.2363	10.1811	10.7764	10.5534	10.8473	10.9193	10.9406	10.3522	10.1087	10.853	10.8037	10.8386	10.1897	11.5353	10.5896	11.6356	11.3585	10.7651	10.8558	10.4491	10.6029
'EIF3K'	10.6004	10.8299	11.1213	10.7328	12.2708	12.6422	11.1336	10.8352	11.2111	10.9002	10.616	10.8674	11.3768	11.5827	11.2774	10.9009	11.3992	10.6647	11.6309	11.3746	10.7524	11.3326	10.4426	11.4252	11.3787	10.8429	10.5232	10.5437	10.5292	10.9985	11.5876	11.1486	10.8638	11.3819	10.8858	11.3216	10.4495	10.8882	11.1719	11.106	11.0071	11.718	10.723	11.2846	10.4625	10.3761	11.1599	11.1994	10.7947
'EIF3L'	11.4341	11.991	12.9065	12.5636	11.2915	12.3332	11.2834	12.4379	10.5734	11.4024	11.5941	12.3205	13.0705	11.6527	12.0307	12.5394	11.8638	11.1674	11.8134	12.4551	12.4263	11.1734	12.3274	12.0508	11.4284	11.4054	12.1179	11.8343	12.8036	12.4498	12.5585	12.4227	11.6243	12.2844	11.5316	11.7976	11.6187	13.7283	11.2522	13.1401	11.8238	12.4084	12.2004	11.4068	12.4294	12.2653	11.7978	12.3907	12.754
'EIF3M'	11.318	10.9295	11.9689	11.0143	11.4735	10.8965	11.3849	11.267	10.4729	9.2964	11.0953	10.9369	11.5	11.3627	11.5892	11.3865	11.3189	10.4704	12.1076	11.0043	10.5216	11.5376	11.4333	11.1512	11.3294	10.8346	10.8342	9.9567	10.5274	11.0214	10.9859	11.442	11.1768	11.1454	10.5783	11.6754	10.6387	10.5002	11.5648	11.5549	10.3527	11.8487	10.7958	12.0835	10.8788	11.7053	11.1659	10.7037	11.2167
'EIF4A1'	13.1609	12.6436	13.9242	13.8493	13.577	12.1365	13.4363	12.8814	13.1433	12.1844	12.5771	13.062	14.4193	13.0553	13.4473	13.9168	13.4188	12.8196	13.5128	13.8488	13.2941	12.7798	12.9145	13.8604	13.6253	13.3026	13.6848	13.7532	13.1165	13.1214	13.3986	13.937	13.0351	13.4938	13.1329	13.7222	13.6656	13.5703	12.6688	13.6773	12.1684	13.1573	12.697	13.2305	13.2878	12.9933	12.8612	13.1991	13.1505
'EIF4A2'	13.0386	13.0017	13.4404	13.8125	12.434	12.9988	13.1805	12.8445	11.9422	13.2191	13.3161	12.6119	12.896	12.6537	12.9177	13.1827	13.1229	12.6553	12.3626	11.8694	12.3254	12.6831	14.1174	12.7733	12.7191	12.0826	13.1775	12.2616	13.1539	12.8782	12.8814	11.9381	12.9803	12.019	10.7515	12.9749	14.0084	12.9403	12.6061	13.5986	12.7098	13.1574	13.0765	11.2814	13.2565	12.0796	12.7983	12.722	12.6431
'EIF4A3'	11.7778	11.5417	10.5721	10.254	11.6176	10.3858	11.4361	10.487	11.4459	10.7307	11.6103	10.7501	11.8126	11.5112	10.7849	11.045	11.6078	10.9117	11.0312	11.3456	10.6119	11.3886	11.6714	11.1176	11.9754	11.3409	12.5804	11.4548	11.2692	10.9536	10.2914	10.9812	11.3094	11.3702	10.8544	10.3945	12.2559	10.8846	11.5788	10.5246	11.3993	10.7701	11.6752	11.6924	10.9873	10.6556	12.0387	11.4253	11.0416
'EIF4B'	12.7215	13.5256	13.7043	13.5758	12.0983	13.0076	12.4411	13.1421	11.7909	12.3837	13.3503	13.4744	13.8098	12.8066	13.0541	13.3285	12.2096	12.6185	13.4798	12.6438	12.4632	12.9348	13.3401	12.6363	13.0088	12.7198	12.4207	12.8137	12.8569	12.984	13.0634	13.6254	12.87	13.2084	13.5731	13.0997	12.4548	12.6964	13.0727	13.9223	12.208	13.3359	13.2279	12.4149	13.1739	13.5248	12.3929	12.6295	13.3894
'EIF4E'	9.4787	9.6838	9.1293	9.3914	8.943	9.067	9.0738	8.1679	8.8088	9.1947	8.8962	8.7067	9.7182	9.2867	9.7084	9.5339	8.7099	9.6124	8.2407	9.8776	9.6146	8.9976	8.6711	9.552	9.4221	9.2226	9.6418	10.2537	9.1613	9.0404	9.5979	9.8173	9.418	9.0253	8.7252	8.7921	9.632	10.0009	8.8046	9.5732	9.3019	8.6876	9.6481	9.6924	9.5954	8.9678	9.5922	9.1837	9.7109
'EIF4E1B'	0	0	5.9494	4.5588	3.3088	0	1.9414	7.9347	5.749	0.8369	3.3111	0	0	0	0.369	0	5.1175	0	4.9611	0	0	2.826	0	4.8247	0	0	0	3.05	0	0.5303	0	1.9018	6.7876	0	0.3665	3.5567	0	0	1.344	3.18	2.0686	0	0	3.6524	0	1.9457	0	0	0
'EIF4E2'	9.7532	10.4686	10.4488	10.0129	10.0938	10.091	9.9229	10.7877	10.1272	10.3168	9.9148	10.0404	10.6318	9.8211	10.4554	9.8573	10.3622	10.4114	10.1415	10.5529	10.3611	10.2772	9.9258	10.2726	10.2957	10.4318	10.2054	10.284	10.0414	10.5304	10.5749	10.4023	10.133	10.2044	10.5033	10.7367	10.8523	10.8835	9.6368	10.1069	9.9305	10.6249	10.4251	10.8079	10.1934	9.7017	10.7317	9.8662	10.1249
'EIF4E3'	9.0337	9.1694	9.8089	10.4785	7.3057	9.5726	10.0003	10.2863	9.2475	10.09	10.4604	10.2992	8.671	9.2846	8.4228	10.0124	10.5198	9.3932	9.8834	9.1522	8.8302	10.3362	9.5504	9.63	9.336	10.2652	9.625	8.614	9.1549	8.1875	8.2176	10.1135	9.1431	9.2669	9.3293	9.8277	8.9481	9.2058	10.1945	10.7562	9.3192	8.4219	10.4857	9.6447	8.9912	9.4695	9.9552	9.4003	9.8929
'EIF4ENIF1'	10.4163	9.638	9.5519	9.2648	9.2106	9.5596	9.0738	9.6873	8.8043	8.5319	9.041	9.2585	9.8137	9.1165	9.5928	10.003	9.5531	9.0807	9.0876	9.8768	9.7395	9.0083	10.1019	9.8884	9.3501	9.0006	9.4826	9.3525	10.3686	9.8331	8.9605	9.3521	9.0722	9.3759	9.0637	8.5069	9.217	10.0421	9.3672	9.6383	9.6047	9.0011	9.8414	8.9536	9.6708	9.208	8.7714	9.5878	9.9027
'EIF4G1'	13.2126	12.7971	13.0091	13.3488	13.5608	13.1046	13.41	13.0024	12.8059	12.9052	13.665	13.0717	13.5167	12.8833	13.4388	12.9561	13.6319	13.3403	12.8725	13.5275	13.9236	13.4899	13.2831	13.218	12.5277	13.0501	13.3505	13.8506	13.3662	13.2269	13.542	13.3898	13.4101	13.6898	13.1904	13.2765	12.9658	13.2437	12.9045	13.1593	13.0036	13.9489	12.9188	12.7633	13.6359	13.0478	13.2963	14.1244	13.0393
'EIF4G2'	14.1148	14.1608	14.4264	13.9369	14.5212	13.862	14.8837	14.2226	13.556	13.2759	14.6761	14.1482	14.4919	14.9741	14.4669	14.2953	13.6567	14.3582	14.2678	14.8496	14.2107	14.5281	13.9699	14.0646	14.6377	14.1407	14.0505	13.8102	14.9446	14.2158	14.77	14.6085	13.8891	13.8876	14.2976	13.8625	15.2088	13.3517	14.1478	13.8065	13.8119	14.809	14.4487	15.2344	14.9682	14.9255	14.2704	14.4458	14.6813
'EIF4G3'	11.2903	11.4971	11.7375	11.3322	10.4474	10.715	10.604	11.0301	10.198	11.0353	11.696	11.0156	10.5587	10.9355	10.6865	11.5059	10.0028	11.173	10.1813	11.3998	11.7635	11.1277	10.6704	10.4381	10.9245	11.8706	11.4087	11.7871	10.9532	11.2879	10.1465	11.0501	11.3007	12.7914	11.3209	10.2689	10.4515	10.8486	10.3084	11.3593	9.4126	10.4151	11.6162	10.8093	11.9407	10.25	12.1915	10.7089	12.5539
'EIF4H'	12.1821	11.9328	12.1307	12.5554	12.1457	12.1758	11.4295	12.0009	12.0749	11.8174	12.2256	12.1423	12.4034	12.3892	11.7601	11.8843	12.3223	11.9821	12.1011	12.9548	12.5963	12.3655	12.1756	12.1539	11.7742	12.3191	12.2224	11.9381	11.8901	12.0392	12.0845	12.1719	11.9895	12.2286	12.1855	12.2632	11.8943	12.2829	12.4996	12.3012	11.6743	12.3698	11.7792	12.0975	12.2923	12.0299	11.9852	12.0528	12.0472
'EIF5'	11.8216	12.9978	12.6193	12.2601	11.1269	12.1282	11.7036	12.4989	11.5047	11.7326	11.6388	12.2419	12.5422	12.5539	12.4196	12.6361	11.695	12.2668	11.9084	12.2724	12.7215	12.3418	12.2366	10.9519	11.906	12.6829	12.5186	11.9704	12.3353	12.1839	11.3454	12.1285	11.6836	11.5939	11.4111	12.8084	11.96	11.7127	11.5817	12.5019	12.3413	10.9466	12.0986	12.4343	11.9645	12.6926	12.0363	12.4576	12.1752
'EIF5A'	11.4083	11.2497	12.4881	12.9876	12.2097	11.8402	12.4935	11.8649	12.5963	11.3523	11.736	11.7913	12.9063	11.9479	12.0014	12.6623	13.181	11.6642	12.9043	12.4703	12.0949	11.8389	11.9503	12.9301	12.6114	12.0877	12.1256	12.2656	11.6259	12.575	12.6266	12.851	12.0229	12.7055	12.2165	12.6852	12.6194	12.3258	11.9847	12.5283	11.9163	12.6402	11.8392	12.2524	11.9986	11.6585	12.0715	12.1734	12.021
'EIF5A2'	6.6808	3.3475	4.2503	4.826	6.3069	6.9263	7.6153	5.9923	6.3888	5.9888	6.9485	4.9694	6.6855	7.2158	6.4378	5.0199	6.6799	7.5264	6.3402	6.89	6.631	6.1813	6.0997	5.4171	7.2018	4.7501	5.6158	7.0744	4.1252	5.2261	3.9376	6.8718	6.5103	8.1648	6.6713	7.7764	4.3171	6.5796	2.7753	5.2535	5.8306	6.331	5.7913	7.8447	4.5591	5.8591	5.9414	7.8463	4.6672
'EIF5AL1'	9.6855	9.586	10.6197	10.95	10.5048	9.6333	10.3685	9.8129	10.4015	9.2893	9.8935	9.7707	11.0516	9.8579	10.1337	10.7498	10.9488	9.7576	10.6425	10.7778	10.0833	9.9408	10.0717	10.7719	10.5528	10.0645	10.4047	10.5909	9.9527	10.2741	10.2435	11.0668	9.9672	10.9855	10.2294	10.9091	10.4702	9.9654	9.7885	10.4111	9.5905	10.5746	9.9666	10.0309	10.027	10.0149	9.9203	10.179	10.1919
'EIF5B'	11.1373	10.7958	12.1335	12.0874	12.4381	12.2144	12.2394	11.5726	11.41	11.2226	11.2135	11.7258	11.9246	11.2582	12.024	11.887	11.298	12.2436	11.4406	11.7097	11.6119	11.6796	11.6335	11.201	11.8602	11.4687	11.6501	11.6206	12.0094	10.9067	12.0203	11.6566	11.7766	11.9359	11.9315	11.3507	11.6931	12.6683	11.7058	11.6199	11.1916	12.5002	11.7798	12.4268	12.3904	11.5205	11.7761	12.1221	11.8598
'EIF6'	10.7583	10.9109	10.4959	10.6083	11.5024	11.3974	11.65	10.5242	12.226	10.3918	11.1342	10.4922	10.9867	11.8337	11.4759	12.2725	11.5092	10.658	11.2628	11.0378	11.229	10.9716	10.9346	11.3146	11.4737	10.6541	10.8216	12.3203	11.1151	10.8749	11.2149	12.8942	11.3138	10.9428	10.7838	11.502	11.9577	11.5228	11.8238	10.7463	11.4383	10.8613	10.643	11.1441	10.556	11.0765	10.5788	11.054	10.68
'ELAC1'	5.1837	5.8877	7.4396	6.8608	4.652	5.0656	5.7808	6.7288	6.5985	5.6781	6.478	6.4072	5.6767	5.2016	6.8988	5.0384	6.4877	5.7225	6.0228	5.7316	4.3242	6.6757	5.3767	6.8671	5.0458	6.0276	5.111	5.0073	6.9995	6.0986	5.4915	4.3881	6.5021	4.9252	5.4823	6.6026	5.9237	4.0061	2.3219	7.1597	7.5415	7.3271	6.2381	5.1839	6.0627	5.8199	4.6952	6.9839	6.1713
'ELAC2'	10.0677	10.0473	10.6431	10.5397	10.7028	9.8449	10.0687	10.4694	10.5306	9.8573	9.6931	10.2437	11.3997	10.1434	10.3169	10.725	11.2678	10.0457	10.5933	10.6214	10.2406	10.2585	9.9892	10.6806	10.5474	10.7569	11.2515	10.3785	9.8115	11.141	9.5554	11.3135	11.0253	9.6405	10.5849	10.6912	9.8451	10.2303	9.8771	10.7014	9.4908	11.1207	10.4051	10.1288	9.8349	9.4764	9.9864	10.2412	9.7867
'ELAVL1'	11.3312	10.941	10.5992	10.7563	10.8347	10.7384	10.9617	10.7162	10.8869	10.9495	11.1339	10.7597	11.1844	10.0572	10.7925	11.2242	11.3596	11.0927	11.2935	10.9601	10.6406	10.7859	11.1091	11.356	11.2279	10.8084	11.1287	10.8991	10.9013	10.9559	11.7363	11.3882	11.2795	10.6529	10.8119	11.0226	10.9561	11.5066	10.7855	10.6704	11.0722	11.6262	11.1118	10.7581	11.1969	10.736	11.8129	11.5679	10.8574
'ELAVL2'	7.3696	5.2545	5.8753	5.389	3.995	9.4925	1.7516	4.502	1.2509	4.7935	2.7397	3.9777	7.0221	6.2512	3.5226	5.4808	3.7854	1.247	4.7775	4.6315	4.2762	4.4301	6.6049	3.4688	4.6346	4.9272	3.8931	1.8864	2.4957	5.5471	3.7853	0.8334	2.9818	4.8257	5.4432	1.9631	4.3394	7.9389	5.0578	1.9559	2.0686	5.0411	5.474	6.1965	6.4672	7.0024	3.7883	6.1345	5.1185
'ELAVL3'	2.3696	2.752	0	5.9461	0	1.3861	0.5592	0.4718	0	1.1239	0.4913	0	0.3754	0.378	0	2.4801	0	0.2974	1.0817	0.8494	0	0	2.4857	0.7819	0.4826	0	1.9151	0.3445	0	0	3.1165	0.8334	0	7.5444	0	0	0	5.643	1.344	0	1.1363	0	0	0	0.6455	0.6512	0.5691	0	1.2844
'ELAVL4'	1.2032	4.3579	0.5995	0.3585	1.7221	2.0798	1.9414	2.2833	0.4276	0	1.1486	1.1567	2.0939	1.6306	0.369	3.1598	0	2.6473	0	1.3805	0.4094	1.7155	1.4465	0.7819	0.8437	2.5437	0.944	0.6224	0	0	0.596	1.5631	1.5058	2.9707	1.1088	0.8704	1.1645	9.6989	0.6919	1.5925	0.4848	0.3863	0.6558	2.3365	0	1.9457	0.3124	0.481	1.9529
'EMG1'	8.333	9.1036	8.6833	8.4415	9.7454	9.322	9.9996	8.2673	9.4368	7.9188	9.5076	8.9886	9.0614	9.4511	9.4125	8.7662	9.0058	8.7738	9.7006	9.7133	9.2149	8.7445	9.7572	9.6521	9.2187	8.6975	9.0649	9.4096	8.8676	8.9063	9.6898	9.3607	9.2516	9.7019	8.2286	9.4983	10.4928	8.7855	9.385	8.7535	8.7573	11.3494	9.0494	9.1264	8.0366	9.9465	7.7068	9.3319	8.6801
'ENDOG'	7.0503	7.965	7.4275	8.3438	7.3233	6.7785	6.0844	6.8151	8.398	7.5858	7.1702	7.0113	7.4953	6.9645	7.2862	6.8584	7.5137	5.9827	8.5102	8.1934	6.9062	7.4112	7.896	8.6046	6.7187	7.3104	8.0503	6.8947	6.8964	7.8143	8.526	7.523	7.8053	7.9131	7.0118	7.8713	7.4381	7.4726	6.8639	8.1624	7.3648	7.5676	6.7193	6.0144	6.8382	6.8606	7.3048	8.3721	7.8792
'ENDOU'	2.295	2.4222	2.0325	2.9047	0.6552	1.9351	1.2753	1.7315	0.757	0.8369	0.4913	2.9941	3.3523	1.3205	2.0725	0.9379	1.3506	0.9378	1.0817	1.049	0.4094	2.826	2.2444	0	2.1941	3.2241	2.3228	3.7448	0	1.6876	4.1184	0.8334	2.7048	2.1847	1.7283	1.801	0	2.7334	1.7914	3.9174	1.7639	5.2764	1.7233	3.6524	2.6038	2.1449	1.4291	0.8412	1.9529
'ENOX1'	4.7714	2.293	7.2861	10.0019	2.9279	2.443	5.4467	5.7546	4.1055	3.9584	7.4747	6.4709	5.6954	6.6544	5.0084	2.3129	7.6536	4.7842	5.4406	5.0359	5.3929	5.1401	3.1316	4.2468	4.3271	3.6344	6.5826	3.4208	4.8916	3.4294	4.3166	4.0565	4.4698	2.5393	5.1224	2.1087	3.9624	4.3769	6.4657	7.5581	5.6702	7.828	5.9741	5.0369	5.5886	5.8591	3.8133	5.8278	8.9064
'ENOX2'	8.2711	8.4541	8.5349	8.1235	7.4876	8.1912	9.4519	8.9294	8.6812	7.8393	8.0788	8.668	7.6489	8.4057	8.5038	8.0149	7.7398	9.2962	8.6572	8.4927	9.211	8.4135	7.9256	7.555	8.2355	7.7474	8.2421	8.3051	8.3774	8.4611	8.1255	8.3875	8.0575	8.968	9.0613	7.6689	7.9708	7.3485	7.6107	8.2088	7.8166	8.6195	8.2369	9.304	8.6015	8.5205	8.7473	9.862	8.1453
'EPRS'	12.6846	11.9799	13.1218	12.2016	12.5286	12.7178	12.2023	13.0598	11.8189	11.0401	12.1666	12.1822	13.2918	12.313	12.3521	11.8498	12.7037	12.5734	12.6921	12.1415	13.1074	12.3836	11.834	11.8604	11.6974	11.7932	11.801	12.918	11.7173	11.5902	11.452	12.8406	12.1993	12.4436	13.0302	12.8902	11.2549	12.2808	11.3857	11.9936	11.6542	13.5391	11.7234	12.7677	12.3161	12.3763	12.2249	13.4376	11.5796
'ERAL1'	10.5302	10.7655	9.7964	10.141	10.3905	10.4413	11.4569	9.4973	10.4092	10.9363	10.2256	9.8995	10.9979	10.6695	10.5332	10.3952	10.7956	10.3211	10.0375	11.8915	10.2966	10.3425	10.4642	10.4456	9.9979	9.9886	11.844	9.6677	10.3156	10.2616	12.0767	10.2619	10.3097	10.202	10.1842	10.5268	11.4907	9.9198	10.7817	9.8941	11.1837	9.991	9.8469	10.6994	9.9339	9.4764	10.0854	10.252	10.028
'ERI1'	11.7638	6.5323	8.3984	7.9318	8.0474	7.9131	8.5708	8.6775	8.0919	8.3264	8.7489	8.2686	8.8608	8.9146	9.0153	7.5603	8.9057	7.4901	8.8169	8.7463	10.8932	8.6763	8.0638	7.6407	7.7757	8.0009	9.1464	7.8146	6.5384	8.3998	8.0798	8.8698	7.7036	6.767	8.827	8.7649	7.6614	7.8737	7.6664	8.122	6.434	8.615	7.5145	8.6016	8.3276	8.3868	7.9063	7.9698	8.4478
'ERI2'	9.4128	9.8931	9.0063	9.434	9.2167	8.6533	9.5896	8.8192	9.0806	9.4426	10.0971	9.7475	8.8289	9.6036	9.824	10.06	9.1999	8.9231	9.1313	8.7621	9.4474	9.1693	8.7205	9.0207	10.2757	9.837	8.4673	9.7315	9.7712	8.7678	8.9986	9.2793	8.6621	9.7332	9.8869	9.4279	10.0963	8.9088	9.8884	8.7729	9.88	7.5887	9.9235	10.0139	9.0767	9.6495	9.1954	8.8311	10.113
'ERI3'	9.3435	9.9415	9.2354	9.7239	9.8343	9.8934	9.446	8.6191	10.1325	9.9457	10.231	9.5976	9.6424	9.3621	9.3078	10.0787	9.5047	10.382	9.3026	10.3398	9.521	9.9296	10.1041	10.305	9.5906	9.4407	9.6748	9.7963	9.8496	10.0662	10.7346	9.7592	10.2084	10.6781	9.3658	9.3487	10.1628	10.5622	10.2308	9.7124	9.0857	10.7456	9.5385	9.7691	9.7471	9.2971	9.9895	9.1659	9.6243
'ERN1'	8.1158	7.6251	8.4289	7.6369	6.9775	7.864	7.3976	9.7942	6.7168	7.6962	8.2051	8.4503	6.9231	7.4036	5.7716	8.4747	7.1892	11.1495	8.2964	7.3149	6.7545	7.5095	8.0308	6.7186	6.9562	8.115	6.227	7.9308	8.1542	8.5058	6.3085	7.8849	8.4668	10.1346	8.8443	10.1842	7.3351	8.5228	5.938	8.4677	9.19	5.6293	7.8036	5.5459	10.046	7.9342	9.1548	8.6334	8.8446
'ERN2'	0.334	0	0	0	0.3645	4.9091	0	0.8267	0	1.3632	0	0	0	0.378	0.369	0	0	0	0	0	0	0.4654	0.8974	0	1.7587	0.5253	0	1.3886	0	0.5303	0	0	0	0.5913	0	0	0	0	0.387	0	0	0	0	0	0	0	0.5691	0	0
'ESF1'	9.1898	9.7591	9.3423	8.8993	8.3878	8.6655	9.6553	9.447	8.3833	8.4386	8.2071	8.5196	8.5559	8.7815	10.8983	9.3191	8.6871	9.713	8.726	11.2879	9.7793	8.9737	8.0914	8.1809	9.2946	8.5749	8.0409	9.1247	9.4248	8.1154	8.44	8.9196	9.0795	9.1763	9.3543	9.0301	8.7739	8.6053	7.9795	8.5892	8.4415	8.2124	8.6285	10.1492	9.2585	9.4271	9.1988	9.3141	8.5173
'ESRP1'	11.315	12.1854	12.0678	10.9984	12.3517	11.1397	12.3156	12.0651	10.772	10.8985	11.8869	11.3618	12.1455	11.9667	12.9023	11.8634	12.1979	12.4364	11.9955	11.7626	12.2824	11.4061	13.0899	11.173	11.9029	10.8539	12.3334	12.7973	11.3791	11.0866	11.7477	11.5311	11.9027	12.1877	11.1744	11.9498	12.1035	12.6949	11.3433	11.4136	11.7532	12.5967	11.5727	12.3778	11.7585	12.7087	11.5501	12.1818	11.1158
'ESRP2'	10.3022	10.1053	10.4209	10.6708	12.0571	10.5766	11.1397	10.4258	10.9526	10.8356	10.881	10.6707	11.6358	11.4326	11.384	10.6948	10.9471	10.46	10.1836	12.2046	11.7143	10.8158	10.7407	10.8733	9.9884	10.0984	11.7306	11.3689	10.6101	11.4902	12.5083	11.355	10.8412	10.2508	11.141	11.404	10.1067	10.3366	10.6046	10.9025	10.2829	10.118	9.9211	10.2636	10.2406	10.3866	11.6902	11.5109	10.2209
'ETF1'	11.7944	11.8612	11.6537	11.6812	11.9482	11.241	11.2326	11.3396	11.5055	10.9094	11.0026	11.3252	12.0253	11.3843	12.3338	12.3351	11.3183	11.2055	11.4282	11.4499	12.0647	12.5425	11.4945	11.4278	11.9394	11.4244	11.2476	12.083	11.3442	11.2365	11.0388	11.8989	11.8342	11.8861	11.7582	11.814	11.3905	11.0042	11.3397	11.8621	11.4916	12.3293	11.622	12.6081	10.7363	12.0739	11.4418	11.2825	11.5877
'EWSR1'	11.7966	11.9079	12.0523	11.8995	11.9874	11.7277	12.2601	11.9927	11.6807	11.4421	11.4273	12.0056	12.05	11.8791	11.7506	12.1866	12.0555	11.8912	11.8116	12.0239	11.4224	12.0303	12.2811	12.0419	11.587	11.6921	12.4518	11.3445	12.1285	12.7517	12.1618	11.2714	11.7056	12.065	11.6165	11.5325	13.0618	12.7994	12.2098	11.8329	11.9778	11.0209	11.9219	11.1683	12.0743	11.4769	11.5877	11.8961	11.939
'EXO1'	8.5867	6.8374	7.7979	6.8093	8.7202	7.3287	9.7678	7.8813	6.6189	7.2807	7.4211	6.3163	9.7907	7.1196	9.0186	5.7823	8.5311	8.1598	8.2478	7.9586	8.4892	7.4943	8.4397	7.3539	7.381	8.4608	7.7127	8.7957	7.4906	6.9182	7.7227	7.9456	7.2511	7.8182	7.8182	7.2881	6.5129	8.2734	8.7987	4.1221	5.2683	10.361	5.761	8.8425	7.8302	8.7014	8.3689	10.3026	6.4334
'EXOG'	6.9926	6.0972	7.5626	7.4353	5.2831	6.0166	6.8469	6.9269	7.0226	7.8735	6.8352	6.7156	5.822	6.8355	6.8668	5.7581	7.3656	7.6483	5.7207	5.5372	6.4959	7.4384	6.6302	7.1053	6.9235	7.0574	6.5113	6.2112	6.891	7.069	5.7326	6.7926	7.8139	6.7803	6.5295	7.5174	6.9277	5.4851	6.5151	6.9604	6.3304	5.949	6.6227	7.0035	6.0788	6.6144	7.0995	6.8451	6.0515
'EXOSC1'	8.5847	7.5494	8.2452	8.2744	9.2869	8.604	8.4135	8.3101	8.7705	8.8085	8.6401	8.7785	9.0228	9.0545	8.586	8.4572	7.7836	8.2548	9.2498	8.4292	8.2458	8.1296	8.6639	9.2364	8.3114	8.7111	8.5689	8.3747	8.0819	7.6083	9.0115	8.1639	7.9649	8.8691	8.4762	8.7329	9.3485	8.369	7.7074	8.3844	8.6919	8.9129	8.2962	8.2408	8.2641	9.0368	8.7227	7.9188	8.1416
'EXOSC10'	9.9978	10.6627	10.4002	10.3833	10.3529	10.5555	10.2932	9.8885	10.5403	10.5579	10.7196	10.5821	10.1474	10.5927	10.37	10.0981	10.2138	10.6897	9.9684	10.6803	10.9475	10.5792	10.0055	10.4648	10.2513	10.2026	10.6591	10.4617	10.5642	10.7566	10.2084	10.2411	10.5845	10.6177	10.7354	9.8983	10.6593	10.9862	10.9331	10.1065	9.9568	9.9893	10.2603	9.9656	10.6811	10.197	10.6073	9.8959	10.2449
'EXOSC2'	9.7735	8.9278	8.8617	8.7198	9.4891	8.5661	9.3224	8.6991	8.6727	8.7894	8.0896	8.6192	9.7618	8.603	9.5271	8.7602	9.0424	9.0536	8.6505	8.8309	9.3209	8.8022	9.7321	7.9653	8.1289	8.4021	9.2017	8.7512	8.6148	8.6925	9.0014	8.2954	8.9023	8.3852	8.547	8.7566	8.2012	8.2152	9.6228	8.4054	8.6947	9.8169	8.3721	8.32	8.7441	8.3393	9.0729	9.6538	8.4684
'EXOSC3'	7.9479	9.7468	8.2353	7.7395	9.6536	8.9752	9.3373	8.476	8.6921	9.4552	7.5547	8.3863	8.1983	8.9047	9.4065	8.3721	8.3849	8.3337	8.9725	9.3244	7.7588	8.1078	10.9834	9.2954	8.4057	8.0034	8.1165	9.987	9.9674	8.1654	8.377	8.5987	7.4577	7.7314	7.8329	8.4154	8.6196	8.1183	8.6419	8.004	7.8913	8.9924	8.1548	8.0044	8.3263	9.5747	8.0142	8.2466	8.1306
'EXOSC4'	7.7989	9.4506	7.4817	8.2043	9.5239	7.918	8.6664	7.6618	10.0984	9.1283	8.5954	7.7991	9.1177	8.3392	9.4139	9.3471	9.2439	8.222	8.4486	9.4361	8.2873	8.8206	9.6121	9.3647	8.8477	7.976	8.8603	10.0751	9.3038	8.6177	10.5431	8.4437	9.9289	9.2804	7.4059	8.8759	9.8151	10.5031	8.9346	8.2228	9.8867	9.4756	8.3327	6.9673	7.8915	8.2502	8.4084	8.8444	7.5127
'EXOSC5'	8.1598	8.176	8.2646	8.4753	9.7811	8.4985	8.7965	8.3534	8.4658	8.6664	8.4186	8.2018	8.9827	9.3215	8.1689	9.2455	9.5782	8.0243	9.5498	8.6736	8.2094	8.6062	8.6182	8.9687	8.4057	8.281	8.5453	8.3051	8.5168	8.1429	9.398	8.7025	9.2219	8.8785	8.5736	8.9369	8.3541	8.0248	8.9472	8.3492	9.1078	9.9823	7.4823	8.054	9.0562	7.6568	9.4171	8.512	7.9115
'EXOSC6'	8.2988	7.8527	7.86	8.6105	9.2376	8.2401	8.9618	7.937	8.0662	8.9846	8.7931	7.7228	9.3956	8.7894	9.682	8.3774	7.9956	8.257	7.9593	9.5598	8.3683	9.2691	8.1141	8.442	7.857	7.8716	9.9741	8.7754	7.6262	8.2914	9.5386	8.7828	8.9009	8.0315	8.3386	8.4482	7.5343	8.5984	7.8718	8.3669	7.7672	8.4128	7.0403	8.5401	7.3308	7.3488	8.7367	7.3821	7.197
'EXOSC7'	7.981	8.2626	8.7573	8.8769	8.4184	8.8458	8.4074	8.3653	9.0315	8.9379	8.9669	9.0128	8.9903	8.7598	9.0664	8.8574	9.5635	9.0617	9.0526	8.3941	8.7456	8.8303	8.7043	8.7157	8.8302	8.9033	9.4397	8.2189	8.9188	8.4827	10.1883	8.8516	8.6776	8.382	8.4925	9.1198	9.5083	8.7809	9.5321	9.1708	8.9926	8.142	8.8836	7.9732	7.7756	9.2246	8.9598	8.5777	8.5453
'EXOSC8'	7.8269	6.8111	8.3221	7.4165	7.9921	7.1165	8.0565	8.1132	6.9561	6.3872	6.4665	7.2682	8.3748	7.5514	7.8932	7.3512	7.8347	7.1252	8.4912	8.4134	8.3047	8.3811	8.1908	7.7551	8.0653	7.7751	7.3979	7.4312	6.7739	8.2907	8.2176	8.0117	6.9288	7.2753	7.7839	7.4088	8.9595	8.0884	7.4244	7.5451	6.918	8.2888	7.98	7.4232	6.5052	8.5925	6.9918	7.568	7.8825
'EXOSC9'	9.837	9.4979	9.2067	8.867	8.8006	8.6083	10.981	7.9988	8.6742	9.2832	8.5803	8.5646	9.2126	8.9231	9.4858	8.8008	8.7543	9.0174	8.5934	8.821	8.8944	8.9449	8.8299	8.8343	9.0235	8.7416	9.262	9.2373	8.8795	8.6151	9.328	8.5595	9.0878	8.8902	8.7843	8.5684	9.8666	9.364	9.2477	8.6228	8.7849	8.4514	8.1544	9.0488	8.8163	8.1843	9.2145	8.9248	8.3369
'EZH2'	10.2182	7.5564	9.4127	8.399	9.4787	8.1322	9.5344	8.5207	8.4345	7.9985	8.0078	8.3969	9.422	8.9155	9.7848	7.3843	9.1107	9.1475	8.538	10.3892	10.51	8.699	10.0299	8.05	8.1289	9.0718	9.0847	8.5717	8.9767	9.6338	10.0363	8.3238	8.6197	8.1712	8.7879	7.9483	9.3918	9.2798	9.4715	7.0571	6.8025	9.5747	7.3963	9.1331	8.9752	9.3747	8.7618	9.1143	7.9787
'FAM103A1'	8.354	8.8087	9.0956	8.29	8.6432	8.5302	9.4362	8.6748	9.1545	10.4415	8.9599	8.3685	8.8708	9.3002	9.0054	8.6883	8.7967	9.1852	8.525	8.3128	8.5872	8.6798	8.9078	8.5593	9.6807	8.312	8.4728	9.1487	9.3353	8.3239	9.2898	8.0913	8.9867	8.0592	9.0938	8.132	8.574	9.1163	9.0412	8.004	8.8846	8.9695	8.7872	9.6782	8.6466	9.1084	9.0019	8.5229	8.5031
'FAM120A'	12.8845	12.5529	12.8285	12.7024	12.0754	12.1717	12.1867	12.6693	12.2712	11.7155	12.7793	12.9607	12.7324	12.1759	13.0254	12.4284	12.768	12.6024	12.7777	12.6003	12.8555	12.9834	12.2202	12.3883	12.6185	12.5295	12.197	12.611	12.4544	12.6012	12.1864	12.6039	12.7205	13.2353	12.7484	12.8716	12.0568	11.7899	12.0536	12.7524	12.7473	12.5895	12.7805	12.7872	13.3111	12.188	13.2616	11.8645	12.762
'FAM120B'	10.5277	9.6326	9.9311	10.2872	10.297	10.0081	9.8284	10.0243	9.546	8.4629	9.2496	10.127	9.0897	8.9101	9.5559	10.6857	9.4158	10.2153	10.0538	10.5606	10.0771	9.6813	9.4684	8.6858	9.7462	10.245	9.1542	10.0042	9.8304	10.0958	9.7419	10.0894	9.9961	9.6207	10.5718	10.2949	9.6687	9.79	10.0998	10.3372	9.075	9.9165	10.0559	10.9796	10.6329	9.4354	10.2722	8.6492	10.355
'FAM120C'	8.1585	10.154	8.7138	9.4903	6.7068	8.6025	10.6536	7.6972	9.9876	8.6594	9.1532	9.5336	8.24	9.6358	9.3328	9.2828	9.4728	7.62	8.6796	8.2072	7.3203	9.2146	8.0823	8.5175	9.5682	9.1474	8.3317	9.2609	9.7358	8.3377	7.1201	8.9461	9.3279	8.6104	9.7071	8.7948	7.5559	6.7215	10.3587	9.3571	8.126	7.9168	8.9132	9.7189	8.2852	10.3199	6.4119	8.7321	9.4605
'FAM46A'	8.9525	9.0231	13.6719	10.5372	9.7027	11.3976	9.1575	11.1049	8.8918	9.1344	8.8167	7.1825	8.811	9.6001	8.8049	9.1534	9.008	12.3844	8.7017	8.594	7.3669	8.8578	9.4099	9.1604	9.6835	7.2693	7.7627	8.9198	7.9053	8.5964	7.0715	8.5987	8.0674	8.6762	8.2713	8.2168	7.9708	7.5827	9.7011	11.1279	7.5902	12.717	7.2621	9.5807	8.6869	7.907	8.7857	10.4466	7.0562
'FAM98A'	10.3025	8.9825	10.0276	10.0648	10.3309	9.7006	9.7504	9.131	9.2974	9.7567	9.3291	9.6203	9.9758	10.0733	10.3096	9.111	10.6694	9.8556	9.7077	9.7576	10.2296	9.8925	9.6015	9.7839	9.493	9.3962	9.9886	9.7791	9.4292	9.804	9.7599	10.3125	9.7754	9.2241	9.746	10.4095	9.0978	9.7645	9.1492	9.6915	8.9278	10.4236	9.7177	11.2248	9.7347	10.2702	9.6124	10.1686	9.803
'FAM98B'	8.8874	8.7752	8.8728	8.8967	8.6904	8.0665	8.3161	9.0606	7.9381	8.2632	8.6401	8.3505	8.9945	8.8449	9.4529	8.975	9.1077	9.043	8.4654	8.3261	9.1779	9.2682	8.7003	7.9982	8.9842	8.848	8.294	9.0569	9.4528	8.7869	8.4798	8.7465	9.2152	7.9496	8.5877	7.4811	7.999	9.377	8.7407	8.808	7.0089	8.8981	9.125	9.5829	9.4667	9.1294	8.7252	8.311	9.349
'FAM98C'	7.9418	7.857	7.1514	8.0895	7.8937	10.3484	7.3606	7.9415	8.5372	8.5861	8.134	8.0891	7.7619	9.145	7.4172	8.6228	9.1817	7.7126	8.2792	7.6995	6.6687	7.9457	8.3874	8.0617	8.6175	8.4299	8.0593	7.6007	8.0363	8.2499	9.4973	7.6125	7.2203	8.0715	7.8637	8.2584	7.6323	7.138	9.0438	8.0423	8.8287	7.5867	7.8257	7.1693	7.2793	6.7039	7.5315	7.223	7.6007
'FARS2'	7.914	7.8598	7.7504	7.8512	8.2018	8.3297	7.7162	8.008	9.2043	7.5556	7.3001	8.1128	8.0165	8.2124	7.9636	8.8208	8.8315	6.9745	8.444	7.9694	8.139	8.1606	8.351	8.8833	7.3105	8.085	7.8653	7.8672	7.3259	7.5951	9.0621	8.5796	8.1838	7.5424	8.3868	8.0329	7.9456	7.2715	8.461	8.276	7.7023	6.8324	8.2077	7.9362	6.7042	8.1378	8.0289	7.7435	8.2646
'FARSA'	10.7552	10.6277	9.8957	10.6318	9.9143	10.6553	9.748	10.0393	10.8447	11.0755	10.9213	10.1317	10.7025	8.7173	9.7174	10.9229	11.1668	10.9867	11.1212	9.705	10.2367	10.7778	9.384	11.2277	10.9315	10.4189	10.3928	10.1955	10.5549	10.3658	11.1236	10.3894	10.5227	10.2305	10.2654	10.6239	10.8033	11.831	9.795	10.1637	10.9754	10.4248	10.3371	9.0394	10.1878	9.4648	10.6858	11.2055	10.0806
'FARSB'	9.5848	9.6137	10.7354	10.6635	9.554	10.2293	10.9122	10.2764	9.6193	9.7652	8.8193	9.609	10.2857	9.5697	9.898	9.9195	10.4464	9.8082	9.7218	10.2282	10.5576	9.8401	9.7491	9.6392	9.7792	10.0286	10.1198	9.7742	10.1025	9.7692	10.1672	10.0701	10.3128	9.9887	9.3156	10.3319	10.4367	10.9936	9.6356	10.6739	9.1439	10.9212	9.795	11.2881	10.2656	9.5096	10.0418	9.8754	9.9939
'FASTK'	9.4855	10.0953	9.3752	9.8905	10.9615	10.0947	9.4703	9.6812	11.5492	11.0149	10.7744	10.1344	9.5557	10.3146	9.7675	9.3491	10.1385	9.5881	10.1054	11.5778	10.4725	10.7086	10.2355	10.3188	9.6482	9.8872	9.4764	9.9801	10.1174	10.9691	11.6505	9.9623	10.088	10.569	9.9969	10.5361	10.227	10.5387	10.4808	9.6456	10.6022	9.9779	9.5699	9.4609	9.838	9.7899	9.8037	9.3556	9.4939
'FASTKD1'	9.1969	9.6583	8.5208	9.2387	7.5331	8.2912	9.3779	8.4119	7.9642	9.6069	7.114	7.9879	9.4345	8.0077	7.8479	8.3932	7.724	8.355	7.9913	7.3602	7.48	7.2814	9.2589	7.5931	8.7122	8.0685	7.9859	7.7989	7.8746	8.2687	7.7296	8.0386	8.1952	8.2857	8.4102	8.5585	8.3348	8.258	9.1984	9.271	7.6372	9.1037	8.5543	9.4791	8.5195	8.2035	8.4084	8.4382	8.1082
'FASTKD2'	9.3042	9.9392	9.76	9.9762	11.1113	9.9841	10.0043	9.8284	9.5493	9.4283	9.075	9.3681	10.609	9.1916	10.1662	9.6393	9.5299	10.1286	8.7324	9.6652	9.9891	9.6618	9.8706	9.0629	9.3172	9.6388	9.4061	9.7088	9.9204	9.566	9.6558	9.9991	10.6051	9.2898	9.876	9.7694	10.2628	9.4014	9.0762	9.9175	8.9088	10.7386	9.3337	11.1122	10.1155	9.2892	9.2672	10.1775	9.371
'FASTKD3'	8.1897	8.2561	7.9257	7.8119	7.8797	7.1477	8.7529	7.4611	8.0754	7.5002	8.2365	8.0934	8.0654	7.8023	8.2813	8.1294	7.4416	7.7773	7.406	7.7595	8.7804	7.8201	8.3561	7.5271	8.0979	7.8304	7.6411	8.4277	7.2953	8.3057	7.8206	7.8705	8.2243	8.2513	8.2092	8.0532	7.8303	7.1808	8.0632	7.3396	7.4423	7.2482	7.519	8.5401	8.4893	7.5598	6.3871	7.4555	7.5792
'FASTKD5'	8.0177	9.4704	9.0585	8.6622	9.0834	8.7571	9.5297	9.2025	9.021	8.5212	8.057	8.7878	8.89	8.7443	9.1051	9.2661	9.6584	9.1845	8.9397	10.6457	9.128	9.0068	7.7225	8.9116	9.636	8.6367	9.113	9.4074	9.3144	8.714	8.9077	9.2184	8.2873	9.6198	8.6771	9.971	8.7605	8.4547	7.3003	8.9597	9.3618	9.2664	8.7473	9.5359	8.4208	8.1696	8.9315	8.474	8.8692
'FAU'	11.9277	11.3272	11.7065	12.0337	12.534	12.7176	11.81	11.8195	12.2905	12.2946	12.0187	11.8308	11.7708	11.6981	11.21	11.2654	15.2244	11.4152	12.8798	11.9843	11.1971	12.3347	11.7541	12.2811	12.0378	11.7755	12.674	11.2641	10.8656	12.1078	13.4663	12.2457	12.1002	11.8892	10.906	12.1047	13.1619	13.3345	11.5361	12.0242	12.1193	12.4257	11.6902	10.0452	11.5684	11.1241	12.4714	11.6441	11.8486
'FBL'	10.7218	10.0868	10.7587	10.3717	11.9943	12.97	10.92	10.8892	10.9212	9.9736	10.9718	10.9511	11.5046	10.8536	10.0536	11.0327	10.9533	10.6224	11.2007	11.1525	10.1006	10.8291	10.6019	11.0725	11.129	10.3143	10.3383	9.9478	10.4673	10.5697	12.348	11.1288	11.104	10.7114	10.4643	10.8922	10.1408	11.1679	11.4868	10.147	10.3117	12.212	10.5319	10.6315	10.8621	13.0666	11.1629	10.9189	10.692
'FBLL1'	1.6248	5.8033	6.409	7.7299	2.5572	1.1442	0.5592	4.1714	3.1594	1.5683	0.4913	0	0.673	7.0818	1.7363	7.4259	2.166	6.3939	2.5456	4.7365	0.4094	4.2104	6.4849	7.746	5.5078	5.402	0.6923	2.0829	0.5077	7.4742	6.0547	1.1196	5.3743	7.0216	0.3665	5.0753	5.514	4.4408	1.9143	6.6694	3.9047	4.6406	2.5586	2.6999	0.3586	2.32	4.761	5.0977	5.7194
'FBXO17'	6.0184	6.7198	3.4988	4.7823	5.1257	4.6324	7.503	6.7772	6.4006	3.4881	8.0393	4.6306	6.5864	6.7255	7.0009	7.977	8.8462	7.0134	5.2421	5.767	4.3004	5.8794	8.4856	8.8135	8.8125	4.9682	6.0572	5.4556	5.3149	5.7865	5.3358	5.6514	7.778	3.1461	5.1462	6.6315	4.1252	4.847	9.953	7.7479	4.4173	9.3996	4.7023	7.6815	4.7375	4.6415	5.3793	5.0467	5.3392
'FCF1'	9.6225	9.5396	9.549	9.2864	9.0603	9.4314	9.5983	9.3183	9.0248	8.8361	9.0399	9.82	9.708	10.1582	9.5007	9.5226	9.4345	9.3361	9.5476	9.7841	9.8922	9.9624	8.7387	8.2439	9.0591	9.642	9.4925	9.3807	9.2145	9.4636	9.2712	9.9122	8.7017	9.2881	9.7309	9.8099	9.0309	9.6087	9.2466	9.4112	9.3353	9.6483	9.8723	9.6061	9.1637	10.1709	8.9207	9.4036	10.025
'FDXACB1'	6.8303	7.0538	6.882	6.8528	7.7399	6.1373	6.7745	6.7263	7.4135	5.671	6.265	7.4681	5.5659	6.6255	7.2536	6.803	4.8336	5.57	7.5761	7.2125	5.6722	6.4499	6.4874	7.3412	7.4871	6.9436	6.5743	6.2955	5.7603	6.8476	5.1193	6.9519	6.3568	5.5354	5.9342	7.0929	6.0006	7.4589	6.3787	7.1109	6.6842	4.6046	7.7001	7.3362	6.1262	6.6059	5.97	6.4215	7.8734
'FIP1L1'	9.261	10.1786	9.8854	9.984	9.3254	9.9969	9.8846	9.0731	9.0756	9.6748	9.9665	9.8275	9.5445	9.7652	9.7898	9.7401	9.3313	10.345	9.2517	9.8079	9.6247	9.9573	9.7557	9.4949	9.7492	9.6377	9.9652	10.0889	9.7071	9.9119	9.9457	9.5342	9.6299	10.6293	10.359	9.7575	10.4461	10.2355	10.1392	9.6793	9.5862	9.4288	9.6763	9.1739	9.911	9.1916	9.8707	10.5906	9.7713
'FLJ35220'	7.0589	8.8315	8.1172	8.8881	6.2964	7.5121	7.2838	8.7297	8.2637	8.8777	7.7977	7.8044	8.8072	9.4023	7.3747	8.0098	8.4277	8.9718	8.2827	6.8166	5.8522	7.7931	6.6302	9.1568	7.2326	6.7094	8.5619	8.5015	7.9626	9.1584	6.5482	6.6084	8.5166	6.6877	8.2191	8.6099	10.1308	6.5509	8.7007	8.3757	9.9487	7.8221	8.3645	7.2065	6.9578	8.1231	8.4389	8.42	8.185
'FMR1'	10.9702	11.0871	9.827	9.8062	9.3726	9.7138	12.1267	10.1495	10.848	10.0812	10.6096	10.1682	10.2063	10.3741	10.668	10.6122	10.6959	11.0107	10.3882	10.3906	10.2589	10.4715	10.9148	9.9368	11.0627	10.1815	10.5664	10.5209	10.2482	9.9844	9.7852	9.987	10.2785	10.8465	10.2305	9.859	10.9347	10.3805	10.3248	9.7735	10.1091	10.4421	10.5067	11.4022	10.4468	10.0165	10.4506	11.3483	10.0633
'FRG1'	9.5676	9.1871	9.4736	8.9973	9.1658	8.7982	8.4877	8.5904	9.2135	8.9425	8.4968	9.0799	8.5213	8.8829	9.425	9.211	8.8278	9.1169	9.1013	8.9299	8.8145	9.0851	9.0193	9.155	9.4445	8.9731	9.1995	9.1632	9.4415	8.6769	9.3837	9.0033	8.7823	8.3124	9.0838	9.4453	9.0386	9.26	9.0379	8.96	8.956	8.819	9.0345	9.0939	8.7797	8.1667	9.4459	8.642	9.1
'FRG1B'	8.1493	7.3908	8.405	7.7565	7.7393	8.0134	7.6531	8.0963	9.1065	6.1412	8.6764	8.1319	7.6187	8.3325	7.7749	9.6443	7.193	9.4223	7.7853	7.9802	8.8873	7.4913	8.6557	5.3676	8.5999	8.4096	6.0166	6.3889	9.2479	7.354	6.9809	7.9615	8.0273	8.4987	8.01	8.7483	8.5862	7.0484	8.8056	8.5342	7.4815	7.0317	7.8457	9.4873	8.7834	5.8159	8.257	7.3957	8.67
'FTO'	11.4213	9.5555	11.9968	13.9561	9.3365	11.9897	9.385	10.7747	9.7982	11.9483	11.4438	9.8369	10.4446	11.0189	10.1992	9.4862	10.4761	10.8112	9.2612	10.1448	11.901	10.6703	9.4202	9.8131	9.6489	10.1145	9.4758	10.2527	9.3503	10.7357	9.9921	10.2138	10.4145	9.7413	10.7939	11.552	8.0641	10.1843	9.6974	13.5869	9.4327	10.0882	9.6924	11.7615	9.6333	9.5096	10.6358	10.2136	9.7256
'FTSJ1'	9.3336	9.499	8.9842	8.9909	9.3644	9.4876	10.2207	8.9976	9.7654	9.4398	9.5069	9.2758	9.2995	9.6194	9.2252	9.7792	9.4199	9.3082	9.382	9.6026	8.8426	9.0008	9.4178	9.6991	9.3492	9.0263	9.2264	9.3441	9.4632	9.4014	9.4622	9.2474	9.5046	9.8966	9.2369	9.6753	9.7375	9.6079	9.553	9.1142	8.7599	9.4929	9.2017	9.6939	9.6142	9.1469	9.4741	9.628	9.1299
'FTSJ2'	9.6823	10.2482	9.4757	9.6952	8.9804	9.4033	9.7988	9.1732	9.8379	9.4856	9.0465	9.5313	9.8844	9.1458	9.0194	9.3969	9.3616	9.466	9.2795	9.8578	9.6668	9.7511	9.422	9.6978	9.6891	9.497	9.7323	9.3022	9.0725	9.1862	10.3457	9.4545	9.6928	9.8989	9.1594	9.408	9.5405	8.9065	10.1561	9.2616	9.2057	9.7966	9.3705	9.0338	9.4335	10.3038	9.9688	9.7948	9.2989
'FTSJ3'	10.8789	10.8676	9.8876	9.7742	10.4201	10.4521	11.2655	9.808	10.9845	10.0459	10.0297	9.8359	10.5686	10.4789	10.1508	10.1158	10.4816	10.5624	10.0161	11.1441	9.7047	10.7636	10.4543	10.3987	9.9413	10.1695	10.1555	10.9729	11.6689	10.496	11.5422	10.465	10.9384	10.5747	10.3272	10.1946	11.3135	11.2363	10.3601	9.8041	11.0305	8.7762	9.9819	9.302	11.8314	9.8588	12.008	11.2657	9.9337
'FTSJD1'	9.043	9.9181	9.6375	9.432	9.7012	8.9138	9.5408	9.8363	9.0267	9.2562	9.3117	9.4592	9.7829	10.1529	10.2467	9.2375	9.265	10.1555	8.8062	9.576	10.6388	10.0143	8.6973	9.0492	9.9714	8.7081	9.7745	10.1359	9.2678	9.7758	10.3632	10.2569	9.9021	9.2579	9.8897	10.1266	8.8954	9.1071	8.8399	9.9594	8.7586	9.6642	9.4457	10.0208	8.5973	9.074	9.6675	9.0693	9.0402
'FTSJD2'	10.7204	11.2868	9.8847	10.5112	10.6146	10.0846	10.6595	9.9037	10.9606	10.465	9.8072	10.2607	10.1662	10.2596	10.757	10.3665	10.9366	10.3431	10.2736	10.746	10.6403	10.4938	11.1832	11.1245	9.8733	10.0346	10.8958	11.143	9.6543	10.3846	11.1133	10.386	10.7711	9.7875	10.2873	10.2435	9.7427	10.1435	10.7488	10.2006	10.3235	8.8643	10.1752	10.7692	9.1072	10.3244	10.2296	9.1798	9.9589
'FUBP1'	10.4468	11.1606	11.1563	10.8631	10.8543	10.4521	11.5223	11.3623	10.3159	10.2527	10.8285	11.0162	10.7506	10.9289	10.8083	10.1618	9.7334	11.3597	10.5147	11.0184	11.1622	11.3964	10.6473	9.6444	10.6049	10.9451	11.179	10.631	10.4823	10.9335	10.6003	10.6653	10.2634	11.2957	11.1648	10.3166	11.3295	10.455	10.667	10.9075	9.4932	11.3968	10.6721	10.6722	10.8507	10.5271	11.1814	11.1412	11.0989
'FUBP3'	10.8926	10.6215	10.2828	10.2352	10.5572	10.4736	10.7203	10.6738	9.7499	10.193	9.91	10.2236	10.7303	9.8773	10.54	10.4438	10.323	10.8687	10.5348	10.0732	10.9424	10.1645	10.8669	9.7028	10.0191	10.1168	10.2937	10.3576	9.1897	10.3492	9.9819	10.4381	10.4463	9.7655	10.432	10.4915	10.3419	9.3678	11.0055	10.1899	9.9884	10.4332	10.6318	10.1036	10.8018	9.7954	10.2929	10.714	10.366
'FUS'	12.8007	12.3196	11.4483	11.6143	12.761	12.0334	12.0814	11.3465	12.9157	11.789	12.3333	12.7016	12.2305	11.2322	11.2475	13.1046	13.0775	11.8447	12.7363	12.0754	11.8018	12.6759	11.9275	11.8732	12.3419	12.8587	12.8848	11.8734	12.5267	12.2888	13.1823	12.478	12.3127	11.6278	12.2752	12.3058	13.4272	12.8618	12.9124	10.3503	12.3407	12.3954	12.3261	11.4633	11.7577	11.7281	12.0796	12.0884	12.2711
'FXR1'	11.5835	11.1446	11.5542	11.3181	11.3449	11.2771	12.0721	11.2217	10.8033	11.6963	11.1798	11.3634	11.0208	11.3183	11.3203	11.0653	11.5297	11.115	11.5612	11.4363	12.3864	11.7839	11.4962	10.7013	10.7061	10.879	11.032	11.465	11.5785	10.9827	11.2459	11.496	11.2103	11.8952	11.3632	10.7852	11.6003	11.6023	11.506	11.6014	10.6514	12.5096	10.9659	11.7689	12.0445	11.5992	11.0764	11.6272	11.3397
'FXR2'	9.4861	9.5877	10.153	10.3882	9.599	9.4925	9.615	10.2399	10.462	9.7606	9.549	9.7035	10.2428	9.4926	9.2153	10.3228	10.8137	9.3659	10.191	9.647	9.3016	9.6665	9.9061	10.5496	10.239	10.2668	9.7556	10.1241	9.7938	10.3334	10.2294	10.1836	9.4554	9.9348	9.7235	10.0201	10.2112	9.8523	9.7138	10.3207	9.4066	9.2921	9.5131	8.8379	9.1043	9.3447	8.8901	9.4768	9.8019
'FYTTD1'	10.6441	10.3142	11.1415	11.259	11.363	10.6364	11.762	10.9006	10.1431	10.687	11.2031	10.8182	10.805	11.2483	10.6929	10.9055	11.1775	11.4649	10.8554	11.7193	11.3535	11.1032	11.0875	10.6982	11.3618	10.9011	11.243	11.7423	10.875	10.4197	10.483	11.4886	10.9787	11.3113	10.6688	10.9474	10.6728	9.7249	10.8242	11.2948	9.829	11.285	10.9268	12.0246	10.5601	12.0611	10.706	11.2582	10.9041
'G3BP1'	11.5338	11.155	11.627	11.0217	11.9478	10.9774	11.4067	11.6439	11.3971	10.5646	10.9238	11.5795	11.8332	11.0969	11.636	11.5994	11.1775	10.7966	12.7196	11.537	11.7283	12.5772	11.8831	10.2335	11.77	11.6977	10.7075	11.5417	10.2887	11.1018	10.431	11.5489	10.8871	12.6265	11.5184	13.195	10.302	10.8173	11.5706	11.3485	11.0099	12.7629	12.1616	12.3251	10.6636	11.2722	11.4596	11.224	11.8632
'G3BP2'	11.5036	12.4152	11.8578	12.1717	11.4062	12.2193	12.8732	11.21	11.1279	11.5955	12.1262	11.4311	12.2417	12.1647	12.2961	11.7317	11.3663	12.335	10.9927	11.8801	12.1127	11.5968	11.8535	11.356	11.5224	11.4066	12.0045	12.5136	11.8105	11.421	12.1616	12.1982	11.7794	12.9635	12.3223	11.7748	11.977	12.0147	10.8175	12.023	10.9731	11.4203	12.0277	11.7324	12.4284	11.5386	12.4106	12.5973	11.8427
'GAPDH'	15.0357	15.2568	15.4766	15.3737	15.6516	15.1428	16.0058	15.2297	14.7519	13.9738	15.0406	14.5507	17.0673	15.0703	14.3415	14.4999	15.0648	14.5857	15.4728	16.6528	15.3841	15.4395	15.4959	15.761	14.8437	14.5318	15.021	15.4846	14.7902	14.84	16.0512	15.0397	15.7194	15.5874	14.3349	15.1239	16.1146	16.585	15.7058	15.13	14.8444	18.8052	14.716	15.3102	14.3952	15.4458	14.6048	16.712	14.7824
'GAR1'	8.6877	8.1104	8.5168	8.1524	8.9192	8.4823	8.35	7.3931	8.4025	7.7604	8.4135	8.5147	9.1177	8.457	8.8365	8.8995	8.4277	8.6019	8.5595	8.6334	8.2062	8.2517	8.1998	8.825	8.7579	7.9582	8.8736	8.7091	8.5626	8.9396	9.2324	8.9911	8.7549	7.8565	8.1765	8.9148	8.7376	8.7274	8.6386	7.9512	7.983	8.6941	8.2641	7.7854	8.1754	8.038	8.234	8.0257	8.1489
'GARS'	10.5033	11.0582	11.2542	11.6536	12.6412	10.7965	10.8998	10.8282	10.833	10.5624	10.475	10.5154	11.4736	10.8784	11.4642	10.7696	10.717	10.651	10.8724	11.3468	12.3154	11.097	10.7405	11.1909	11.2462	10.4469	11.1585	11.1633	11.7375	10.571	12.0147	11.1344	10.5267	11.3895	11.0295	11.5175	10.1899	10.8456	10.3056	11.0767	10.2492	11.3048	10.526	11.0288	10.9612	12.205	11.0004	12.3286	10.3165
'GATC'	5.5659	5.9007	4.8997	5.6544	6.0559	5.3121	5.5524	5.3102	5.572	6.6162	6.1616	5.5641	6.1404	6.0572	5.0847	6.2147	5.7573	5.7269	4.7378	6.1503	6.0148	6.0875	5.6734	3.9438	5.2001	6.1729	5.4428	5.4197	5.6418	4.9222	5.5713	4.9591	5.5963	5.2473	5.8354	5.5536	4.8076	5.7729	5.8329	5.8073	4.496	5.9127	5.0667	4.523	5.6946	5.8449	5.6182	5.1468	5.3895
'GEMIN4'	10.0737	8.788	9.3537	9.479	9.0201	8.6712	9.0598	9.6447	9.3886	8.15	8.9011	9.4659	10.296	8.8765	8.9274	9.652	10.2335	8.789	9.6534	9.131	9.0053	8.7458	9.1867	9.5184	9.4624	9.7147	9.2902	9.2314	8.705	9.3464	9.8182	9.7116	8.9567	8.5945	9.3858	9.7694	8.2869	8.9022	9.0852	9.4675	8.3857	11.1084	9.2359	9.7248	8.2157	8.6409	9.1094	9.3721	9.3695
'GEMIN5'	9.8993	10.221	9.4397	9.3944	10.3318	9.4581	9.3351	9.6101	9.8845	9.2263	8.9048	9.9112	10.5807	9.1458	9.6687	9.5703	9.825	9.3108	9.6122	9.7841	10.0236	10.5735	10.1101	9.4218	9.5135	9.7079	9.6872	9.7153	9.0416	9.1673	9.3216	9.8592	10.2918	9.9266	10.3236	9.3751	8.902	9.2343	10.0432	9.2996	9.469	9.9178	9.7143	10.1063	8.8738	9.6411	10.0001	9.4304	9.4737
'GEMIN6'	8.0364	7.9185	7.6577	7.8705	8.4112	7.4799	8.0612	7.2054	8.2925	7.8442	6.783	7.4926	8.1983	8.171	8.5838	7.9433	8.013	7.2999	6.9864	7.9383	7.1272	7.6772	8.6193	7.3853	7.7224	7.4792	8.4571	7.8111	8.1348	7.2817	7.9214	7.4798	8.0324	7.9437	7.148	7.7709	7.7741	7.7403	8.2277	7.6664	7.783	7.2187	7.7371	8.0382	7.6575	8.0412	7.7929	8.6117	7.437
'GEMIN7'	7.6775	7.9944	8.0515	7.8774	7.8222	10.5702	8.5546	7.5048	8.586	8.4287	8.2012	8.2218	8.8617	9.1188	8.0878	8.1774	8.0598	8.3224	8.1127	8.9035	7.8601	8.0551	8.0197	8.486	8.2932	8.2101	7.9946	8.1466	9.0451	8.3652	9.7167	8.03	8.5202	8.2585	8.2036	8.3835	7.668	7.7179	8.4253	7.7822	8.4904	8.7812	7.5983	8.054	8.2655	7.4883	7.859	8.4611	7.8545
'GEMIN8'	8.333	8.6856	9.1199	9.1201	8.3194	8.8759	8.2368	8.6775	9.8792	8.3387	8.1892	9.3824	8.2569	9.3555	8.6077	8.8725	9.1208	7.692	9.6454	8.276	7.5872	9.1696	9.3902	8.5288	8.8748	8.8062	8.5898	8.3391	9.5542	8.6112	9.0158	8.7079	8.3798	9.1398	8.567	9.7277	8.8803	8.2995	8.7796	9.0685	9.074	9.5566	8.6327	9.3533	8.3251	9.125	8.2604	8.7925	9.0637
'GFM1'	10.9689	11.11	11.0194	10.8196	10.3929	11.1231	11.0785	10.5745	10.1343	10.4854	11.1206	10.6554	11.5026	10.61	11.4546	11.0085	10.6831	10.5825	10.4367	10.7368	11.4472	10.3319	10.499	10.5103	10.8544	10.3767	10.3304	10.9817	10.9297	9.7743	9.976	10.8111	10.934	11.3865	11.2225	10.3994	10.535	8.9107	10.456	10.8265	10.8793	10.1164	11.3564	11.4239	10.6694	11.241	10.8607	10.5667	10.8507
'GFM2'	9.5858	10.0373	9.7651	10.2003	10.0326	9.8436	9.3993	9.4334	9.6933	10.0354	8.8925	9.8758	10.3469	9.7501	10.6277	10.2352	9.8089	9.9644	9.5223	10.0118	10.0573	9.8615	10.1262	8.0183	9.5001	9.7237	9.776	10.0675	9.2237	9.0196	9.424	9.6264	9.7761	9.9359	9.9817	9.6308	9.1027	8.6071	9.871	9.7716	9.2518	8.9212	10.3884	10.8501	8.9824	9.7721	9.1862	9.3293	9.7844
'GLE1'	10.9048	10.357	10.5958	10.5386	10.8315	10.5736	10.7468	10.5082	10.4866	9.9865	9.8319	10.3924	10.6929	9.8887	10.3855	10.6601	10.8344	10.0391	11.0475	10.7863	10.3889	10.392	11.4834	10.0469	10.2165	10.2266	10.2297	10.1975	10.3275	10.3068	10.0989	10.3471	10.3816	11.0725	10.3653	10.3645	9.268	10.2787	10.7133	10.383	9.4444	10.7064	10.6621	10.0733	10.4144	9.6626	9.8952	11.2016	10.2653
'GLTSCR2'	11.4357	11.3286	11.4272	11.571	10.5637	11.7328	11.2054	12.1323	11.4947	11.7429	11.8459	12.0321	11.1796	11.6955	10.1688	11.6028	11.7746	10.8127	11.7292	11.1874	10.2574	11.4866	11.0064	11.5492	11.644	11.6754	11.1093	10.3118	11.0865	12.3448	13.2074	11.9555	11.7984	11.5795	11.0434	12.2331	11.7263	11.6989	11.9206	11.8864	12.3593	10.6957	10.6647	8.8802	11.2339	10.7937	11.4519	10.9035	11.7356
'GNL1'	9.6557	9.7266	9.9338	10.271	9.0261	10.3068	9.733	9.9792	10.8812	10.7863	9.1951	9.8949	9.3952	9.2506	8.9815	9.5655	10.222	9.0247	10.0061	9.6367	9.1376	10.0588	10.1027	10.6607	9.5248	8.7124	9.4922	10.0123	9.2771	10.1195	10.3555	9.3539	10.3984	9.4385	9.586	9.4544	9.844	10.3283	9.8777	9.8482	9.7622	8.0916	9.6226	8.5721	8.9013	10.2276	10.1724	9.0135	9.6182
'GNL2'	10.7348	10.8215	11.3786	10.5356	10.9049	10.4575	10.4435	10.0467	10.2974	10.051	10.5523	10.4263	10.8591	10.2315	10.5627	10.4682	10.0261	11.2782	10.4351	10.714	10.4669	10.7036	10.7999	10.6126	10.783	10.0669	10.4034	10.0884	10.2452	10.4675	10.0524	10.1413	10.9003	10.9236	10.4037	9.8857	10.8988	11.2977	10.5711	10.4755	9.6591	11.405	10.0095	9.8778	10.6081	9.9474	10.5881	10.3103	10.0873
'GNL3'	10.5318	11.7228	11.634	11.3263	10.5885	10.724	10.8014	11.0768	9.758	10.1636	11.2228	10.8319	10.4819	11.0389	11.6683	12.3922	11.1376	10.8819	10.5856	10.2333	10.7957	10.2046	11.5364	10.734	10.8753	10.5666	11.5681	10.5464	11.4608	10.2828	10.7743	10.4324	10.3279	11.0242	11.0031	11.3487	11.6228	10.6065	11.0916	11.119	11.2405	11.582	10.7198	10.1366	10.3144	11.2197	11.0454	10.9098	10.9768
'GNL3L'	9.9767	10.4002	9.5716	9.4738	9.5742	9.1224	10.2807	9.6778	9.3139	9.4126	9.8842	10.302	9.5488	10.2433	10.1862	10.5132	9.5269	9.9283	9.4935	9.7558	10.1733	9.6886	10.1079	9.4309	9.6772	9.7357	9.8506	9.5303	11.1074	9.6338	9.1216	9.6142	9.4112	10.2919	10.1985	9.5454	10.0393	9.3585	9.4558	9.7414	9.112	10.0156	9.9745	10.8549	10.7382	9.865	10.3068	10.7167	9.7961
'GPATCH1'	8.5176	8.6298	7.9134	7.9841	7.6073	8.6189	9.0392	8.1891	8.3332	7.7233	8.4288	8.518	8.2916	9.1775	7.8998	8.7294	8.3076	8.4431	8.3168	8.314	8.0035	7.9788	8.4658	8.4831	8.5303	8.3506	7.97	7.7814	8.4627	8.5234	8.4569	8.0408	7.4117	8.408	8.2135	7.9841	7.5246	7.5063	8.9427	7.9258	8.6919	9.2512	8.1822	7.9732	7.8013	8.7784	8.497	8.415	8.4771
'GPATCH4'	9.9741	10.1438	10.4419	9.72	9.6593	9.8811	9.5939	10.4839	10.2119	9.4982	9.5936	9.8676	10.8174	9.9599	9.4612	9.0958	10.5129	9.3508	10.1965	9.5786	9.5828	9.4698	8.5534	9.6586	8.6607	9.4018	9.9661	9.6739	10.5197	9.925	9.9812	9.3047	10.3786	10.1992	10.4378	9.8583	9.2867	9.7079	9.2784	9.2438	10.1724	9.9762	9.7177	8.157	9.8508	9.077	9.9974	10.1135	9.1501
'GPATCH8'	11.1195	10.9532	10.5184	10.6041	9.492	10.2112	10.3865	10.7978	9.3471	10.6518	10.7996	10.5211	9.8898	10.7137	10.2863	10.4889	10.1538	10.7186	10.0319	9.7898	9.9262	10.6175	10.5861	10.0961	10.0372	10.6135	10.223	10.1815	10.1621	10.5042	9.5356	10.041	11.2061	10.3638	10.8589	10.1525	10.3515	9.6	10.7585	10.4377	11.1328	10.2299	10.1065	10.2012	9.8129	10.1893	10.8893	10.6119	10.6181
'GPKOW'	9.0892	9.5235	8.7102	9.0068	9.254	9.1564	9.4597	8.9397	10.1929	9.42	9.1897	9.342	8.5627	9.2172	8.4006	9.1166	9.5024	8.6611	9.4147	8.6612	8.0489	9.4776	8.9463	9.6023	8.9648	9.2674	9.1487	8.7692	9.1506	8.8042	8.9605	8.6655	9.0905	9.3907	8.8925	9.0883	9.8726	9.0544	9.5978	8.6932	9.4567	8.2272	8.9045	7.8079	8.7095	8.9826	8.9709	8.7213	8.889
'GRSF1'	10.4851	11.6592	11.6138	11.9747	11.1945	11.3476	11.0829	10.275	10.7842	10.7963	11.9411	11.0309	11.6237	11.3907	11.8865	11.5847	11.0092	11.7919	11.0355	11.6356	11.4581	10.9751	11.4863	11.3643	11.5207	11.0917	11.4908	12.2134	11.2548	11.0703	11.5446	11.6508	11.4616	12.8318	11.4051	11.4448	11.5702	11.2808	11.1736	11.4866	11.0085	11.1717	11.3099	11.4113	12.272	10.9383	11.6622	11.0623	11.3667
'GRWD1'	9.3024	9.9566	9.2243	9.3718	9.429	9.4076	10.6549	9.2549	9.6867	10.03	9.7506	9.4957	10.2297	10.1479	9.4444	9.8275	10.3699	9.5119	9.9902	10.3176	9.7718	9.7473	8.9755	10.2429	9.8586	9.5135	9.6748	9.8287	9.5831	9.5854	10.2276	10.0701	10.4944	10.0133	9.7796	9.9769	9.2658	9.1472	10.0318	9.3108	10.4375	8.9951	9.6532	8.9057	9.2605	8.723	9.9025	9.9927	9.6005
'GSPT1'	12.2401	12.4234	12.2267	12.3366	11.8367	12.1047	12.5415	11.9152	12.3278	11.5835	13.0915	12.3203	12.5807	12.4123	12.5031	13.0816	12.8066	12.0261	12.3027	12.3395	12.6359	12.3608	11.672	12.16	13.3794	12.5452	11.136	13.1549	13.137	11.811	12.1573	12.5187	12.2313	12.4626	13.0553	12.3459	12.5103	11.7857	12.3757	12.3631	12.5618	11.977	13.2181	13.4556	12.5957	12.5597	12.8018	12.3467	13.0866
'GSPT2'	6.0242	8.0505	8.3896	4.506	4.8374	5.0387	5.6234	8.7544	4.8026	3.5859	6.2256	6.8651	6.2738	5.3622	5.8392	7.7766	4.0445	8.0607	8.1883	6.3898	7.7256	4.9577	8.247	5.1511	5.334	4.7264	5.1985	4.6126	5.4463	5.6009	4.0308	5.7172	8.601	4.51	5.0487	8.6068	4.383	4.5021	2.0275	6.6612	6.1146	8.524	5.4926	8.082	4.3554	5.2935	5.4125	4.8823	7.9201
'GTF2F1'	11.1771	10.6621	10.7523	11.242	10.3979	11.0102	10.126	10.6989	11.0148	10.8787	10.8285	11.0187	10.7483	9.1343	9.5452	11.233	11.3706	10.6259	11.4248	10.1141	9.7239	11.3663	9.9654	10.934	10.8319	11.0132	10.446	9.9901	10.569	10.9498	11.1495	10.8305	10.9892	10.6291	10.6448	11.1302	11.9722	11.2808	11.3742	10.7044	11.3741	10.5208	10.6014	9.6163	10.7486	11.6294	10.8602	9.7675	10.7094
'GTF3A'	10.9435	10.4276	11.535	11.2668	11.594	10.4138	11.1272	10.9996	10.0774	10.3248	10.4439	10.7719	11.5121	11.2643	10.6804	11.006	11.146	10.0013	11.1411	11.5578	10.2185	11.3331	10.7797	11.8596	11.3802	10.6098	10.8377	10.5902	10.8666	10.4013	10.7402	10.7982	11.4745	10.8806	11.1612	10.9765	11.8433	10.7184	11.1272	11.2096	10.7149	10.4018	10.9163	11.1881	11.5658	11.456	10.4877	10.4218	10.8241
'GTPBP1'	9.8671	10.0448	10.4414	10.5201	10.0267	10.2519	10.1449	10.6092	9.588	9.7448	10.2251	10.1105	10.2698	10.0384	9.9794	10.2436	10.3408	9.9769	9.9679	10.9061	10.5097	10.1844	10.7244	10.9722	9.8462	9.8798	10.6763	9.9638	10.9544	10.4648	9.8125	9.6392	9.7874	9.8526	9.8985	10.0327	9.9047	10.8397	9.6384	10.7826	10.7316	9.3877	10.151	9.1083	10.7667	9.9196	9.5644	10.4043	10.4335
'GTPBP10'	8.6794	8.4437	8.6243	9.2785	8.6672	8.3619	8.7965	8.6185	7.878	7.688	8.0723	8.5671	9.1216	8.5997	9.0208	8.1279	8.5521	8.7155	8.5235	7.4752	9.2635	8.6433	8.0653	7.9777	8.1613	8.7396	8.7501	7.9276	8.5706	8.0125	7.9486	8.5752	8.2852	8.6048	8.8452	8.7894	7.4186	7.6038	8.3139	8.6544	8.4332	8.9968	8.3833	9.4078	8.4983	8.8072	8.4835	7.3474	8.6366
'GTPBP2'	10.3835	10.061	9.3952	9.8112	10.4519	9.3729	10.2241	9.8855	10.2585	10.3039	9.373	9.5984	9.8578	9.4004	10.0313	9.6834	10.3971	10.3864	9.6929	9.9081	10.4649	10.0401	10.9105	10.918	9.473	9.319	9.8433	10.1965	9.1708	11.1415	10.0867	9.0762	10.0244	9.1143	9.6809	9.5374	10.1184	10.1423	10.2487	9.2322	10.3117	9.207	9.2959	9.8599	8.8244	9.5812	9.4519	10.2711	9.3897
'GTPBP3'	9.4419	8.7213	7.7845	8.4649	8.3629	8.5799	7.7419	8.4728	8.7464	9.182	9.4703	8.7361	8.6655	7.8462	9.379	9.4047	8.9905	9.0709	8.9136	7.449	8.1705	8.3476	8.0975	8.7547	9.0408	8.6142	9.6328	8.7376	9.0781	9.0848	9.4379	8.4678	9.0832	9.0674	8.8187	8.492	9.03	9.3678	8.8399	8.1559	9.3653	8.654	7.8017	6.1205	8.5909	7.2056	10.4231	9.0229	8.6023
'GTPBP4'	10.3456	9.6546	10.1484	10.2396	10.8541	10.2476	10.2218	10.1656	9.6219	9.8438	10.194	9.8581	11.1187	10.8027	10.9126	10.4867	10.6574	10.5014	9.969	10.3745	11.1729	9.6371	11.2693	10.1537	10.4206	9.932	10.685	10.9913	10.0751	10.0132	10.5725	10.3436	10.5914	10.5726	10.2263	10.2651	11.0554	10.6104	10.5362	9.9494	9.9551	11.3902	10.2596	10.9432	10.3943	10.4667	10.4006	11.9153	10.135
'GUF1'	9.7923	10.4879	10.1313	9.9456	9.7924	9.7628	10.0169	8.7441	8.1544	9.3356	9.3677	9.3991	10.7716	9.6499	10.0934	10.8345	9.3642	10.306	9.2708	9.5083	10.136	9.3771	10.2872	8.9974	9.9267	9.5057	10.8701	10.3103	11.1344	9.8964	8.7349	9.7196	9.7746	10.0968	10.0171	9.8192	10.7554	9.7999	9.6785	9.9924	9.8137	9.2469	9.8048	10.7183	11.9783	9.1235	9.7334	9.1143	10.2628
'HABP4'	7.3536	7.1036	7.8244	7.2499	6.5297	6.576	6.5369	7.8208	7.793	6.3572	6.7453	7.254	6.2173	6.6284	7.4488	6.7406	7.6946	6.1273	7.2873	6.8302	7.266	7.5714	7.5227	7.0437	7.8521	6.1008	7.4612	7.6246	6.6578	7.0546	5.9271	8.0705	8.613	5.2181	6.9994	6.6133	6.3794	6.7151	6.8704	7.4996	8.019	7.1361	8.0953	6.899	8.386	6.4733	6.7073	7.1242	6.5921
'HARS'	10.3465	10.3392	10.1372	10.2652	10.7623	10.3049	9.4263	9.6947	10.684	10.1381	9.1695	10.1547	10.7652	10.1684	10.1099	10.2142	10.4472	9.4195	10.4144	10.2426	10.2754	11.6167	10.4459	10.1835	10.5535	10.0886	10.4161	10.4083	9.3447	10.1915	10.3113	10.6414	10.553	10.6533	10.259	10.3879	10.4881	9.949	10.3269	10.1337	10.1298	10.2173	9.8785	9.8773	9.0346	9.9264	10.3759	9.6084	9.7571
'HARS2'	9.9184	10.1938	9.7217	9.5189	10.5085	9.9662	8.7655	9.5119	10.5062	9.6506	9.0587	10.0398	10.1451	10.0644	10.4218	9.8677	9.4442	9.186	9.5963	10.2734	10.1169	10.8672	10.194	9.8741	10.0207	9.7687	9.916	10.1667	9.2032	10.0952	9.6521	10.2856	10.0123	10.0968	10.5806	10.099	10.6302	9.5032	10.2622	9.489	9.8079	9.8999	9.8264	10.0562	8.9258	9.8756	9.8581	9.4411	9.9092
'HBS1L'	10.4963	9.8712	10.8693	10.4027	10.6901	10.4899	10.898	10.6117	9.5171	9.0598	10.0958	10.1307	11.0655	10.3925	10.0698	10.9285	9.7029	10.8696	10.6064	10.3814	10.7609	10.2304	9.5509	9.8928	10.1515	10.257	10.0342	10.5038	9.8976	10.5204	10.1692	10.386	10.393	9.9753	10.5076	10.2041	10.4181	10.2483	10.3529	10.4013	9.4377	10.9067	10.8553	11.3249	11.9658	10.5304	10.3131	10.4766	10.6648
'HDLBP'	13.5402	13.463	13.6361	14.1666	13.4101	13.9184	12.3802	13.8409	13.4431	13.7227	13.7767	13.5026	13.9943	13.332	13.6145	13.2363	13.9598	14.4549	13.399	13.6924	14.1356	13.4811	12.6384	13.969	12.6121	13.2544	13.2264	13.8629	13.392	14.0644	13.9343	13.7225	13.762	13.1999	13.8438	14.0125	13.5622	14.5718	12.7622	13.7537	13.2589	14.6277	13.6967	13.8578	14.2331	13.4914	13.9091	13.5888	13.2627
'HEATR1'	10.653	10.6402	10.9809	9.9661	10.3218	10.4943	10.8339	11.7846	9.7768	9.0134	10.5204	10.8106	11.6178	10.4753	10.8228	10.0491	10.8162	10.9806	10.8855	10.0066	10.2827	9.5758	9.9921	9.4956	9.6974	10.3243	10.0956	10.4987	10.4891	10.2246	9.1863	10.7957	11.1806	10.5391	11.3681	11.1859	9.4965	9.438	10.2737	10.0512	10.2473	11.565	10.0799	10.9425	10.5293	10.6402	10.8219	11.8842	10.1606
'HELZ'	11.1674	11.0735	10.4317	10.709	10.7841	10.0613	11.6929	10.5098	9.8138	10.3671	10.9935	10.4111	12.9513	10.6817	10.2676	10.7541	10.3787	11.1671	10.0349	10.9559	10.7704	10.2079	10.8975	10.0894	10.2489	10.6235	11.2696	10.8519	12.0019	10.119	10.5055	10.3027	10.7181	10.2901	10.8149	10.474	10.6764	9.345	10.357	10.5425	10.6833	9.8779	10.4045	11.0011	11.8516	10.2662	11.6606	10.9065	10.7412
'HEXIM1'	10.6235	11.9691	10.191	10.6997	9.5606	9.7881	10.3079	10.275	10.9165	12.3531	10.8669	10.9868	9.4444	10.0482	9.9651	10.9902	10.9575	10.3385	9.9199	9.8144	9.0551	11.4449	10.934	10.3082	10.9905	10.8991	9.5717	9.8878	10.7702	10.905	12.3382	9.9291	11.8797	10.5874	9.973	9.9542	10.6804	10.0479	11.1339	10.3852	12.6019	8.6002	11.3467	10.2687	9.8438	9.6788	11.0378	10.1844	11.106
'HEXIM2'	7.4996	8.4959	6.4704	7.566	6.3793	8.1533	5.44	6.7465	8.3496	9.6691	7.9818	7.728	6.1234	7.4597	5.3708	7.577	8.0534	6.1321	6.7246	5.7007	5.0493	8.1515	7.7107	8.1152	7.8224	7.9902	7.0813	6.2558	7.6147	7.5631	9.089	6.7555	6.9751	7.863	6.5513	7.0409	8.0613	7.0639	7.82	7.2798	9.2733	4.5824	8.0957	5.0393	6.9485	6.1466	7.3589	5.6777	8.0622
'HINT3'	10.6393	10.0041	10.3741	11.0015	9.8371	10.1053	10.4113	10.4639	9.762	9.5723	10.2383	9.7849	10.5004	10.4465	9.3249	10.5981	10.1572	11.1378	10.6208	10.2647	9.9228	9.6638	9.3628	10.394	10.2639	10.2724	9.639	10.424	9.5647	9.7537	10.547	10.5764	9.4004	9.9337	10.2668	10.5913	10.3256	9.7392	10.2103	10.8835	10.0126	10.678	10.1311	11.182	11.01	10.5459	10.068	9.6777	10.109
'HNRNPA0'	11.3995	11.4474	10.8022	11.3943	11.9704	12.0169	10.9026	11.3208	12.0244	11.7853	10.6021	11.8491	11.202	11.1287	11.1102	12.0574	11.5005	11.1974	11.8614	11.73	11.5055	12.2402	11.7198	11.5095	11.8811	11.8101	11.6536	11.238	10.6069	12.134	12.7781	12.0028	12.2142	11.428	11.5761	11.386	12.4886	12.1341	12.1163	11.4242	12.0503	11.8173	11.6485	11.2742	10.3067	11.6757	11.3459	10.9447	11.9692
'HNRNPA1'	13.0126	12.1552	12.6565	12.4178	12.0605	12.1244	12.6438	11.621	11.9182	11.8188	12.0542	12.7498	13.0545	12.0299	12.0804	12.8115	12.0388	12.5634	13.0853	12.6915	12.0843	12.5971	12.6115	12.1725	12.5358	12.3773	12.5248	12.3139	11.8542	12.4806	13.6064	13.2992	12.4646	12.2072	12.7022	12.5002	12.993	12.9078	12.555	12.3836	11.4112	13.1753	11.9972	11.6017	12.6755	11.8816	12.9051	11.8429	12.6025
'HNRNPA1L2'	11.5541	10.7443	11.4236	11.0847	10.7687	10.8773	11.3605	10.4303	10.2602	10.3791	10.731	11.4656	11.5068	10.6695	10.6959	11.2801	10.6055	11.1213	11.6183	11.1111	10.6305	11.3386	11.0814	10.4967	11.0919	11.1267	11.088	10.9336	10.5798	10.8498	12.0381	11.6047	11.1181	10.8937	11.3814	11.0283	11.3877	11.4063	11.139	11.1167	10.0796	11.822	10.5758	9.7219	11.2769	10.8057	11.4691	10.6148	11.2067
'HNRNPA2B1'	14.3763	13.9378	14.0022	14.0544	14.7246	13.7716	14.3213	13.6783	14.0629	13.7729	13.6294	14.0366	13.9754	14.0814	13.7368	13.6021	14.0093	14.2122	14.1081	13.7804	13.9823	14.0218	13.7242	13.7318	13.8709	13.9204	14.2214	13.549	14.1411	14.1512	14.4176	13.8675	13.7622	14.2056	14.2232	13.9087	14.7868	14.3918	14.0658	13.402	13.337	13.3166	13.686	13.3024	13.9117	14.002	13.9586	14.0561	13.8838
'HNRNPA3'	12.1884	11.9192	11.8838	12.1516	11.7263	12.005	12.5414	12.055	11.7521	11.9854	11.485	11.9161	12.6229	11.7537	12.3551	12.1173	12.8811	12.6552	11.6455	12.2249	12.0055	11.9474	12.4704	11.9392	12.3091	12.2086	12.5641	11.9545	12.1486	12.4807	12.4858	12.5583	12.2532	11.1301	11.6201	12.0196	12.9751	12.9736	13.5883	11.9764	11.7862	12.4979	12.358	12.8234	12.2167	11.7614	12.5435	11.7758	12.0508
'HNRNPAB'	11.9856	11.2459	11.6278	11.3499	12.3893	11.0983	11.5439	10.9862	12.1648	11.2144	11.6967	11.2563	12.0104	11.6557	11.8266	11.9378	11.7989	11.6971	12.4759	11.9749	12.3897	12.7104	12.3347	12.1401	12.2177	11.6578	12.1059	11.9047	11.1392	11.9266	13.0373	12.2012	12.0861	11.8624	12.0563	11.4974	12.393	12.1153	11.9783	11.0226	11.644	12.3102	11.3478	11.8214	13.088	12.1639	11.8562	11.2441	11.1151
'HNRNPC'	13.3453	13.5696	13.4878	13.4981	13.6065	13.4418	13.503	13.2852	13.0852	12.7883	12.7922	13.4402	13.4876	13.261	13.1618	13.5758	13.3499	13.4413	13.7092	13.6947	13.2035	13.5427	13.5057	13.133	13.2574	13.0992	13.4742	13.0281	13.3494	13.3701	13.5816	13.67	13.5945	13.445	13.5035	13.4496	14.0032	13.5381	13.3431	13.1337	13.1127	13.4296	13.6651	12.5802	13.156	13.1179	13.3826	13.0897	13.5658
'HNRNPCL1'	0	0	0	0	0	0	0	0	0	0	0	0	0	0	0	0	0	0	0	0	0	0	0	0	0	0	0	0	0	0	0	0	0	0	0	0	0	0	0	0	0	0	0	0	0	0	0	0	0
'HNRNPD'	11.8781	11.9131	11.8272	11.5182	12.2855	12.072	12.1258	10.9856	11.3776	11.642	11.6729	11.8302	12.0582	11.3375	11.8411	11.7901	11.6004	12.0814	11.4985	12.1193	11.3546	11.6289	11.6377	11.7895	11.9093	11.7134	12.418	11.7181	11.9844	11.9515	12.5294	11.7179	12.0305	11.4261	11.681	11.6749	12.8106	12.7841	11.9514	11.1103	11.4106	11.6936	11.64	10.1017	10.9158	10.5968	11.7543	12.0727	11.5156
'HNRNPF'	12.9575	12.0577	12.1046	12.2002	12.7728	12.5477	12.8243	12.3104	12.0858	12.3306	12.6805	12.6848	12.9223	12.9164	12.6949	12.5902	12.0164	12.7601	13.1772	12.4238	12.0493	11.6128	12.6294	12.552	12.7825	12.9477	12.8565	12.8246	12.4461	12.2375	13.0971	12.6199	12.5029	12.535	12.5745	12.1054	13.2074	12.6248	13.5328	12.117	12.5711	12.8102	12.7073	12.4671	12.7682	12.9832	12.8136	12.6586	12.5818
'HNRNPH1'	12.8026	12.6672	11.9622	12.0584	12.3182	11.7816	12.3918	11.6917	11.8378	11.9871	12.2364	11.783	12.3311	11.8167	11.7818	12.5154	12.4983	12.7791	11.4957	12.2215	12.5692	12.5645	12.451	11.48	11.8023	11.983	12.4957	11.7987	11.9371	12.875	12.1552	12.2495	12.5638	12.0822	12.0878	11.6147	12.746	12.5678	12.3871	11.4924	11.9316	12.0329	12.2704	11.6413	11.8176	11.4386	12.4725	12.2522	11.7928
'HNRNPH2'	10.7412	11.8277	12.0016	11.7437	10.2094	10.9423	12.1511	12.1815	11.6599	11.1302	11.3376	12.3384	11.3684	11.7362	11.8466	11.5378	11.8776	11.494	11.9071	11.2128	11.3373	11.8932	11.4014	11.3815	12.0341	12.0455	11.5486	11.5321	11.2665	11.5125	10.9539	11.401	11.4928	11.8667	12.1377	11.9343	11.9892	11.3135	11.0369	12.152	11.7587	10.8094	12.0223	11.3642	11.6096	12.1465	8.353	10.4131	12.0791
'HNRNPH3'	11.2422	10.9019	10.7067	11.0426	11.2913	10.7889	12.009	10.9177	10.3376	10.6122	10.6979	10.6963	11.1569	11.1566	10.9036	11.117	10.9632	11.5096	10.7543	10.9584	10.7922	10.6369	11.4616	10.6033	10.8313	10.6713	11.3118	10.6342	10.8895	11.0298	11.5299	11.0419	11.379	10.7291	10.5408	10.6254	11.7199	11.7021	10.4699	10.4269	10.5238	10.907	11.2832	10.0309	11.7936	10.7131	11.0192	10.6504	10.8938
'HNRNPK'	14.0198	13.7202	14.1143	13.7594	14.0175	13.5858	14.1883	13.7595	13.3905	12.8178	13.2036	13.8395	13.9634	13.685	13.9769	13.8917	13.9851	14.3778	14.2405	14.1112	14.1124	13.9709	13.7891	13.6063	13.5949	13.8019	13.9408	13.6567	13.8356	13.7123	13.6844	13.8893	13.8208	13.8199	13.7635	13.4225	13.9198	13.7973	14.0517	13.9205	13.3485	13.9072	13.8355	13.7727	14.1123	13.6703	13.746	13.4929	13.9489
'HNRNPL'	12.5753	12.6227	11.9713	12.0739	12.4051	12.4393	12.806	11.9045	12.1525	12.0061	12.1504	12.3776	12.3598	12.4041	12.3595	12.6392	12.4878	12.3719	12.7763	12.6689	12.1526	12.2779	12.4438	12.6149	12.3714	12.546	12.783	12.0361	12.0752	12.563	12.8067	12.362	12.4698	12.5562	12.2148	12.2656	12.6298	12.5505	12.8448	11.8809	11.9069	12.7899	12.2442	11.8771	12.2259	12.0897	12.4765	12.4697	12.2379
'HNRNPM'	12.5451	12.3504	11.7074	11.8432	12.372	12.0809	12.1932	12.0555	12.1737	11.8878	12.21	12.2181	12.0318	11.5851	11.5122	12.1595	12.5881	12.2627	12.0667	12.0475	11.897	12.325	11.933	12.1899	11.8616	12.3862	12.4411	11.902	11.9951	12.0726	12.6821	12.4975	12.2401	12.2982	11.981	11.8547	12.6005	12.5853	12.2736	11.7521	12.1047	12.0141	11.9668	10.8739	12.1615	11.7835	12.6115	12.5055	12.1752
'HNRNPR'	12.0917	11.7338	11.598	11.72	11.305	11.8491	11.8124	11.5171	11.3182	11.4037	11.7538	11.6617	11.5096	11.5583	11.7257	11.5008	11.5636	12.0159	11.2853	11.9335	11.7311	12.0589	10.9546	11.6339	11.7483	11.7602	12.0497	11.7661	11.9469	11.5461	11.7862	11.2873	11.8596	11.946	12.0579	11.1103	11.9805	12.0802	11.755	11.4047	10.7534	11.5444	11.709	11.2168	12.0692	11.5929	11.9641	11.3149	11.9094
'HNRNPU'	14.0079	13.6768	13.9517	13.4594	13.8252	13.5925	14.0006	14.1074	13.6702	12.8018	13.4952	13.8353	13.7977	13.7896	13.3116	13.5574	13.7237	14.1123	13.976	13.6886	13.3551	13.787	13.4675	13.3039	13.5941	13.8321	13.9223	13.6626	13.8956	13.5171	13.6767	13.9881	13.7263	13.5665	14.1885	13.9495	14.0796	13.8407	13.9973	13.1386	13.4611	13.8796	13.3681	13.8823	13.7576	13.6111	13.9174	13.7531	13.6703
'HNRNPUL1'	12.3259	12.1511	12.2654	12.4331	13.4329	11.7087	12.6854	12.3151	11.7335	12.2228	12.8325	12.527	12.6128	13.1142	11.9247	12.9774	12.5558	12.9749	12.9051	13.085	12.4134	12.4317	12.8252	12.227	12.4401	12.926	12.3849	12.115	12.5053	12.6392	12.8571	12.4132	12.5078	12.2166	12.509	12.4665	12.4882	12.5005	12.7852	12.2276	12.782	13.4386	12.2192	12.1812	13.0025	12.1315	12.3976	12.8785	12.2615
'HNRNPUL2'	11.8326	11.1843	11.7227	11.9479	12.2493	12.02	11.5048	11.7649	11.4189	11.521	11.8276	11.7575	10.9703	10.8813	11.239	11.9783	10.3876	11.6396	12.2973	11.5271	11.5598	12.0359	12.0712	11.9458	11.5505	11.9242	11.7749	11.1931	11.2886	11.6281	11.6764	11.9433	11.7266	11.0918	11.1414	11.7784	12.808	11.9237	11.2121	11.4914	11.4121	11.4702	11.9241	10.659	11.827	11.3224	11.5665	11.8205	11.6914
'HNRPDL'	12.1827	12.0354	12.128	11.8162	11.6545	12.2505	11.9667	11.3557	11.4253	11.1147	11.5931	11.7957	12.2532	11.6542	11.7215	12.2131	12.1432	12.2833	11.4751	12.0098	11.4395	11.5143	12.0745	11.5776	12.2693	12.0004	12.1143	11.5327	12.064	11.992	12.6633	10.9709	11.8685	11.3959	11.6746	11.485	12.901	12.2546	11.6887	11.8066	11.6156	11.067	11.3455	10.9175	11.2224	10.3958	11.6343	11.4642	11.614
'HNRPLL'	9.3963	9.2996	9.3285	9.3104	9.496	9.0681	9.5653	9.069	8.7545	9.1742	8.9704	8.9035	9.2927	9.3647	9.6171	8.9967	9.2731	9.5232	8.9148	9.4461	9.1982	9.1358	9.6274	9.0629	9.0794	9.414	9.5374	9.4646	9.3715	9.0404	9.3782	9.7156	9.3071	8.7721	9.08	9.3041	9.377	9.5273	9.3584	9.4622	8.5774	9.446	9.3433	10.0047	9.5699	9.7037	8.8657	9.6502	9.2939
'HRNBP3'	1.2032	0	0	0	0	0	1.533	0.8267	0.4276	0	0	0	0.3754	0.6772	0	1.7834	1.1128	0.5438	0	0.3418	0.4094	0	0	0	0.4826	0	0.944	0	1.4261	0.9172	1.0165	0	0.546	0.3257	0.6584	0.4999	1.9235	0	1.9143	0	1.3771	1.5068	0	0.6587	0.3586	0	2.3535	1.9146	0
'HRSP12'	7.975	9.5687	8.291	8.0805	9.0486	7.5957	9.8133	7.2205	9.3471	8.9216	7.4681	7.5283	8.9213	9.0561	9.8793	9.4324	9.3785	8.9325	8.0452	7.8969	8.1606	7.6364	7.9841	8.1484	8.7365	6.928	8.6771	10.0334	8.6085	7.9042	8.5524	8.0913	9.444	9.4957	7.5686	9.3724	9.157	9.2253	8.29	8.1733	9.2413	9.3671	8.443	9.417	8.5117	7.1545	7.9005	7.8162	8.1082
'HTATSF1'	11.5361	11.114	11.4046	11.9829	10.1689	11.1776	12.2943	10.9887	11.7356	10.6089	11.0264	11.135	11.1872	11.2181	10.7091	11.224	11.2643	12.0905	11.2868	11.0184	10.9159	11.1526	11.1881	10.9545	11.7596	10.8628	11.5265	11.5335	11.7736	11.0063	11.5915	10.7447	10.9438	11.8575	11.0797	10.8449	11.6522	11.7822	10.8951	11.1845	10.7042	10.522	11.0758	10.9476	11.4673	11.0898	11.6515	12.1264	10.8287
'IARS'	12.1426	11.7603	12.1921	11.9282	11.9759	11.5687	11.5967	11.8456	11.0647	10.1174	11.1245	11.1983	12.5998	11.1433	12.3467	11.6136	11.8617	11.9132	11.7785	11.8011	12.9929	11.4316	11.7914	11.2653	11.2317	10.9286	11.4847	12.2313	11.587	11.1523	11.2858	11.6141	11.897	12.0485	11.7079	11.3293	10.4934	11.6785	10.8359	11.6097	10.708	12.5579	11.9905	11.2838	12.384	11.3734	11.8366	11.7738	11.7975
'IARS2'	12.3305	11.8395	12.4499	12.1221	12.2329	11.9813	12.5857	12.6618	12.8007	11.8207	12.2658	11.9881	13.3401	12.0709	12.1667	11.5919	13.0158	12.5504	12.9042	11.5969	12.0773	11.9752	11.4733	11.6375	11.9118	12.0803	11.5809	12.7766	11.9889	11.4431	11.4108	12.4563	12.504	12.5977	12.905	12.4946	11.4541	11.2633	12.0348	11.952	12.3006	12.2878	11.6566	12.5707	11.8859	11.8579	12.5418	13.1462	11.5786
'ICT1'	9.1879	8.9923	8.8933	8.6043	8.7084	8.317	9.3789	8.1679	9.7272	9.2253	8.7186	8.1998	9.8766	9.5594	7.9466	7.7003	9.4362	8.7935	8.8002	9.0792	8.4892	8.99	8.8606	8.8273	9.0077	8.8118	8.7624	9.0341	10.001	8.5696	8.8304	8.7918	9.1455	9.2351	8.7898	9.0403	9.9117	8.3294	8.9625	8.601	10.3638	8.3773	8.5117	8.6636	8.5262	8.5862	9.4196	9.1469	8.4596
'IFIH1'	9.7705	10.8476	9.2465	10.113	10.969	9.0982	12.0484	10.617	11.499	9.6192	9.7204	8.7608	9.4314	7.8081	11.1511	6.9545	10.9406	11.216	9.3675	10.0241	9.725	11.563	7.7027	10.6551	9.6302	9.6873	10.4138	10.1945	8.5818	9.5482	7.0099	8.4453	10.0097	9.44	7.6477	9.9002	6.2501	9.5519	11.4142	9.6367	10.309	10.312	9.0249	11.8486	8.6428	8.5538	8.3519	9.4095	8.8104
'IFIT1'	12.3053	13.109	8.8488	12.065	12.3904	9.138	13.0144	11.2738	14.13	11.7716	11.3776	8.9874	9.5257	7.8216	11.8156	6.4138	12.6336	12.9707	10.31	11.9434	9.1169	13.5969	8.328	13.1089	10.8017	11.1301	11.9438	11.5404	7.9892	10.2405	6.0658	7.0569	11.6367	9.9367	7.4303	10.9462	6.8366	9.3585	11.3112	10.1842	12.3743	9.0157	9.5661	13.2616	8.1179	8.9109	7.9731	6.8401	9.4561
'IFIT1B'	0.334	1.7201	0.5995	1.0898	1.2851	0.4889	1.7516	0.4718	1.6182	0	1.3911	0	0	0	0.369	0	0.4725	1.1007	0	0	0	0.8167	0	1.9552	0.4826	0.5253	0.3873	0	0.5077	0	0	0	0	0.3257	0	0	0.6967	0.5567	0.9434	0	0.847	0	0	0.6587	0.8848	1.0982	0	0	0
'IFIT2'	10.0751	10.385	8.3192	10.0379	10.6853	8.5615	12.0247	10.1573	11.9579	9.1504	10.3886	8.4637	8.3453	7.4757	10.9088	6.6293	9.9664	11.1082	8.9368	9.8952	8.4162	12.0554	7.7127	9.7554	9.7254	9.552	9.6306	9.7831	8.0774	7.9722	6.1409	7.2284	9.1859	8.9385	7.4638	9.4367	7.117	7.8708	9.0762	9.3283	10.8361	9.7272	8.4262	12.1979	7.9421	8.9057	7.3294	7.5034	8.3717
'IFIT3'	11.8504	11.3156	8.3308	10.7133	11.7696	8.598	12.4952	10.7046	13.2445	10.0895	10.9474	9.0036	8.8873	7.9754	11.4841	7.0137	11.2026	12.4544	9.417	11.5158	8.9383	13.3042	8.0324	12.1142	9.9425	10.405	10.6294	10.4977	8.8702	8.8171	6.3812	7.1826	10.0578	9.2997	8.175	9.6797	6.8169	8.6432	10.0937	9.7015	11.6445	9.1979	8.7957	12.6375	7.9699	9.1411	8.1821	8.526	8.8035
'IFIT5'	10.6077	10.3748	8.9812	10.2065	9.5753	9.1867	10.4645	9.8784	10.5437	10.1316	9.8491	8.7222	9.0794	7.9318	9.9107	8.6915	9.8164	10.4649	9.6909	9.7709	8.009	10.286	9.4208	10.5153	10.177	9.9326	10.3207	10.0375	8.6621	8.2499	7.3134	7.8214	9.643	9.1813	8.676	9.1798	8.6173	8.9051	9.6495	9.3264	10.0176	9.1889	9.0541	10.9058	8.7908	8.9858	8.9633	7.6612	8.4056
'IGF2BP1'	2.0447	0	0	0.8846	2.8724	0	0.5592	1.1112	1.025	0	1.7799	0.8637	5.4329	0.378	4.2752	0.6876	1.8925	2.3563	0.8027	0.8494	3.0955	1.099	7.6746	0.7819	3.3418	1.2126	3.6315	0.3445	0	1.6876	1.3417	0.4761	1.2509	0	2.6992	2.1087	0	2.7334	0.6919	0	0.4848	1.1556	1.7233	1.7289	0.3586	1.0982	4.2582	3.3365	0.7806
'IGF2BP2'	3.7272	2.293	0.5995	1.934	6.3225	2.2113	5.6372	4.6202	4.2167	3.3833	2.8248	2.35	4.2576	3.9426	4.8857	1.6494	3.064	4.6058	3.9899	6.4962	4.7508	4.1498	5.1732	2.756	6.1321	0.5253	4.6626	6.4569	3.3617	3.5977	6.5947	3.987	3.7949	3.2264	5.0982	4.0288	7.1394	3.8262	0.9434	1.724	3.1023	10.2703	4.9773	4.1524	4.0705	4.3502	5.9127	4.558	2.408
'IGF2BP3'	2.9093	3.1749	2.3566	3.1072	2.409	2.6426	4.6524	3.6993	2.5434	3.2703	2.9812	1.9519	4.235	1.9982	2.2597	2.6299	2.8481	2.9759	2.6348	4.0677	2.9189	2.4773	3.2671	3.7258	5.7184	0.5253	3.1207	3.141	3.2382	1.4735	3.9849	1.7424	3.3504	1.4716	2.4923	3.7015	2.5768	2.7334	3.0138	3.2251	3.1023	9.4269	1.2861	3.1862	2.6038	3.1677	3.2423	2.4203	1.9529
'IGHMBP2'	8.7049	8.3061	7.8822	8.7437	8.6497	7.243	7.9189	8.4539	8.6394	8.989	9.0004	8.578	7.256	8.2723	8.3344	10.2363	7.2418	7.7713	8.7248	8.1486	7.8124	8.5963	9.0352	8.6161	8.1989	9.6341	9.4211	9.2935	8.0478	9.093	8.8125	8.1815	8.95	7.847	10.097	8.4686	9.6115	8.6668	11.5674	8.4188	8.8172	7.7561	7.8312	7.663	8.3465	7.3233	8.8931	8.3253	8.2097
'ILF2'	12.4374	11.9652	12.7125	11.9305	12.4648	12.4146	12.8129	12.3715	12.3096	11.2463	11.609	12.1321	12.6591	12.6195	12.7449	11.3591	12.5862	12.0488	12.7974	12.3097	11.9677	11.5329	11.9492	11.8905	11.6129	11.9509	13.3534	12.5532	12.0521	12.3539	12.5134	12.4729	12.3051	12.1811	12.5412	12.8882	12.369	12.6315	12.1027	11.6316	12.0954	13.4736	11.6268	12.2824	11.6479	12.2022	11.8415	13.2076	11.7881
'ILF3'	12.7241	12.3832	12.1116	12.413	12.1834	12.2685	12.1322	12.2689	12.1106	12.6351	12.3406	12.5836	12.5781	11.2801	11.6242	12.5383	12.6126	12.6443	12.3227	12.1783	12.5481	12.3587	12.5127	12.1805	12.0415	12.6091	12.5647	12.1477	12.5107	12.8034	13.5724	12.4803	12.9095	12.0685	12.5351	12.1067	12.667	13.5758	12.3557	12.0572	12.2679	12.7075	12.341	11.3273	12.2249	12.0942	12.5306	13.4713	12.4495
'IMP3'	9.3773	9.9486	9.7804	10.1392	10.0601	10.2418	10.0234	9.7573	10.3202	12.0529	10.3078	9.7599	10.0553	10.3428	10.2453	9.8163	10.3365	9.9548	9.6176	9.5173	9.369	10.4638	10.1865	10.0789	10.0934	10.04	9.9912	10.2989	10.3787	9.8105	10.7293	9.9274	10.2758	9.5831	9.7566	9.5996	9.4286	10.3538	10.1082	10.1988	10.2787	10.4724	10.346	9.7795	9.8526	9.832	9.6437	9.7032	10.1839
'IMP4'	8.1859	8.7516	8.6869	9.2347	10.0448	9.3517	9.2457	9.3052	9.2327	9.3695	8.7242	9.1544	10.2628	8.5693	8.936	8.8612	9.4649	8.8447	9.2992	8.8173	9.211	9.3738	8.5345	9.2312	8.5955	9.3591	9.0715	8.7007	8.8077	9.5829	9.6466	9.4392	9.013	10.7896	8.9013	9.4453	9.1649	9.5565	8.6375	9.5529	9.1721	9.5484	9.0353	8.8094	9.0174	9.0952	8.6586	9.5517	9.202
'INTS1'	10.7244	11.6227	10.1099	11.2806	10.9215	11.4052	10.6933	10.9651	11.7367	11.6666	11.1533	11.3494	11.049	10.5077	10.6125	10.6012	10.7276	10.8086	10.7923	11.6249	11.795	11.2428	11.4278	10.9804	10.4561	11.438	10.8913	11.0054	10.3389	11.6697	12.6843	11.4837	11.037	11.4994	11.1066	11.24	11.2864	10.9869	11.2917	10.8531	11.2995	10.1236	10.5305	9.3539	10.8046	12.0628	11.6344	11.8056	11.1922
'INTS10'	9.2141	7.4431	9.9311	9.7809	9.3863	9.4713	9.5036	9.8955	9.9881	9.499	9.7882	9.6345	10.192	9.6434	9.3872	8.7652	10.5383	8.6045	9.9674	10.091	9.9311	9.8727	9.1367	8.8701	8.449	9.4361	8.5829	9.234	8.2148	10.0274	9.4443	9.8098	9.3403	8.4294	9.7924	10.1158	8.9732	9.1448	8.862	9.8801	8.4839	10.139	8.7976	9.8026	10.0537	9.4235	8.2852	10.833	9.511
'INTS12'	9.1975	9.1951	9.5755	9.2581	9.1069	9.2213	8.6664	8.1967	8.9432	8.6311	8.8801	9.3681	9.0327	9.3719	9.5203	9.1394	8.3596	9.3629	8.5947	9.6751	9.6067	9.6766	8.1481	8.6213	9.3562	9.2151	9.2688	9.0922	9.388	9.1818	9.6802	8.6862	9.233	9.0524	9.2851	9.0232	8.6162	9.3015	8.6672	9.5819	8.9525	8.2346	9.3051	8.8722	9.3094	8.8604	8.781	8.49	9.1094
'INTS2'	9.6909	9.5817	8.5784	9.0342	9.0368	8.7203	10.3014	8.7775	8.7533	9.2101	9.264	8.325	10.1928	8.7427	8.9144	8.7158	9.1904	9.5569	8.3468	9.273	10.2635	8.6844	9.3225	8.2022	8.5821	8.3832	8.5153	9.4514	10.1477	8.1108	9.0172	9.0229	9.5137	9.2106	8.8131	8.6296	9.3964	7.453	9.0429	8.5521	9.6208	7.605	8.7645	9.5229	10.2443	8.2366	10.3087	9.4967	8.6366
'INTS3'	11.3711	11.7288	11.4776	11.1251	11.6487	10.998	11.1385	11.7384	11.8273	10.8341	10.9379	11.7912	11.5405	11.041	11.6931	10.8323	11.6411	10.8191	11.4217	10.6867	10.4224	10.2987	11.6892	11.1199	10.1898	11.4219	12.3513	11.7944	11.8452	12.1411	10.5381	11.4374	11.8286	11.12	11.7686	11.587	10.72	11.3866	11.7218	10.4541	12.5672	11.8816	10.9943	10.6794	11.5908	10.8892	10.4426	11.5236	11.0828
'INTS4'	9.6689	8.8539	9.3262	9.0012	9.3054	13.0235	9.4421	9.5414	8.7739	9.2234	9.313	9.0908	11.5982	8.3954	9.3051	9.7272	9.3231	8.5797	9.5033	9.0031	9.5172	9.7839	9.702	8.9457	8.8991	10.6705	8.6341	8.2499	8.277	9.6743	8.7816	9.4005	9.6246	9.6226	8.9975	8.9514	7.9236	9.4815	11.3074	9.0877	8.396	9.2779	9.1682	11.1507	10.7125	8.6995	8.993	9.7806	9.5308
'INTS5'	9.8246	9.2817	9.4461	9.9444	10.0957	10.0137	9.2207	9.7214	9.7926	9.7329	10.0435	9.8758	9.2461	8.9368	9.681	9.7671	8.2969	9.292	10.679	9.8956	9.5255	10.4793	9.5631	9.9868	9.7575	9.6468	9.2441	9.2514	8.9175	9.6102	9.995	9.9081	9.8917	9.4997	9.2925	10.0621	9.0067	9.9099	8.9562	9.8836	9.5035	10.059	9.5385	8.2059	9.4359	9.0462	9.7354	9.3042	9.894
'INTS6'	9.6657	9.0155	10.2131	10.201	9.1823	8.9198	9.711	10.0995	8.2392	9.1712	9.1062	9.9044	10.521	9.8405	9.7323	9.0408	10.0885	9.775	9.2177	10.0505	9.745	9.2007	9.4945	9.3568	9.4445	10.1344	9.6829	10.4595	9.9765	9.9518	8.8481	10.7101	9.3444	9.4753	10.2388	9.8628	10.1428	9.4938	8.7417	10.756	8.9994	9.6165	10.1673	10.6702	9.7443	10.7731	9.1548	9.8971	10.226
'INTS7'	10.4155	9.4186	10.0523	9.6863	10.0374	11.3205	10.7527	10.5242	10.2381	10.9299	8.7971	9.7184	10.3554	9.427	10.2314	8.751	10.1518	11.3286	10.0931	9.5911	10.6737	9.9475	9.2002	8.5785	9.4584	9.6051	9.6764	10.0841	9.6475	9.6184	9.5024	9.6892	9.2163	9.5138	10.3239	9.9089	9.5217	9.7495	9.3618	9.1837	8.996	10.9877	9.2577	10.5998	10.1923	9.6555	10.1316	10.178	9.4809
'INTS8'	9.5344	10.7276	9.5731	9.1887	11.0145	8.8709	11.2222	9.6083	9.2549	9.4445	9.202	9.5721	10.4277	10.1004	11.7344	10.4316	10.0717	10.2471	10.5802	10.1007	10.4771	9.9157	11.4177	9.2734	10.1164	9.097	11.5256	11.2009	9.9298	9.5932	10.5108	9.5445	10.3377	10.9023	9.1425	10.0332	10.7188	11.4564	9.8438	8.9883	10.1768	10.1882	9.9191	10.3048	9.7201	11.0063	9.1532	10.1849	9.6961
'INTS9'	7.9155	7.3709	8.5881	8.3574	7.8885	8.8882	8.5103	8.4443	9.5976	8.3015	9.0231	9.2243	8.7753	8.5464	8.435	8.194	9.4002	7.2068	9.2691	9.4405	8.72	9.159	7.9084	8.1113	6.6936	8.5765	7.0123	7.9115	7.4284	9.1795	7.9723	8.9207	7.8969	8.0674	8.8141	9.3088	8.013	7.9389	8.136	8.3078	8.0905	8.764	8.1664	8.4282	8.6212	8.5406	7.8873	7.8213	8.9278
'IPO11'	10.0655	9.9489	9.4528	9.4606	9.5034	10.227	9.6938	9.6661	9.2638	8.9778	8.9145	9.7039	10.0335	9.5691	10.2141	9.7199	9.3767	9.48	9.7892	9.5108	9.9482	9.6992	9.3043	9.0545	9.5088	9.504	9.4172	10.1858	8.359	9.0428	8.5661	9.9287	9.4382	9.7262	9.8573	9.5245	9.4273	8.9984	9.1624	9.2764	8.5954	8.8935	9.7198	10.5829	8.665	10.2662	9.5685	8.9323	9.7281
'IPO13'	9.6855	10.6149	9.404	10.5132	9.4787	10.0338	9.1754	8.9476	10.3407	10.4525	9.8215	9.6375	9.5494	9.5883	9.1605	9.4627	9.2622	10.5325	9.0105	9.9153	9.8092	10.1835	9.9043	10.4056	9.4477	9.4223	9.8214	9.8997	10.2587	10.0176	9.6999	9.8285	10.4072	10.6814	9.8314	8.7385	9.8524	10.4018	9.785	10.3525	9.4518	9.3778	10.262	9.3729	9.941	9.0478	9.896	9.4895	10.1137
'IPO4'	9.705	10.8994	10.6373	10.7299	10.4237	11.0949	11.3	9.7051	10.4089	10.4198	9.9872	10.3859	11.7301	9.8175	10.9602	10.6807	10.4123	9.9879	10.594	11.2367	10.9471	10.2673	10.2301	9.6184	9.5234	10.2713	10.8477	10.5939	9.9335	10.576	10.8312	10.8491	11.2071	10.3133	10.3869	10.9329	9.6305	10.9603	10.0838	10.5853	10.7529	10.099	10.2146	9.2144	9.9992	10.7448	10.895	10.9624	10.5112
'IPO5'	12.5664	10.7602	11.9732	11.7061	11.3492	10.7767	11.5916	11.6979	9.9639	11.3775	10.787	11.3596	12.3584	11.034	11.4888	10.8565	11.9347	11.3992	11.336	11.6682	11.7897	10.4248	11.1298	11.8176	11.367	11.1666	11.6428	11.0897	11.1763	11.3316	10.7026	12.0841	12.4761	11.0594	11.4782	11.2559	11.2875	11.2083	10.7799	11.8082	10.7427	11.3902	11.7973	11.6754	11.1099	11.4642	11.3239	12.42	10.5726
'IPO7'	12.8236	12.6258	12.4193	12.4158	12.071	11.7272	12.5402	12.2328	11.153	10.6918	12.8485	11.8819	12.8651	12.974	12.5595	12.8103	11.6397	11.9812	12.481	11.7934	11.9432	11.8698	12.1522	11.4569	12.719	11.8986	11.9302	11.9249	12.6943	11.4715	11.8968	12.5507	11.3445	12.4297	12.079	11.9392	12.5378	11.4814	12.3301	12.585	11.2474	12.9453	12.0231	13.1586	13.1192	12.723	12.2316	11.6517	12.3321
'IPO8'	10.2944	11.1924	10.5838	10.7471	11.9826	10.676	10.8287	10.288	9.754	9.5596	10.6133	10.4798	10.7533	10.9682	11.1054	10.5846	10.3896	11.0046	10.2038	10.6123	10.5348	10.3277	11.1879	10.0041	10.6903	10.3238	10.4057	11.2496	9.9441	9.9303	10.044	10.3327	10.3671	10.9943	10.3713	10.1939	10.0321	10.0402	10.1949	10.8275	9.5534	11.6146	10.8185	11.3566	9.6168	10.5737	10.4147	10.2862	10.6756
'IPO9'	12.313	11.0962	11.4789	10.9449	11.8263	11.1068	11.9804	11.8561	11.3472	10.8931	11.0364	11.2991	11.9226	11.2119	11.4021	10.2183	11.6815	12.2594	11.2533	11.1286	12.2784	11.2433	10.8658	10.3261	10.1804	11.4968	11.0439	11.4437	11.2788	11.3759	10.8818	11.5206	11.587	11.3119	11.6212	11.2971	11.1173	11.1533	11.3991	10.5878	11.0599	12.3508	10.436	11.7071	11.2961	11.6151	11.6783	11.9929	10.9871
'IREB2'	10.7093	10.7357	10.332	10.4639	10.266	10.5766	10.8392	10.3093	9.216	11.8863	10.4593	10.0028	11.2925	10.9682	11.1529	10.3283	10.133	10.9062	9.569	10.0403	10.8181	10.5097	10.7698	9.3553	10.5035	10.6561	10.3221	10.9827	10.6336	10.2611	10.261	10.3596	10.2955	9.7717	10.7548	9.6525	9.7614	10.2098	10.5082	10.4597	8.9915	10.3982	10.6326	11.4459	10.9787	10.5748	10.4824	10.4396	10.6539
'ISG20'	8.1373	7.1695	6.9132	8.4946	8.5493	7.1477	10.4391	7.373	9.666	8.761	7.6941	6.8702	6.8357	6.457	9.0703	7.3334	8.0387	7.9648	8.0813	8.4481	7.9924	9.5823	7.4815	8.0578	7.7466	7.127	8.7521	7.8198	6.5836	7.2526	7.2805	6.1254	8.2464	7.4346	8.4913	6.885	8.0422	8.1231	7.8585	8.4922	8.6452	10.2365	5.9609	7.4552	7.7012	7.7591	7.9938	8.4562	8.278
'ISG20L2'	10.7506	10.1297	10.1066	9.4931	10.5962	10.3493	10.2372	10.7709	10.0196	9.2225	10.0557	10.3034	10.9023	10.4034	10.6501	9.6371	10.2679	9.8305	10.3966	10.1851	9.9311	9.4776	10.3005	9.7733	9.7799	10.0627	10.5166	10.5552	10.5694	9.8589	9.7885	10.1957	10.3776	10.1908	10.6097	10.2982	9.2394	9.7313	9.9646	9.4873	10.2089	11.0824	9.6214	9.7527	10.3041	10.2323	9.8886	10.6617	9.7773
'ISY1'	9.4335	9.0103	8.7938	8.9301	9.6636	9.1442	9.4626	8.8312	9.1387	8.7185	9.0632	9.4096	9.3175	8.9587	9.5243	8.9405	9.3877	9.0691	8.9214	9.4422	9.2651	9.1696	9.5365	9.0978	8.6732	9.0595	9.0418	9.1814	9.2939	9.0883	9.8385	9.1102	9.305	9.3045	8.9611	8.8095	9.275	8.715	9.644	8.8718	8.971	9.6077	9.1861	8.6677	8.9856	9.356	9.3927	8.6073	9.0044
'JAKMIP1'	4.1853	0	4.17	8.0316	3.887	4.7233	6.9276	2.9931	4.1622	0.8369	2.2176	3.2011	2.5974	1.3205	2.0725	0	4.4289	5.9989	5.0928	4.9386	6.1806	3.1067	1.7227	6.8771	1.3726	2.0265	6.7405	6.624	4.5969	2.1871	5.1612	6.956	4.4396	0	1.7283	2.1087	0	5.3584	2.709	5.4277	1.7639	4.031	0.8978	3.6852	0.8848	2.6169	0.3124	2.0586	1.2844
'KARS'	11.0643	10.5128	11.6963	11.396	12.2238	11.5976	11.9684	11.0804	11.2094	10.9171	11.1989	10.8273	11.6795	11.6543	12.1069	10.6502	11.3874	11.0787	11.0528	12.0661	11.729	12.2575	10.5022	11.5433	10.9447	10.2622	12.0473	11.5079	10.6855	11.2277	12.1063	12.0661	11.5675	11.0963	11.5888	11.8578	11.1797	11.4761	10.6528	11.4348	10.4233	11.5704	10.2931	11.1498	10.6327	11.1227	11.4257	10.9665	10.2501
'KHDC1'	5.4996	4.4055	5.8368	5.8355	1.4459	5.0581	5.6342	5.6444	4.5067	8.0087	2.9738	4.1541	2.6489	5.9447	1.6042	2.829	3.4064	7.0998	4.3171	2.9084	2.2046	4.3761	4.3347	6.733	1.7587	4.0765	1.599	2.9528	3.8578	3.5977	0	4.8118	4.2642	4.848	4.7178	4.9261	4.7091	2.9245	6.6271	5.3728	4.4441	3.838	1.7233	4.4458	1.573	3.9847	5.4945	4.4834	2.408
'KHDC1L'	0	0.7557	1.0218	2.1326	0	0.4889	0.5592	0.4718	0.4276	3.9584	0	1.1567	0.9195	0.9249	0	0.9379	0	1.0616	0	1.8768	0	0	1.2856	0	0.8437	0.5253	0	0	0	0	0	3.5786	0	0	0	0.4999	0.6967	0	1.509	0.8983	0	4.7267	0	0.6587	0	0	0.3124	0.481	0
'KHDRBS1'	12.3473	12.0134	12.0929	11.8462	12.1135	11.9379	12.3284	11.5203	11.4504	12.0557	11.8986	12.1084	11.5042	11.9905	11.8231	12.1038	11.7457	12.9458	11.9084	12.3014	11.9968	12.0634	12.2047	11.9041	12.1863	11.9964	12.0238	11.8015	11.7895	11.9517	11.6801	12.1922	12.1904	12.0161	12.0756	11.2506	12.4341	12.5181	11.984	11.8559	11.2099	12.4131	11.8715	11.7936	12.5443	11.8843	11.9223	11.9277	11.9424
'KHDRBS2'	0	0	3.3609	0	0	0.4889	0	0	0	0	0	0.8637	0.3754	0	0	0	0	0.5438	0	0.3418	0	0	0.6554	0	0	0	0	0	0	0	0	0	0	0	0	0	0.39	0	0	0	0.4848	0	0	0	0	0	0	1.5746	0.7806
'KHDRBS3'	6.7696	3.4419	5.9128	4.9096	7.8422	5.4112	3.8337	6.6045	5.551	5.7568	4.9361	6.5984	6.2958	6.1514	8.1047	5.3465	6.2217	7.5442	8.0833	8.0341	7.4932	5.7113	6.9075	5.6206	5.8732	6.2908	7.7462	5.4993	3.3617	6.3859	8.2854	7.2359	7.396	4.588	6.5385	6.2859	5.359	8.5042	4.3494	5.3786	3.6067	9.2396	6.453	6.0592	6.5477	7.3437	5.5379	8.7547	4.7074
'KHNYN'	11.0107	11.0994	11.9947	11.2375	10.6054	10.4768	11.7566	11.8524	10.9902	11.6161	10.8848	11.7271	11.3059	11.3305	10.6952	10.4897	10.2342	10.6667	10.8307	9.5634	10.8987	10.8858	11.5338	9.8793	10.5305	10.9093	10.2486	10.8819	11.281	11.4004	9.8885	10.5852	10.4151	11.2681	11.1125	11.2337	10.5526	8.3162	11.2465	10.7692	11.5476	10.7566	11.2546	9.6952	10.6151	10.9055	11.5065	10.8665	11.234
'KHSRP'	11.8431	11.1423	10.5265	10.7852	10.9101	11.1528	11.0775	10.99	10.7281	11.1716	11.3249	10.9309	11.3707	9.5827	10.2359	11.1606	11.4934	11.3816	11.3974	10.8236	10.8459	11.0819	10.784	10.9763	11.0223	11.1809	11.2087	10.926	11.1112	11.2429	11.3945	11.2629	11.3909	10.2994	11.2234	10.9667	10.9026	12.0216	11.5857	10.3497	11.2993	11.5541	10.7661	10.064	11.6331	11.6242	11.3751	10.9342	10.9582
'KIAA0020'	8.8626	8.8154	9.3458	9.0335	10.0931	8.7718	9.1836	9.608	8.5359	7.1865	8.6105	8.9182	9.6915	9.5282	10.6301	9.0682	9.1348	8.7497	9.7218	9.3358	9.5409	8.7948	8.3447	8.6858	8.594	8.543	8.4709	8.8815	9.3943	9.2134	8.5425	8.9564	8.4384	8.8351	9.1912	9.7249	9.582	9.5483	8.9854	8.8812	8.4645	9.7786	9.0321	9.0258	9.6678	9.0068	9.1802	9.3168	8.4742
'KIAA0391'	9.5244	9.2532	9.5189	9.8653	10.5943	9.8549	8.9886	8.4458	9.5861	9.4935	8.7944	9.507	10.2032	9.2216	9.9604	9.3891	9.8463	8.9788	9.3143	9.4389	9.5478	9.2488	9.0493	8.9351	9.5787	9.8594	9.559	9.4357	8.9079	9.1523	8.7171	9.7508	9.5543	9.2386	9.4507	9.897	9.6154	9.161	9.5588	9.7659	8.9864	8.4141	9.7688	9.5085	8.9329	9.8843	9.491	9.5046	9.8908
'KIAA0427'	8.563	9.2483	8.5588	9.4502	8.6904	9.3028	7.2257	9.3791	8.9802	9.8296	8.7103	9.5471	9.1797	8.682	9.4201	8.8012	7.6892	9.2124	7.8213	8.9712	8.8092	8.4641	8.9747	8.9309	9.209	8.1511	8.9055	8.4456	9.9969	9.9137	9.3936	9.5297	10.4358	9.0281	8.6472	8.5442	9.2162	9.9989	8.5418	9.4803	9.3237	11.1542	9.7441	7.6835	10.0877	9.1742	9.7908	10.1731	9.3217
'KIAA0430'	11.3426	11.7333	11.4494	11.1636	10.9131	10.8701	10.9204	11.7974	10.4935	10.529	11.771	11.8212	11.0351	11.2336	11.1756	11.7342	10.5331	11.2952	11.4632	10.9902	11.2521	11.1921	11.1721	10.5906	11.4583	11.3402	10.2506	10.9411	11.6312	11.1953	10.4533	11.2108	10.8909	11.1172	11.5934	11.4821	10.8193	10.2527	11.234	11.1727	11.4438	10.0854	12.202	11.2798	11.4559	11.1112	11.355	11.117	11.9231
'KIAA1967'	10.4716	10.169	11.0115	11.2801	11.0031	11.6043	10.5894	11.1004	11.8751	11.4193	11.2938	11.5508	11.3134	11.4731	10.95	10.5038	11.8071	9.9736	11.5583	11.7941	11.3663	11.8167	10.7987	10.7485	9.8666	11.2507	9.941	10.8426	9.9453	11.8934	11.304	11.6461	10.6979	9.8656	11.3413	11.5792	11.5116	10.9835	10.9417	11.2024	10.6931	10.4463	10.6362	10.0289	11.1877	10.884	10.5961	10.6224	11.5523
'KIN'	7.8157	7.0472	7.7777	7.7565	7.9247	7.6945	8.658	7.9994	7.4501	7.5034	7.654	8.1319	7.8975	8.4982	7.7419	7.9822	7.6619	7.8804	7.718	7.9177	8.2078	7.2052	8.668	7.7363	8.1391	8.0157	7.6849	7.892	7.8771	7.7785	8.1926	7.8991	7.9462	7.8502	7.7769	7.8687	8.7281	8.1109	8.4214	7.6947	7.9367	8.3518	7.8654	8.7476	7.6104	8.5205	7.6526	8.5353	8.1635
'KPNB1'	13.0498	12.9252	12.706	12.819	12.3316	12.2135	12.8396	12.2704	11.8569	12.5809	12.3547	12.0168	12.2489	12.4341	12.7094	12.5999	12.7756	12.9807	12.3629	12.9888	12.2487	12.7076	13.0994	12.204	12.1568	12.5264	12.3386	12.9598	11.8551	12.2129	11.6986	12.8164	12.7664	12.3962	12.5008	12.3689	11.6128	11.9316	12.5952	12.3792	12.8068	12.4857	12.032	12.9956	12.0748	12.1023	12.3143	12.2755	12.7033
'KRR1'	10.1309	10.2677	10.0401	9.9183	9.7228	9.7206	10.0853	9.626	9.3464	9.6104	10.1561	9.8207	10.3744	10.1746	10.2266	10.2445	9.6799	10.9828	9.893	9.7135	9.97	9.7176	10.4268	8.9081	10.6489	9.9329	9.7129	10.9781	10.2163	9.5311	9.1813	9.5039	9.8427	10.0908	10.3297	9.8279	9.4845	8.5164	9.8132	9.6934	8.8135	10.0686	10.1645	10.7925	10.0567	10.4064	9.7531	9.8918	10.0409
'L1TD1'	5.6875	2.0747	1.348	0.6454	3.2226	0.8535	1.9414	3.8228	2.2614	3.4367	3.5793	0.8637	4.2121	3.444	5.4922	2.6299	1.1128	4.4331	3.3122	1.5215	4.8194	4.5754	3.3095	2.902	1.5786	2.1742	3.558	4.3326	0.8825	4.7182	1.6069	4.3332	4.4087	2.3371	5.3845	5.3489	3.2297	0.5567	2.0275	2.0592	0	0	3.5057	4.1046	0	3.3402	3.9323	3.4454	1.2844
'LARP1'	12.8314	12.4504	12.5692	12.6022	12.9998	11.8167	12.1828	12.6185	12.1561	11.7687	12.1194	12.3502	12.6105	12.0748	13.0933	11.9627	12.3349	12.3226	12.5663	12.4517	13.1373	13.4296	13.128	12.4444	11.6909	12.5005	12.6943	12.3902	11.8139	11.9024	11.6982	12.3095	12.5996	12.9671	12.7096	12.574	12.0807	12.2227	12.3705	12.3581	12.4816	13.2005	12.1684	12.8185	11.991	12.6202	12.495	12.1045	11.6634
'LARP1B'	9.1487	8.9454	10.1339	9.6729	8.8907	9.1585	8.5673	8.8189	7.9197	9.2005	9.7668	9.049	9.5844	8.8468	9.2817	9.6064	8.9196	10.1069	8.7017	9.1528	8.7707	8.9606	8.9564	8.9138	9.0973	9.1135	9.4645	9.7272	9.0078	8.5814	8.8625	9.5128	8.8686	9.6909	9.025	9.5147	8.5364	9.4024	9.287	9.6799	8.8968	8.1452	9.2407	8.4546	9.5181	8.6096	8.4308	8.8617	9.5054
'LARP4'	11.1138	11.7733	10.9728	11.1826	10.4592	10.4074	11.522	11.1148	10.0339	10.8294	11.4319	10.692	11.6664	11.3967	11.2108	10.9997	10.5648	11.8044	11.1181	10.7431	11.3963	11.0882	11.4783	10.5892	11.9788	10.8301	10.4556	11.6209	10.9575	10.0409	10.1653	10.935	11.0103	11.5576	11.6882	10.8087	10.5008	9.282	10.6758	10.9562	10.1793	10.9308	11.132	11.975	11.2049	11.2031	11.6642	10.7034	10.985
'LARP4B'	10.5934	10.2757	10.3205	10.8981	10.7071	10.5621	10.1581	10.7189	10.1831	11.0118	11.0306	10.6009	11.1579	11.6207	10.897	11.0075	10.8964	10.7163	10.4903	10.3605	11.3347	9.7038	11.7562	10.7346	10.9803	10.7044	10.7948	11.3879	11.0952	10.686	10.9318	10.6308	10.8119	10.892	10.5019	10.8742	11.2686	10.535	10.9977	10.8318	11.2904	11.3428	10.8504	11.3262	11.1657	11.2983	10.847	11.8161	10.5915
'LARP6'	6.3065	8.0554	5.2319	5.7783	7.1625	5.845	7.8013	6.2486	6.7905	5.4928	5.7369	4.9116	6.0972	7.2783	6.2238	7.9362	7.1815	7.333	5.077	7.805	5.3702	6.7996	9.0986	6.8413	7.5618	4.3759	5.9391	7.0004	3.726	7.0352	7.7976	6.3903	8.2132	4.4104	5.5361	5.7879	4.2002	5.7478	5.6593	6.7565	6.6095	7.8202	6.045	6.8955	4.61	5.3349	5.6671	8.8481	5.9713
'LARP7'	10.3659	9.9636	10.275	9.9256	9.8193	9.2193	10.092	8.9723	9.9669	9.6875	9.6041	9.9848	9.6987	10.0677	10.2261	10.2135	9.3272	10.2778	9.3429	10.1774	10.0488	9.8341	9.957	9.5671	10.0813	9.8292	10.0431	10.0061	10.0638	9.9672	9.9276	9.4269	9.5513	9.5033	10.0502	10.0787	9.8982	10.3186	9.5303	9.735	10.1303	9.5707	9.9134	9.5115	10.0344	9.2905	9.7048	9.2148	10.1239
'LARS'	11.4513	11.4584	12.031	11.8994	11.2488	11.4706	10.7539	11.7078	11.321	10.7806	10.5915	11.5031	11.3122	11.5242	12.3723	12.0058	11.7179	11.1613	11.9286	11.2917	12.1935	11.8261	11.65	11.3081	11.6178	11.016	11.4664	11.8456	10.8104	11.0411	11.3502	11.8586	11.9501	11.8992	12.4254	11.6878	11.2015	11.6624	11.0029	11.8227	11.172	12.7288	11.2961	12.3832	10.7954	11.8575	11.4999	10.9636	11.3788
'LARS2'	8.6922	8.8631	9.1582	9.3595	9.1322	9.2889	8.8284	8.8567	9.4446	9.0167	9.8898	9.2144	9.6268	9.2942	9.7495	9.5604	9.6468	10.0513	8.5919	9.067	9.5491	9.4138	9.1543	9.4158	8.6393	9.2828	9.6046	8.9949	9.044	8.9265	9.0689	10.0654	9.0832	8.5878	8.8908	9.0094	9.5333	8.6278	10.2174	9.4838	9.2612	9.0907	9.2137	8.7162	8.2721	9.6918	9.4936	8.3199	9.7937
'LAS1L'	10.3568	10.3597	9.922	9.8518	9.6297	10.1174	11.5698	9.7676	10.9601	9.7827	9.9051	10.4357	9.8113	10.4616	8.8291	10.5864	10.9446	9.4209	10.7792	9.9907	9.707	10.0079	10.4027	10.1897	10.4711	10.0461	10.3925	10.2034	10.6066	9.9057	10.2158	10.0243	10.2157	11.2133	10.3092	10.1593	11.0708	10.3947	10.499	9.489	10.4183	9.9133	10.05	9.63	9.846	9.8615	9.9548	10.2757	9.8215
'LCMT2'	8.5309	9.3127	9.3662	8.8595	8.8863	8.8216	8.277	9.274	8.6129	8.0529	9.357	8.5082	8.191	9.1351	9.4761	8.5424	9.6029	8.4421	8.5147	8.3629	8.7772	9.728	9.0113	8.3141	9.1678	9.5187	9.1242	8.8131	9.2559	8.8142	8.6585	8.3808	9.2581	8.3124	8.9527	7.8789	8.2164	8.8023	10.0437	8.9725	8.8736	8.0005	8.64	9.1849	8.7278	9.0163	9.242	7.9283	9.1372
'LENG9'	6.744	4.9537	6.5326	6.9283	7.0633	6.8903	5.0505	7.1754	6.8598	7.114	8.3638	7.1116	6.7182	7.2389	6.8075	5.8108	7.4911	7.5628	8.7633	7.1243	6.7973	7.4486	7.9382	7.9057	6.1617	6.4844	7.0642	5.6689	6.782	5.8112	6.9548	7.0754	6.9747	7.5994	7.0105	7.3657	7.1365	6.6003	4.3742	7.1439	7.7401	5.7088	6.4438	4.988	6.7034	5.9248	7.5419	7.3009	6.8467
'LGTN'	10.0255	9.8017	11.1615	9.9975	7.6409	6.9734	6.8762	10.9961	11.0146	9.6364	10.2124	10.7133	10.2663	10.3248	9.5203	9.5511	10.5663	10.4065	10.6341	7.8658	9.8255	9.6288	7.1163	9.778	9.6525	9.5821	9.9568	9.9379	10.227	10.4248	10.1653	9.7236	10.5317	10.4142	10.538	10.9498	10.3224	8.787	10.0699	10.1753	10.7292	10.0507	9.6579	9.4035	9.4175	10.3699	10.6064	10.2131	9.6413
'LIN28A'	1.3578	0	10.0389	0.8846	3.033	0	0	6.9038	0	0	0.4913	0	3.0236	0.378	1.6042	0	0	0.2974	0	0.6178	0.4094	0	2.1541	0	0	0	0.3873	3.05	0	0	1.6069	0.4761	0.9411	1.3334	0.3665	0	1.5172	0.5567	1.344	0.3651	0	0	0.6558	1.1093	0	4.4287	0.3124	0	0
'LIN28B'	0	0	0	0	0	0	0	0	0	0	0.4913	0	0	0	0	0	0	0.2974	0	2.9908	0	0	0.3647	0	0	0	0	0	0	0	0.596	0.4761	0	0.3257	0	0	0	0	0	0	0	0.6906	0	0	0	0	0	0.8412	0
'LONP1'	10.709	10.7573	10.1821	10.7561	10.4462	10.6563	10.204	10.3988	11.701	10.9989	10.7757	10.2912	11.1515	10.2047	9.6666	10.7816	11.2907	10.6492	10.816	10.1851	10.0299	10.6234	9.9575	11.0049	10.7995	10.6074	10.3942	10.7889	10.4772	10.9067	11.6067	11.0835	10.9441	10.6091	10.5973	10.7378	11.7056	12.0262	11.6005	10.2132	11.1767	10.0237	10.545	8.1845	10.3419	11.6666	12.0268	10.6126	10.6788
'LRPPRC'	11.895	12.0849	12.2643	12.4417	12.7581	11.9722	12.1926	11.9135	11.5202	11.5677	11.3678	11.8929	12.7499	12.1217	12.6397	12.734	11.9212	12.0497	11.5776	11.759	12.2801	11.3174	12.8615	11.4832	11.9059	11.9542	12.3651	13.5231	12.0785	11.3677	11.6432	12.4057	12.3218	11.8811	12.4453	12.6091	11.7588	12.2897	12.1879	12.435	11.2063	13.0784	12.4427	13.134	12.087	12.4955	12.3938	12.5446	12.2372
'LRRC47'	9.5177	10.3645	9.8302	10.2546	9.7332	10.2718	9.8588	9.2393	10.4897	10.3854	10.7633	10.1615	9.7334	10.289	9.8196	10.0766	10.1699	10.1462	9.8058	10.5947	9.9204	10.254	10.5689	10.3894	10.3224	9.9641	9.9943	10.1918	10.5881	10.4369	10.0079	10.0248	10.6203	10.6156	10.0292	9.7143	10.4	10.734	10.2698	10.1136	9.7361	9.7976	10.2599	9.5172	10.3344	9.4223	10.0647	9.7101	10.2432
'LRRFIP1'	11.9963	11.8279	12.5163	12.8037	11.1353	12.2284	10.9754	12.5375	10.8036	11.862	11.7266	11.9731	12.0165	12.2851	10.9583	11.8935	11.3585	12.1452	12.0301	11.3796	11.9552	11.6275	10.3767	11.4146	12.4296	12.2095	11.5255	12.1399	12.1129	11.663	10.8799	12.0208	11.5565	12.2222	12.2373	11.1087	12.6124	11.6708	11.1275	12.6071	11.6829	11.0498	12.068	11.9905	13.4659	11.4775	12.7321	11.7103	11.8797
'LRRFIP2'	10.8052	9.9328	10.1366	10.4497	8.866	9.3138	9.9549	9.6839	9.9634	9.5338	10.7636	10.7332	10.2572	9.2887	10.1508	10.2279	10.6899	10.1135	10.7521	9.2848	9.2174	10.1476	10.1056	9.6392	10.583	10.8052	10.4508	9.3321	10.7428	9.4314	9.3216	9.5449	9.3165	10.17	10.9374	10.1488	9.5902	8.7855	10.2535	10.3809	10.0705	9.6439	10.4918	9.4376	10.6946	10.2186	9.1288	9.8139	10.4025
'LSG1'	10.1747	10.289	10.3395	9.9738	11.1487	10.3457	11.0052	10.1859	9.7406	10.1168	10.1176	10.008	10.3646	10.4607	9.8523	10.185	10.3156	10.251	9.8004	10.4174	10.8605	10.2468	10.3648	10.0586	10.247	9.8979	10.4226	10.8234	10.4959	10.002	10.4485	10.1242	10.271	10.9582	10.2651	10.0344	11.0721	9.7938	10.2582	9.9603	10.1598	10.7653	10.262	10.6936	10.0783	10.8594	10.1687	10.6789	10.2034
'LSM1'	9.2033	9.6627	8.8585	8.5811	9.8604	8.8087	9.9535	8.4791	9.5366	9.1171	8.8023	8.5514	9.1603	10.2979	11.9639	10.2566	9.2848	8.5527	9.2339	9.5324	8.8549	9.2637	9.4519	12.4673	9.7569	8.5782	10.027	8.3968	7.9939	8.8701	9.6721	9.1683	12.1533	7.7804	8.6071	9.5677	11.0007	10.8162	11.582	8.3993	9.9493	8.6462	7.8017	11.8612	9.3411	12.5015	9.0454	9.0479	8.6547
'LSM10'	7.8632	8.782	7.5388	8.2757	8.3878	8.6336	8.1696	7.3696	9.3456	9.5005	8.5802	8.1632	8.6834	8.6576	7.698	8.5329	8.5654	8.8646	8.0247	8.8775	7.8783	8.6547	8.5699	9.2904	8.5021	8.2015	8.3684	8.8422	8.4951	8.3437	9.1595	8.2293	8.8714	9.7705	7.8708	7.7377	8.9732	9.4643	8.3055	8.5117	9.1781	9.0319	8.8362	7.9665	8.4904	7.8077	8.3762	8.1004	8.8758
'LSM11'	8.4696	8.1633	7.4859	7.358	6.5998	8.0708	7.4177	8.0145	6.8217	7.135	6.8856	7.8097	8.0797	8.0293	8.0197	8.3357	7.1345	7.7221	7.5562	6.7175	7.3525	7.5656	8.4229	6.7765	7.8144	7.4323	8.0409	7.0155	7.3559	7.0927	7.1975	7.1352	7.5911	7.5147	8.2713	7.3259	6.856	5.9808	7.7859	7.3344	6.7869	6.9905	7.5258	7.9815	6.499	7.3233	8.4227	7.4024	7.5574
'LSM12'	10.6401	10.3045	10.2056	9.8545	9.913	9.8129	10.3916	9.7385	9.7949	10.205	10.0324	9.9173	9.5158	10.5958	10.2539	10.5192	10.2167	10.5649	10.2389	9.7165	9.7019	10.3497	10.4468	10.6506	10.5642	10.3531	9.7669	9.8976	9.9867	10.24	9.4358	10.0194	10.6008	10.7308	10.0387	10.6216	9.6605	9.7345	10.4503	9.9623	10.9212	11.0971	9.7523	11.1531	9.5396	10.0237	10.7484	9.8234	10.2025
'LSM14A'	11.1666	11.5815	11.3682	11.1698	10.6037	11.2696	12.1081	11.4952	10.9247	10.9377	11.6481	11.3483	11.6505	12.2152	11.2614	12.4808	11.9102	12.1451	11.6234	12.2879	11.0604	11.1441	11.3897	11.6773	12.1693	11.4121	11.227	11.8471	11.4234	11.096	11.8758	11.4241	11.0605	11.0817	11.5709	11.3507	11.1246	10.7139	11.673	11.4382	11.7208	12.6031	11.8672	12.0326	11.705	12.9481	11.2246	11.8265	11.565
'LSM14B'	10.0775	10.2599	9.8245	10.1657	12.1831	11.9495	10.2321	9.953	11.3881	10.5702	10.9897	10.2568	10.501	10.2614	10.3013	11.0304	10.7576	10.5251	10.0122	11.1856	10.7576	10.2309	11.5903	10.5039	10.5975	10.3158	11.5027	10.8948	10.3318	10.6628	11.7814	11.6014	10.8016	10.4871	10.0379	10.3476	10.9917	11.3004	11.3579	9.9989	10.2976	9.9477	10.4212	10.6143	9.9247	10.0764	10.5025	11.0434	10.0339
'LSM2'	9.458	8.6976	8.4672	8.451	9.9057	9.1554	9.4323	8.457	9.9708	7.7472	8.0393	8.8836	9.4339	8.8552	9.4761	9.0804	9.335	8.1805	9.1361	9.8394	9.4162	9.1358	9.9625	10.0301	8.8797	8.7381	9.3843	9.4284	7.7946	9.0977	10.504	9.1633	9.2977	8.746	8.7813	8.1553	9.9489	10.5541	9.7483	8.4237	8.2352	9.5834	8.5718	9.9994	7.6855	9.7636	9.0632	9.0672	8.8242
'LSM3'	9.7493	9.3101	9.9174	9.4379	9.7391	9.9528	10.6892	9.0428	9.5658	9.7161	9.5928	9.6301	10.3122	9.9516	10.2084	9.9245	10.1591	9.8563	9.9216	9.0299	9.6933	9.2841	10.4076	9.7226	9.7179	9.7868	9.9406	10.3549	10.2945	9.5379	10.6999	9.6271	9.5182	9.0796	9.1876	9.608	10.2635	10.5872	10.3105	9.3514	9.3964	9.5811	9.571	9.8617	10.0575	9.9722	9.5736	9.5841	9.1187
'LSM4'	11.0346	10.6588	10.1491	10.4415	11.6073	10.5858	10.1759	10.0093	11.3597	11.8065	11.1319	10.1609	10.3528	10.1418	10.8754	10.7439	11.1291	10.6438	10.9412	10.3949	10.8377	10.6676	10.308	11.6459	11.6374	10.7407	10.3648	10.8313	10.5051	10.6505	12.7486	10.841	10.6883	11.4946	10.0721	10.0441	10.9149	12.138	11.4228	10.3005	11.2968	11.5538	10.6078	10.2781	11.0455	9.8446	12.2333	10.7359	10.239
'LSM5'	8.7888	9.0842	9.2599	9.3071	9.7264	9.2377	9.7094	8.7428	9.5756	8.7958	8.7352	9.2815	9.1513	9.1945	9.4456	9.1245	9.1624	9.0304	9.3052	9.2197	9.294	8.7329	7.7555	9.1087	9.7595	9.1718	9.0491	8.109	9.538	8.8878	9.3947	8.7505	9.1641	9.545	8.8713	8.8695	9.5015	8.7274	9.973	8.8935	8.5849	8.7206	8.9647	9.3942	9.1827	10.1601	8.9654	8.9555	9.2757
'LSM6'	7.4874	7.0891	7.6687	6.8201	7.5663	6.7857	8.0941	6.5219	7.5005	7.2438	7.2471	7.077	8.2301	7.1625	7.6652	6.2728	7.0012	7.5565	7.7256	7.6695	7.1474	7.1522	7.0645	7.0977	7.0061	6.7393	7.0328	6.9789	6.9804	7.3888	8.5286	7.7394	7.6183	6.9136	6.983	6.8698	7.2227	7.7561	8.2914	6.9537	6.9542	7.6933	7.2013	7.0827	6.4346	7.2974	7.7401	7.4325	6.5705
'LSM7'	8.8882	7.8194	7.5348	8.0065	7.6242	8.7382	8.2548	7.5767	9.4917	8.5652	8.6475	8.157	8.4846	7.9336	7.4196	8.5424	9.4426	8.009	8.8452	8.4624	7.5422	8.8254	7.14	8.6397	8.8289	8.7202	8.9184	8.0069	9.6611	8.8742	11.5207	8.93	8.6332	8.1209	8.2591	8.4241	9.9182	9.9782	8.6857	7.8736	9.155	8.7404	7.6714	6.664	8.6315	7.685	8.1676	8.526	8.2201
'LSMD1'	8.0364	8.6856	8.162	8.8787	8.086	8.5429	8.8434	8.082	10.5496	9.3924	8.252	8.7319	9.0418	8.1829	7.1768	9.711	10.0864	7.5156	9.3352	8.8979	7.2474	8.5705	8.2291	9.4473	9.3109	9.6075	8.452	8.8183	8.7079	8.899	9.9494	8.9823	8.5093	9.4299	8.2618	8.6858	9.5705	9.3063	9.0028	8.7629	9.5217	9.0834	8.3442	7.7986	8.3639	7.8828	8.5204	7.3899	8.831
'LUC7L'	9.2379	9.4884	8.7963	9.0634	9.0571	7.6077	9.4114	9.002	9.8105	9.6003	9.5552	9.8587	8.8809	9.3804	9.425	10.3436	9.0728	8.9599	9.0627	8.0733	9.0595	9.0125	10.0287	9.0571	9.7707	9.8899	9.6748	9.3333	9.9503	10.7413	10.8076	8.99	9.7972	8.9673	9.4057	9.4725	11.718	10.3693	10.6673	8.6149	10.8701	8.45	9.9819	8.5897	8.679	9.0243	9.4628	9.4036	9.8554
'LUC7L2'	11.4822	11.3349	11.1549	11.4331	11.2534	11.0295	10.3799	11.1922	10.938	10.8203	11.0801	11.4193	11.5063	11.2682	11.1648	11.2994	11.2451	11.4072	10.6962	11.9357	11.4515	11.2004	11.5553	11.1403	11.2598	10.9992	11.1169	11.0114	11.4127	11.4811	11.1908	10.8867	10.8477	10.8691	11.3839	10.9762	10.9662	11.2659	11.1746	11.1349	10.4781	11.4038	11.0197	11.1666	11.4843	11.1359	10.9618	10.6924	11.369
'LUC7L3'	11.8668	12.0466	11.5918	11.6978	11.1148	10.2117	12.1135	11.3827	10.2642	11.5822	11.3435	11.3817	11.9449	11.5621	11.237	11.5695	11.0307	11.3631	10.4681	10.3507	10.2948	11.4154	11.9872	10.5329	11.4167	11.4698	13.0009	11.0054	10.7823	11.8279	10.5554	10.363	11.6753	11.4101	11.2795	10.9392	12.6699	12.4032	12.2097	10.8542	12.0501	10.3687	11.1043	11.0445	11.4446	10.2541	11.5565	11.0037	11.215
'LUZP4'	0.334	0	0	0.3585	0	0	0	0	0	0	0	0	0	0.378	0	0	0	0	0	0.3418	0.4094	0.4654	0	0	0	0	2.2312	0	0	0	0	0	0	0	1.1088	0	0	0	0	0	0	0.6906	0	0.6587	0	0	0	0	0
'MAEL'	0	0	1.8383	2.9047	0	0	0	0	0	0	0	0	0.3754	3.0853	0.369	0	2.3958	1.6136	1.693	1.2243	0.4094	1.099	0	0	1.1322	1.6762	1.1581	0	0	1.4735	0.596	0	1.2509	12.5533	4.3072	0.8704	1.6657	1.2706	0.387	0.8983	0	0	1.1049	2.4169	0.8848	0.6512	0.3124	0	1.2844
'MAGOH'	8.54	8.6604	8.4482	8.2085	8.866	8.2949	8.9659	7.6673	9.0884	8.3596	8.4203	8.505	8.4942	8.3458	8.0454	8.3654	8.5386	9.8762	8.4409	8.8044	8.4892	8.5604	8.9672	8.5456	8.6649	8.1993	8.2318	8.3234	8.6546	8.5897	8.8481	8.5086	8.7207	8.9869	8.2454	8.0283	9.3031	9.2298	9.1616	8.2352	7.7459	9.2403	8.3895	7.9328	8.1426	8.3342	8.6147	8.756	8.2713
'MAGOHB'	8.2527	8.1259	8.4651	7.867	7.9601	8.049	9.5617	8.2977	8.6344	6.8988	8.2861	8.0782	8.5119	9.043	7.6939	7.9822	8.2371	8.831	9.1503	8.3092	8.4812	7.9278	8.2619	8.43	8.9932	7.8277	8.531	8.2753	8.0661	7.7815	9.0172	8.3723	8.055	7.8769	8.4948	8.7867	8.623	7.8766	8.8563	7.6705	7.462	10.5536	7.6734	9.2638	7.0921	8.582	6.8289	8.0899	7.6166
'MAK16'	8.3557	7.265	9.1383	8.7949	10.636	8.858	8.5298	8.9835	8.5908	8.5446	8.9459	8.5251	9.7695	9.3861	9.2589	7.7877	9.4904	8.6177	8.8594	9.0797	9.4017	8.8544	8.412	8.0474	7.7451	8.5727	7.8834	8.2948	10.6148	8.7374	7.7862	9.1992	8.2929	7.6471	8.8659	9.432	8.2526	10.0626	11.5938	8.3313	7.3502	8.347	7.8517	11.5982	9.0105	8.5033	8.0058	8.4256	8.7162
'MARS'	10.5556	11.1114	10.9136	10.753	11.3402	10.4184	12.6147	10.9753	10.9969	11.1515	10.5052	10.5767	11.5992	11.1074	11.7966	11.1293	10.9087	10.9389	11.1077	11.6467	11.5231	11.2193	11.3957	11.2107	10.9658	10.5785	11.2813	11.7508	10.3119	11.0072	11.7468	10.6185	10.819	11.1851	11.266	11.2604	11.4305	10.6926	10.6652	10.5067	10.4113	11.3571	10.7627	11.0166	10.5608	11.7264	10.9603	11.4562	10.5209
'MARS2'	7.1701	8.7752	8.0203	8.1807	9.1629	7.9059	7.7323	7.8035	7.2716	7.4781	7.0359	7.4561	8.9751	7.2756	7.6359	8.1451	7.7734	8.0218	7.2595	7.718	7.968	7.5423	7.9939	7.6613	7.9317	8.0803	7.7667	7.7814	7.4106	7.4377	7.2566	8.0872	8.3209	7.5522	8.0277	8.2067	7.918	7.5026	9.9984	8.058	7.8192	8.6876	7.9618	8.765	7.6352	7.2387	8.1737	8.7731	7.4899
'MATR3'	13.2357	13.4181	13.1263	12.9651	12.7266	13.0284	12.8742	13.0669	12.5715	12.5621	12.3625	13.2352	13.097	13.0293	13.0587	13.1471	12.7672	13.2722	12.9922	12.838	13.2195	13.3663	12.9075	12.4744	12.9345	13.1491	13.0095	12.8943	12.5269	12.906	12.4856	13.5332	13.0635	12.9878	13.3651	12.7997	13.251	12.9532	12.9005	12.9799	12.3127	13.0112	12.9843	13.3981	12.7891	12.9231	12.8401	12.3913	13.1807
'MAZ'	12.3869	11.9962	11.6309	12.4189	12.3072	12.1881	11.4233	11.7634	13.11	13.0318	12.9697	12.4434	13.3794	12.2727	11.7694	12.6359	11.8708	11.6214	12.2223	12.9633	12.0946	12.1438	12.4621	12.958	12.59	12.623	13.8669	12.5913	13.1636	12.5686	13.4063	12.6364	12.3081	12.2597	12.4269	11.9412	13.7409	12.9295	13.4053	11.6978	12.5882	12.472	12.3636	10.8156	12.2672	12.7228	12.3734	12.109	12.3124
'MBNL1'	11.0307	10.4998	10.99	10.5377	10.037	11.0273	11.9794	11.1185	9.9947	10.312	11.5069	11.3718	11.2399	10.7408	10.1077	10.1646	10.5925	11.2635	10.6503	10.9604	11.1393	11.1254	9.9457	10.3876	11.0286	11.3288	10.8509	11.2857	10.663	10.6298	9.6601	10.9117	10.9115	11.0207	11.8178	10.6008	10.3897	9.2925	10.1364	10.7586	10.0315	11.4704	10.7579	11.548	10.9012	11.3716	10.9783	11.8552	10.613
'MBNL2'	12.448	6.2044	11.7271	11.0217	10.0444	11.326	9.752	11.9075	7.9462	8.979	9.4595	9.9088	10.8172	10.4738	10.7121	8.7943	9.807	9.9713	11.0432	8.9865	11.6781	9.8832	8.467	7.566	10.3738	9.8945	9.7966	9.6235	9.3916	10.3254	8.8767	9.5681	10.3499	10.5564	10.6105	11.3775	7.7782	10.4771	8.5783	11.437	9.1731	9.9008	10.7265	10.7992	11.0786	10.7979	9.4543	11.8168	10.6312
'MBNL3'	4.7851	5.9336	6.5819	6.6961	1.7221	7.3539	5.0734	4.6202	1.4462	0.8369	4.0009	4.5318	5.0614	3.7311	7.4679	2.1237	2.4983	5.0364	2.4506	5.5537	6.9239	3.6783	3.2671	2.902	2.8792	3.0048	3.4805	6.4876	4.4092	2.7603	3.1165	4.4921	3.8419	5.4943	6.9016	4.5715	3.4506	1.2706	0.9434	3.6788	1.5834	5.2533	4.4407	3.7487	2.6038	7.0466	3.205	6.6429	2.8993
'MCTS1'	9.6004	9.8259	10.1405	9.7689	9.3826	9.3535	10.7895	9.5081	10.4838	9.5013	9.6515	10.137	9.4658	10.1889	10.3063	10.1141	9.8865	8.5171	10.2792	9.7059	9.9301	10.0085	9.9052	9.7828	10.4683	9.4588	9.7941	9.4707	10.0598	9.7388	10	9.7651	9.5055	11.1453	9.5294	10.4183	10.0952	10.1507	9.6495	9.7783	9.8258	9.6961	9.7922	10.4578	9.3418	10.1006	10.3494	10.5024	9.9124
'MECP2'	10.4262	11.5807	10.1935	10.6274	8.9845	10.177	10.3014	10.8022	10.3241	10.3705	10.9718	10.9178	10.1017	10.5969	10.1103	10.6483	9.945	10.2145	9.7576	10.5934	10.4075	10.4367	11.193	9.9315	10.9061	10.6752	9.9807	10.4051	10.9501	10.4539	10.1806	10.7291	10.6701	10.7539	10.2422	10.8988	10.8918	10.2382	10.8439	10.6337	10.2425	10.3942	10.9605	9.9706	10.8461	10.294	11.5402	10.131	10.6175
'MEPCE'	9.5294	10.9856	10.3424	10.669	11.1141	10.8589	9.4402	10.3466	11.3163	10.475	10.4261	10.7719	11.2612	10.9222	10.5903	9.7902	9.9546	9.5565	10.542	10.3768	10.7796	10.5582	10.5569	10.7925	10.4368	10.0851	10.669	10.5443	10.6684	10.3908	10.6672	10.4222	10.387	10.5205	10.2322	10.5292	10.4305	10.7675	11.3816	9.9231	10.5273	10.7316	10.2061	9.5943	10.4631	10.4708	10.7251	9.7819	10.1323
'METTL1'	7.8388	8.4532	8.7846	8.4157	9.1951	8.0044	11.1463	8.1986	8.6231	8.1238	8.9867	8.3721	9.595	9.1775	8.5584	9.069	8.6721	8.4759	9.2516	9.0891	8.9905	8.5443	8.3961	8.9478	8.7906	7.6872	8.9724	9.7509	8.0819	8.3535	9.3112	8.3569	8.8283	9.117	8.8104	9.3787	9.0223	8.2865	8.5922	8.4237	8.2951	8.9239	8.3696	8.5446	8.3639	8.5647	8.7586	8.9111	8.2713
'METTL10'	8.1149	8.269	7.937	7.9964	7.8938	8.0909	8.2919	8.3848	7.5746	8.1076	8.6947	8.393	8.3045	8.6219	8.3342	9.1215	6.9426	8.1854	7.9772	7.6509	7.567	7.0509	8.1203	8.3862	8.8485	8.6608	7.5505	8.388	8.1633	8.2962	7.591	7.882	7.394	7.4454	8.1339	8.3657	9.4146	8.155	8.5503	8.3709	8.3058	9.0159	8.3703	8.6681	8.5098	9.6349	8.1056	7.6901	8.3887
'METTL14'	9.2115	9.2543	9.0875	8.9388	8.5202	8.6726	10.8581	8.2888	8.5116	8.3247	8.7997	8.7636	8.6259	8.8552	9.075	8.72	8.0786	9.3108	7.7533	8.6755	8.8843	8.7458	8.6608	8.2267	8.4846	8.5649	8.6274	9.3519	8.8883	8.6753	7.7942	9.0897	8.7973	8.1963	8.6627	8.6431	8.8271	8.2083	8.3195	8.7181	8.306	7.8474	8.679	8.7553	8.7007	8.261	8.5473	7.8338	8.8955
'METTL2A'	9.574	9.337	8.7331	8.8078	9.3119	8.6612	10.1406	8.5948	9.3945	8.8861	8.8601	8.505	10.1009	9.3856	9.4286	9.0433	9.2866	9.0017	8.6559	8.9464	10.0502	8.9639	9.6116	8.7643	8.893	9.0823	8.2494	9.4898	10.337	8.9159	9.4369	9.0583	9.233	9.1463	8.9443	8.9502	9.3024	8.0634	9.492	8.9297	9.4219	8.5156	8.713	9.757	10.6211	9.0195	10.2767	8.724	8.9085
'METTL2B'	8.8504	8.3795	8.5127	8.4855	8.9902	7.9059	8.5673	8.4962	8.2075	8.144	8.1151	8.3951	8.8589	9.2531	9.5088	8.2773	8.2014	8.35	7.8284	8.1349	9.1356	8.4811	8.6203	7.7556	8.1145	8.3794	7.7337	8.092	9.0725	8.1654	8.2567	8.3875	8.6382	8.467	8.6178	8.4585	7.8994	8.0634	8.6375	8.4524	8.2598	8.7362	8.4043	8.9992	9.0198	9.1455	8.6525	8.2448	8.5201
'METTL3'	9.0978	10.6412	9.8926	9.3086	9.369	8.8921	9.6535	9.6869	9.6321	9.3882	8.9662	9.8658	8.6671	9.9019	10.4672	9.9609	10.043	8.9361	9.3726	9.2584	8.7642	9.3753	9.5167	8.0629	9.2538	9.4837	9.5368	8.7731	9.7627	10.0298	10.1138	9.2068	9.8018	9.512	9.3818	9.5544	11.0603	9.2955	9.8034	9.2535	9.7458	8.6557	9.7967	8.4289	8.4624	10.1552	9.731	9.5569	9.6026
'METTL5'	9.4673	8.6836	9.5778	9.311	9.5717	9.2922	10.5704	9.251	9.2983	9.1958	8.175	8.6577	8.6931	8.8561	9.1508	9.098	9.2449	8.8141	9.3269	8.5444	8.5922	9.3648	8.3626	9.0897	9.0009	8.7123	9.3377	8.353	8.6684	8.7038	9.7739	8.9208	8.9687	9.1225	8.6992	9.646	8.8832	9.671	9.7981	9.1507	8.3151	9.593	8.5562	9.8612	8.9404	8.4457	9.2153	8.8612	8.1023
'MEX3A'	9.595	6.9244	6.469	7.2283	10.8226	6.7209	9.4799	7.0708	8.4055	5.4801	7.5233	9.3474	8.361	10.1951	7.659	8.8772	8.7193	10.5258	7.7657	11.3303	10.6723	6.936	8.266	7.9232	7.1259	8.0519	11.1674	8.1466	9.5981	10.357	11.5879	10.6897	11.0038	7.7704	9.4282	8.68	11.8481	12.1353	8.5093	5.7999	9.0095	10.3873	6.4718	8.1974	8.0913	10.0634	10.0628	10.9441	8.2847
'MEX3B'	6.394	3.1749	5.382	6.0541	7.3495	4.9474	5.0112	6.375	4.1341	8.5517	5.2903	5.8262	5.6703	6.9483	5.9386	3.5466	4.3211	6.5395	5.4529	6.4351	7.4958	5.497	6.7925	5.7802	5.6053	4.5751	6.1726	5.4014	4.2262	7.4814	8.0071	7.163	5.4821	5.5343	6.3157	4.6919	6.6124	8.0248	4.5139	4.5163	3.2306	7.547	5.0163	5.4819	6.3322	6.7505	6.0664	7.574	5.5081
'MEX3C'	9.5084	9.8219	9.803	9.3718	9.5889	9.7317	9.9052	10.3488	9.2735	9.3162	8.9374	9.8478	9.8912	9.2041	10.3251	9.7742	8.9762	10.0138	9.752	9.4215	9.614	9.5636	9.9215	9.5311	9.5598	9.2478	9.8404	9.225	10.2848	9.8471	8.8125	9.7895	10.6072	9.1294	8.9942	9.0047	10.1675	9.7838	9.7291	9.2602	9.3947	10.004	9.6298	9.744	10.8408	10.3366	9.912	11.3128	10.033
'MEX3D'	9.0913	7.3179	7.9529	7.8774	8.9902	9.0196	8.1336	8.6162	9.4432	8.8717	8.7543	8.7663	8.1311	8.6218	7.8442	8.5553	9.0561	8.8682	8.9715	9.0849	9.3611	8.4719	8.454	9.1495	8.723	9.2236	8.8603	8.7772	8.6933	9.9433	10.0908	10.0538	7.6183	8.1222	8.8343	8.0306	9.6775	10.4521	9.3338	8.0185	9.9574	8.6562	8.6169	7.8447	8.8081	8.428	8.4459	9.7877	8.831
'MIF4GD'	9.5717	9.314	8.8415	9.2338	8.9744	8.7982	9.1207	8.5025	10.2435	9.8164	9.2833	8.956	9.6489	10.0166	8.5498	7.9119	9.5862	8.7192	9.4293	9.3152	8.2321	9.6734	10.1764	9.5518	8.8291	9.182	9.8383	9.5688	10.2138	8.6063	8.0172	8.9755	9.3889	9.9118	9.3553	9.1244	9.0748	8.6789	9.1777	9.209	10.1961	6.7733	8.8034	8.9735	8.9676	8.3789	8.9944	9.627	8.6927
'MKI67IP'	9.4359	8.6113	9.8343	9.8514	10.053	9.2193	10.1088	9.6094	9.0773	9.1663	8.7103	9.3538	10.2428	8.9691	10.2275	9.5469	10.3622	9.3335	9.8111	9.5674	9.2978	9.1532	9.5783	9.2738	9.6904	9.3298	9.9104	9.3655	9.519	9.1695	9.8466	9.8904	10.2537	10.0486	9.2938	9.7769	9.3443	10.0069	9.026	9.6834	9.3469	10.1327	9.4325	10.5338	9.5098	9.7815	9.7177	9.7243	9.4263
'MKRN1'	11.3861	11.9501	11.5535	11.8533	12.3803	11.3189	11.0683	11.4429	11.9149	11.1573	11.3833	12.0038	11.6337	12.1879	12.245	11.8216	11.7726	11.9708	11.789	13.1473	12.2478	11.5171	12.4058	11.8726	11.7477	11.4543	11.4734	11.4243	12.1768	11.5718	12.1924	11.4049	11.4955	11.6797	11.6646	12.0172	11.6939	11.6739	11.7449	11.5564	11.3953	11.9088	12.1262	11.8454	12.1887	12.044	11.7249	11.0197	11.6573
'MKRN2'	9.6489	9.3206	9.6101	9.525	9.0811	9.5456	9.4402	9.4779	8.7136	9.1212	9.5301	9.3356	10.3092	9.6347	9.5956	9.9072	9.4474	9.7791	9.0343	8.8156	9.3775	9.0982	10.1049	9.4222	9.6946	9.3915	9.716	10.273	9.7675	9.2082	9.5475	9.6313	9.7708	9.2112	9.1021	9.6621	9.6527	9.26	9.9005	9.5302	9.1367	8.7248	9.1458	9.2391	9.6642	9.8166	9.4801	9.1639	9.3394
'MKRN3'	0.334	1.3819	0	0.6454	0.897	0.8535	6.4768	0.4718	4.9865	1.1239	7.097	0	5.2078	6.6925	5.3653	0.3844	0.4725	6.2054	0	4.5183	0	0	1.2856	0	1.9189	0	5.5319	5.9842	7.62	5.9089	7.4921	3.5306	0.9411	4.901	5.7604	1.6185	5.0964	1.2706	0	1.1055	0.4848	0.6906	0	0.9016	0.6455	3.1677	0	5.8278	0
'MOV10'	10.4692	10.4248	8.7539	10.0165	11.6711	9.5363	10.7937	8.6262	10.9039	9.9231	10.3438	10.547	11.6412	9.5282	9.7947	9.6193	9.5877	11.1502	9.5317	11.0332	10.1929	10.8106	10.4689	9.6248	9.5446	11.0885	10.3786	11.2201	10.4751	11.4886	11.213	9.9424	10.3123	10.6767	9.7806	9.2023	9.8524	10.8442	10.363	9.9342	9.9228	10.6324	9.9474	9.485	10.3372	10.8217	9.773	9.5163	10.206
'MOV10L1'	1.3578	4.8462	1.348	1.0898	1.5906	1.3861	2.2594	3.3068	1.9107	0.8369	1.1486	1.9519	2.2819	4.0245	2.2597	3.7237	0.8278	1.6136	1.693	5.0476	1.5699	2.9015	6.0188	0	2.1941	1.2126	5.0455	1.6588	1.4261	4.5089	0.596	4.361	1.5058	1.3334	1.5966	3.7015	5.9211	1.2706	4.3494	1.2868	1.7639	0	1.7233	1.2909	2.1329	2.6169	2.2836	5.3424	1.2844
'MPHOSPH10'	10.033	9.6903	9.9387	9.9311	10.1555	9.7608	10.2774	9.8867	9.3464	9.36	8.895	9.8631	9.9517	9.8708	10.2152	12.6431	9.8207	10.0946	9.0157	9.5926	9.9656	9.5171	9.2357	9.2987	9.6288	9.7946	10.1049	10.0574	9.9298	9.6118	10.2598	9.3624	10.1336	9.4246	9.8631	9.7494	10.162	10.5189	10.6392	9.8133	9.4534	10.3193	10.137	10.3621	9.8657	10.1413	9.5271	10.2627	10.0181
'MPHOSPH6'	8.2711	7.6517	8.1384	8.6271	8.5111	8.0402	8.8434	7.6783	8.6592	8.3853	8.5524	7.1866	9.2995	7.632	7.5008	7.9326	8.0848	8.38	8.7235	9.0158	7.8145	8.1606	7.9576	10.5294	8.8991	8.0966	9.1369	9.8158	7.9528	8.8891	11.9575	9.3761	7.7413	8.5973	7.6012	8.492	8.6411	11.0961	6.425	8.7676	6.8432	9.499	7.411	7.4717	7.553	8.525	8.8247	8.8256	6.2686
'MRM1'	6.6587	8.542	6.863	6.964	6.5564	6.5698	6.1319	7.0201	7.775	8.387	6.5152	6.6986	6.1034	8.1392	4.9686	7.0034	8.4912	6.1414	7.3145	5.9713	5.7851	7.2384	7.4223	7.7167	6.4919	6.8144	6.6637	5.9718	6.7052	7.1925	7.0099	7.4381	7.986	7.4197	6.9929	7.6028	6.0141	10.4008	7.7899	7.1152	9.7088	5.6293	6.6845	5.8142	6.8312	5.6781	7.0582	8.1128	7.0562
'MRP63'	8.7318	9.2146	9.1356	9.9167	9.6626	8.8468	9.2184	9.3795	9.3803	9.7392	9.2044	8.8797	9.4614	9.6064	8.8532	9.2825	10.4265	8.8673	9.3825	9.8376	8.5295	9.9135	9.2324	9.7801	9.5384	9.6355	9.3674	9.541	9.2996	9.7042	9.8113	9.4396	9.7508	9.1235	8.6374	9.4949	10.3448	8.7018	9.0888	9.7365	10.0608	8.9533	9.0749	9.1705	8.7795	9.5421	9.0842	8.7745	9.4647
'MRPL1'	7.2757	8.1388	8.5745	8.1863	8.1162	7.9583	9.752	7.2827	8.0228	7.4197	8.134	8.2454	8.5317	7.9754	8.8665	7.8548	7.8529	7.9013	8.2723	8.6802	8.7211	8.3476	7.6313	8.2576	8.1633	7.6211	7.914	8.4961	7.3634	8.1177	9.324	8.732	8.522	7.8923	7.9268	8.6431	8.2073	9.1484	8.1454	8.0454	7.9343	8.7558	8.2175	8.4403	7.9764	7.7128	8.0449	9.0501	8.2097
'MRPL10'	10.2037	10.5928	9.5219	9.593	8.9959	9.8129	9.7607	9.0988	9.8127	10.2236	9.7218	9.5305	9.0425	10.1616	9.8802	9.8742	10.3896	9.7224	9.5781	9.9562	8.9121	10.2277	9.9147	9.7757	9.8573	9.6765	9.0005	9.8158	8.8754	9.6601	9.0454	9.891	10.153	10.3366	9.518	9.8012	9.1197	8.7449	10.0965	10.0086	10.833	9.5317	9.8599	9.7135	9.5699	8.976	10.2475	8.6773	9.7281
'MRPL11'	8.9503	9.1357	8.6355	8.539	9.8225	9.1867	9.2127	8.6034	9.0865	9.0384	9.0287	8.5292	9.7469	8.1113	8.6771	9.0061	11.2513	8.4278	8.7917	9.0584	9.1893	9.3984	9.2212	9.0075	8.462	9.2204	9.8443	8.1819	8.0058	8.9526	10.6388	9.3321	9.6196	8.3227	7.8885	8.4887	9.9816	9.3387	9.6671	8.4369	8.7466	9.7886	8.1431	8.157	8.4041	8.7915	9.6227	9.4062	8.4567
'MRPL12'	9.9654	10.0426	9.0943	9.6917	10.5583	9.7514	9.448	8.7711	10.7574	10.8184	9.8953	8.5372	11.4252	9.5334	9.1233	8.4635	10.452	9.525	9.6204	10.1993	9.4416	9.9318	10.4173	10.2214	9.7734	9.5248	11.4235	10.4276	9.6498	9.5694	10.1927	10.2738	10.2011	10.8013	8.7073	10.057	11.0547	9.8457	10.1018	9.5917	10.9936	9.7109	8.4301	8.3202	9.6204	9.1027	11.1919	10.6522	8.2027
'MRPL13'	9.3585	10.4955	9.7565	8.97	10.6257	9.0939	10.8163	9.0289	9.7723	9.0068	9.0923	9.0025	10.3028	9.9971	11.0061	10.6046	10.289	9.9488	9.9976	9.8984	9.84	9.4377	10.3041	9.805	10.4651	8.1776	10.8527	11.1844	10.0711	9.3365	10.6874	9.6637	10.4981	10.7308	9.1127	9.9816	10.2863	10.5555	9.272	9.2014	9.8028	11.2445	9.9339	10.7407	9.5646	9.8102	9.7861	9.5194	9.0637
'MRPL14'	9.8452	9.3563	9.2922	9.6376	10.3062	9.3046	9.9222	9.1914	10.0663	10.1376	8.7651	9.3337	9.7648	9.3011	8.9699	9.7942	10.7319	9.1346	10.4771	10.3233	9.4545	9.4944	10.4204	10.2951	9.8077	9.2023	9.8773	10.3829	9.1474	9.4753	10.6539	9.5748	9.7	9.7142	9.3004	10.1436	10.7171	10.0651	10.0753	9.5451	10.0833	10.4316	9.512	9.7819	8.7431	9.3383	10.0809	9.4887	9.2037
'MRPL15'	9.6339	10.9554	9.3662	9.318	10.3504	9.0703	10.4396	9.0279	9.6764	8.4852	9.3108	8.9839	9.3956	10.1121	9.9955	10.6406	10.0282	10.031	9.9293	9.7188	9.8034	9.6739	9.8247	9.9589	10.3003	8.7733	9.8673	10.4327	10.0466	9.1751	9.6373	9.7863	10.1898	10.4761	8.9636	9.7864	9.785	10.5455	9.4128	9.3514	9.8169	11.0944	9.8643	10.2568	9.3215	10.3296	9.6048	9.8422	8.7175
'MRPL16'	9.1139	9.5984	9.2683	9.2615	9.2431	9.273	9.3911	8.8287	9.1667	9.5938	9.1136	9.1145	8.9008	8.7336	9.0882	8.4421	8.1453	9.1445	9.6831	8.9696	8.6296	9.502	9.1659	9.5423	9.1376	9.2247	8.7716	8.1175	8.4313	9.1982	8.3456	9.2079	9.4199	9.3643	10.0898	9.4733	8.5388	9.2058	10.1967	9.3225	8.4677	9.8139	8.4991	8.3382	8.8747	8.6855	9.1326	9.2301	9.0848
'MRPL17'	10.223	10.3338	10.1079	9.913	10.8175	9.8731	10.9952	9.7624	10.5188	9.3891	10.607	9.7028	10.8859	10.4171	10.3773	10.4001	10.7217	9.49	10.7033	9.9574	9.3754	10.6133	10.001	10.7896	10.3897	9.8451	9.8559	9.8347	10.3403	10.0107	10.7709	10.1487	9.3697	10.052	9.3921	10.5457	9.5988	9.6017	10.456	9.6538	9.7415	11.0256	9.6984	10.9554	10.2918	10.0181	9.2745	9.6573	9.5571
'MRPL18'	9.7157	8.8589	9.4892	9.3607	10.4034	9.5961	10.5283	9.5165	9.8739	9.0319	8.8551	9.331	9.2844	8.7825	8.8383	9.8544	9.6299	9.8265	10.4977	10.0984	9.9499	9.7864	8.9294	9.0414	9.8927	9.0432	9.1735	9.8089	9.2062	9.4296	10.958	10.3094	9.7087	9.3682	9.7796	9.6942	10.6071	10.4424	10.1773	9.2141	9.8547	10.6187	9.3892	10.3081	9.8657	8.5538	9.8084	10.181	8.9902
'MRPL19'	10.8234	10.3212	10.5648	10.7172	10.6514	10.1755	10.3535	10.761	9.9423	10.0978	9.9383	10.1901	11.0682	10.5139	10.9623	10.3688	10.7673	11.147	10.0698	10.2508	10.7064	10.1404	10.0378	10.1177	9.9582	10.5666	10.2077	10.9957	10.3304	10.357	10.7246	10.8956	10.5036	9.9998	10.3813	10.6799	10.3301	10.2847	10.1506	10.7514	9.7735	11.0074	10.769	11.6677	10.8439	10.9475	10.3923	10.365	10.7652
'MRPL2'	8.6904	8.3165	8.3514	8.1595	9.1816	8.5829	8.8523	8.4586	8.9331	8.1913	7.8844	8.365	8.5502	8.3954	7.8588	8.8052	9.036	9.0209	9.3094	9.0856	8.7445	8.7226	9.0008	9.086	8.5241	7.9885	8.6629	9.0124	7.5535	8.8673	9.3274	8.807	8.5417	8.3521	8.306	8.7371	8.7584	9.0299	8.8125	8.778	8.3823	8.6296	8.0459	7.852	7.142	8.2823	8.6094	9.158	8.3622
'MRPL20'	9.6279	10.3173	9.8043	10.4189	9.9619	10.3624	10.4109	8.7667	11.0232	10.6204	10.5535	10.169	9.5277	10.7199	9.9045	10.1874	9.9449	9.9621	9.7371	10.8222	9.6507	10.6461	10.6618	10.9291	10.4985	10.0472	10.1987	11.4953	10.7721	10.2015	10.9138	10.0948	11.3526	11.3287	9.6004	9.2475	10.7323	11.2543	10.0511	10.4626	9.9767	9.8888	10.2661	9.7563	10.3397	9.4198	10.1434	9.7442	10.1521
'MRPL21'	8.5032	9.3365	8.218	8.0955	9.0177	7.7685	9.1002	7.8622	8.8341	8.7971	8.5431	7.8435	8.2457	8.7224	8.4698	10.0697	6.9433	8.4824	9.2427	8.6217	8.2842	9.5599	8.6182	9.1069	8.9027	9.9287	10.0727	10.0301	7.1356	8.6831	9.1595	8.3706	8.3878	7.8565	10.3722	9.1673	9.5578	9.3882	11.4607	8.3118	8.6523	9.2425	8.5003	9.1129	8.1238	8.5472	9.2846	9.2042	8.6624
'MRPL22'	8.8091	8.6139	9.0218	8.6876	8.8924	8.3847	8.8567	8.2527	9.2902	8.3717	7.6884	8.8352	8.5985	8.3123	8.6761	8.8621	8.7495	8.0888	9.3454	8.6177	9.0372	10.1281	9.1853	8.6807	8.8773	8.927	8.8906	8.6288	7.6076	8.7246	9.0662	9.1285	8.6382	9.291	8.9844	8.8515	8.6534	8.5789	8.995	8.6912	8.4231	9.6411	8.4584	9.3666	7.3509	8.6243	8.1195	7.8635	8.4713
'MRPL23'	8.7914	9.2472	8.8408	8.4026	9.4983	8.9554	9.0801	8.5177	9.5346	8.2446	9.2409	8.5163	9.1231	9.0257	8.1631	9.4583	9.568	7.5029	9.7154	8.7931	8.0807	9.8012	8.9714	9.7898	8.9533	9.1351	9.5284	8.2202	8.5135	9.3054	10.6594	9.224	7.8197	8.4368	8.3347	9.766	9.5714	9.2994	9.655	8.4297	9.3469	9.6417	8.0998	7.5157	9.1422	9.2191	7.9521	8.1025	8.1526
'MRPL24'	10.519	10.452	11.6884	10.6246	10.7377	11.0295	10.7964	11.2387	11.6757	10.1827	10.1535	10.6773	10.547	11.0282	10.4085	10.2946	11.7961	9.1013	11.7423	10.3109	10.3298	10.1316	10.0686	10.8088	9.9332	10.3128	11.1974	10.6908	10.619	10.2208	10.9132	10.9144	10.8563	11.6446	10.8979	11.5319	9.9371	10.5392	11.4116	10.5902	11.7508	11.1607	9.995	10.121	10.1759	10.1558	10.4333	10.3559	10.025
'MRPL27'	9.8062	9.7931	9.1711	9.1405	10.1082	9.0274	10.8249	8.8519	9.6727	10.089	9.1645	8.9023	10.9204	9.8391	9.489	9.6967	10.0293	9.7633	9.7791	9.8948	8.6882	9.7396	9.703	9.7792	9.1497	9.2746	11.5483	10.4057	8.3974	9.6184	9.1268	9.6321	9.8405	10.0091	8.9178	9.49	9.2556	11.6435	9.7175	9.1306	10.1986	8.6779	9.2331	9.1914	9.7841	8.6955	9.9311	9.6084	8.9299
'MRPL28'	9.7684	9.8035	9.0861	8.8933	10.1231	9.4238	9.7151	8.9465	10.907	9.6321	9.8504	9.8042	9.6478	9.9767	9.2572	10.7953	9.8287	9.4636	10.3737	10.4055	9.7295	10.6265	9.2616	10.0799	10.4302	10.2694	9.4359	9.9086	9.7135	9.8849	11.6039	10.3956	9.5469	9.5807	9.6558	9.9614	11.1931	10.2029	10.7847	9.0961	10.9654	10.0161	9.7173	8.1716	8.984	9.5617	10.095	9.0757	10.2887
'MRPL3'	10.7606	10.659	11.4253	10.8386	11.2362	11.0276	11.1562	10.6928	10.5437	10.6911	11.0922	10.6104	11.4895	11.0549	11.3219	10.8206	11.3392	11.0203	11.1982	10.7305	11.5571	10.5101	10.4727	10.9623	11.1066	10.8016	11.0839	11.004	11.0991	10.7327	11.6892	11.307	11.1982	11.4713	10.543	11.2216	11.3097	10.4666	10.9123	10.9683	10.7733	11.7876	10.6205	11.7984	11.2515	11.2602	11.3878	11.4037	10.8184
'MRPL30'	9.1115	8.9748	9.9272	10.1431	9.8751	9.6843	9.793	9.3059	9.0367	9.5114	9.0074	9.7921	10.3519	9.3468	10.1635	10.1257	9.7402	10.1683	9.0624	9.4411	9.5507	9.6046	9.9209	8.5813	9.3814	9.9244	9.9065	9.5242	10.2814	9.5796	9.6334	10.0282	9.8443	10.1981	9.6211	9.9299	9.2638	9.803	9.4299	10.2374	8.8157	10.6654	9.6423	10.6367	10.2586	10.3768	9.5294	10.076	10.0459
'MRPL32'	9.3113	9.5387	9.7182	10.2079	8.5799	9.2512	10.1497	9.1809	10.1165	9.3224	8.7117	9.426	9.9426	9.6172	9.6841	9.1885	9.6264	9.2306	10.1887	9.4816	9.9169	10.0117	8.8272	9.3086	9.8709	9.4873	9.455	8.968	9.9391	9.4923	9.9775	9.6817	9.8791	10.1094	9.2403	9.8895	9.6819	8.8324	9.4939	9.7568	9.3792	9.1418	9.7691	8.8695	9.1841	10.0757	9.303	9.8025	9.3989
'MRPL33'	8.8175	8.8857	8.7067	8.8051	8.4377	9.5109	8.4915	7.8035	8.8653	8.7252	7.8844	8.4637	9.3224	8.8524	9.0129	8.8791	9.23	8.5421	7.8588	8.538	7.8883	8.2908	9.1666	8.6161	8.2767	9.1078	8.8264	8.8473	9.2658	8.4809	9.7298	8.156	9.3321	8.5532	8.2874	7.9888	8.5698	8.7481	8.9589	8.9592	8.3151	9.0562	8.8299	9.9111	8.9283	9.1279	9.3709	8.7172	8.589
'MRPL34'	9.1487	9.1951	8.5725	8.7849	8.1876	9.5355	8.4666	8.9145	9.7118	10.2026	9.5474	8.5324	8.7889	8.3643	9.9516	9.0172	9.6579	9.1204	9.1062	8.515	8.7804	9.0399	8.3228	9.2569	9.6496	8.9617	9.0177	8.7878	9.5182	8.8199	9.1977	8.7491	9.1195	9.8178	8.5757	9.0617	9.2319	9.1686	8.9136	9.3082	10.1694	9.3624	8.5609	8.299	8.9848	8.3085	10.7609	9.1409	9.1094
'MRPL35'	9.3066	8.6097	10.1372	10.0298	10.3709	9.6529	9.7069	10.077	9.5353	9.4568	9.0998	9.7372	10.1684	10.289	10.493	10.3695	10.2344	9.988	9.6265	9.8369	10.0591	9.8785	9.6405	9.1181	9.6025	9.9018	9.9706	9.5871	10.1086	10.2416	9.6484	9.8987	10.0522	10.2387	10.0204	9.9596	10.2704	9.7543	10.1635	10.0338	9.4336	9.8966	9.8025	11.1445	10.2695	10.163	10.1763	9.8297	10.1267
'MRPL36'	8.6215	8.1851	8.2981	8.624	8.8427	7.9059	8.9863	8.3448	9.1571	8.2125	8.5939	8.1796	8.5896	8.177	8.3331	8.7883	8.9311	7.8276	9.1236	9.1186	9.1178	8.5487	9.6279	8.439	8.655	8.3271	8.4933	9.2256	8.5035	8.6145	9.753	8.122	8.8855	9.1024	8.0811	8.7961	8.6644	8.787	8.4934	8.4759	8.9076	8.6451	7.8202	9.2154	9.5817	7.7929	8.7497	8.6717	7.8811
'MRPL37'	10.3279	10.5792	10.3594	10.7257	10.8581	10.8501	10.1929	9.2319	10.4765	10.7738	10.782	10.1003	11.2321	9.7491	9.963	10.3103	10.3588	11.4744	10.2011	10.7261	10.3679	10.5082	10.6283	11.0526	10.1996	10.1946	10.338	10.5169	10.2112	10.3961	12.7275	10.5402	10.7051	11.2772	9.8527	9.8781	10.0516	11.1002	10.4131	10.7748	9.5853	12.0639	10.1444	10.4842	10.7835	10.3391	10.7916	10.7719	10.0565
'MRPL38'	9.629	10.1628	9.2161	9.3917	9.9923	9.4896	9.7341	9.2176	10.8948	10.2378	9.6346	9.2916	10.9292	9.8633	8.9088	8.7281	9.3228	9.5108	9.7331	11.2275	9.1251	10.0607	9.941	10.0953	9.4711	9.7415	10.075	10.1407	10.6263	10.081	10.1785	9.8291	10.1175	10.0753	9.1735	9.734	10.8675	9.7513	9.9314	9.7885	10.9698	9.4872	8.8413	9.4253	9.273	8.9558	10.3545	9.9787	9.1789
'MRPL39'	8.6071	8.1424	9.0916	8.5969	7.9282	8.789	9.3727	8.0943	8.344	8.2409	8.1811	7.9597	9.1384	8.6108	8.7246	8.7	9.055	8.6789	9.2258	8.2534	8.8803	9.0688	8.375	8.5288	8.6132	7.9011	8.6441	8.0309	8.4028	8.3633	7.9605	8.4614	8.3718	8.6574	8.5234	8.9466	6.8009	8.5466	8.8409	8.5499	7.9761	8.9147	8.1808	9.6269	8.1412	8.647	8.2398	8.5368	8.4329
'MRPL4'	9.5626	9.1132	8.6977	9.7401	9.4314	9.7406	9.0209	9.124	10.2986	10.1803	9.8586	9.0557	9.8912	7.7531	8.3956	9.2785	10.8432	8.9927	10.0743	9.3903	9.3342	9.8568	8.7892	9.999	9.4095	9.6452	9.286	9.3767	9.3844	9.7758	11.0342	10.0842	10.105	9.2204	9.2216	10.1244	9.1157	10.2732	9.2401	9.6621	10.3329	10.0478	8.4666	8.3625	9.0767	8.7859	10.5681	10.7875	9.3087
'MRPL40'	8.63	10.0675	9.5618	8.933	8.6078	9.5102	8.6255	8.7635	9.2556	8.4304	8.9516	8.7123	9.2489	9.7466	8.9514	9.9263	9.671	9.1848	8.6875	9.6095	8.182	9.466	9.3173	9.8607	9.3908	8.3487	9.4626	9.0944	9.8082	8.68	8.8449	8.9507	9.5663	9.6314	7.9987	8.2308	8.3919	10.2488	8.6296	9.5457	9.8504	8.5807	8.9166	8.5612	9.3474	8.7034	9.3101	8.1066	8.9614
'MRPL41'	8.7588	8.757	7.4942	9.1194	9.9728	9.2512	8.3353	8.2398	10.6728	10.1462	8.4423	8.5244	9.6499	9.6632	8.5359	8.7923	9.688	7.7743	9.9506	10.2012	9.0426	9.0157	9.4099	9.6261	8.4588	8.9113	8.9891	9.1753	8.6179	9.5126	10.7556	9.4681	9.099	8.8707	8.1517	8.8923	9.1229	9.215	9.7504	8.6781	9.6901	8.7962	7.9668	7.4141	8.9399	8.0064	9.893	8.9589	7.9371
'MRPL42'	9.5551	10.0947	10.1353	9.7147	9.6245	9.4272	9.9604	8.5523	9.2252	9.798	9.3897	9.5776	10.1406	9.7685	10.1916	10.2617	9.0015	10.2086	9.1217	9.8674	10.3593	9.7104	10.0574	9.3151	10.7461	9.6018	9.816	10.2749	9.3258	9.449	11.8728	9.4129	9.9889	9.9829	9.8941	10.1276	9.8835	8.9648	9.9971	9.5776	8.4198	10.8781	9.7762	10.8209	9.7729	10.5978	9.822	9.6502	9.9857
'MRPL43'	9.7692	9.6817	9.4085	9.9349	10.311	10.6522	9.4384	9.4393	10.4581	10.6325	10.3463	10.243	10.5205	10.1321	9.9624	10.273	9.7681	9.42	10.17	10.3089	9.1906	9.4023	10.7944	10.5642	9.9354	10.0555	10.162	10.2443	9.9409	10.1686	11.3047	10.0151	9.4012	10.4326	9.484	10.1076	10.299	10.2113	9.8902	9.9446	10.7095	10.0526	9.7957	9.1178	9.7069	9.8897	10.181	8.9274	9.6588
'MRPL44'	8.4407	8.9366	9.1647	9.1782	8.8615	8.9507	10.2292	9.0638	9.3721	8.9586	8.2091	9.0546	10.0492	8.8939	9.3085	9.1363	9.2197	9.4219	8.917	9.3577	9.1998	9.1484	8.6893	8.8545	9.2216	9.309	8.8536	9.4045	9.198	9.257	9.7123	9.723	9.3955	8.94	8.9644	9.3813	9.4518	9.4124	8.2858	9.2877	8.9455	10.0135	9.6434	10.0702	9.0782	8.2823	9.1406	8.7159	9.2264
'MRPL45'	10.6249	10.7299	10.3216	9.9122	9.9819	9.8347	9.9424	9.6144	9.5014	9.9072	9.9245	9.7092	9.6868	10.2596	10.1589	10.4128	9.9781	9.8085	9.8413	9.2313	10.136	9.8245	10.0398	9.2501	10.1545	9.5436	10.3311	9.8368	9.0184	9.6806	9.34	10.0764	10.5961	10.2887	9.8644	10.019	9.2356	9.3699	10.1838	10.1587	10.6868	9.6444	9.9292	10.3277	9.0392	9.1828	9.9174	9.155	9.9016
'MRPL46'	8.2928	8.5446	8.2279	8.2518	8.4894	8.263	8.8011	8.0902	8.7136	9.0134	8.4135	8.312	9.0311	8.6295	8.7345	8.2443	8.6775	8.7489	7.5676	7.6995	8.211	8.9506	8.6381	8.2677	8.2693	8.3013	8.6229	8.9397	8.8883	8.4845	8.7573	7.9995	9.1147	7.558	8.3425	7.7818	8.271	8.586	8.749	8.1354	8.84	9.3434	8.1779	8.7592	8.1106	8.507	8.2627	8.1313	8.2612
'MRPL47'	9.5601	8.7638	9.5881	8.8916	9.9134	8.8584	9.0877	8.8139	9.0616	8.8969	8.9181	8.9497	9.2872	8.9734	9.8224	9.4145	9.4869	9.1097	9.5113	9.4745	9.8992	9.5246	9.2514	9.3345	9.8542	9.1519	9.2543	10.003	9.0137	9.2037	9.976	9.7494	9.3747	9.6624	8.8766	9.6621	9.4928	9.8007	9.5183	9.1556	8.9148	10.736	9.231	10.1455	9.271	9.4449	9.0761	10.2664	8.9405
'MRPL48'	8.6877	8.5124	8.6186	8.1103	9.4943	8.5113	8.7497	8.5875	8.3177	7.7286	8.4984	8.0782	9.7702	8.0425	9.0609	9.7287	6.7123	9.3376	9.428	8.5566	8.332	8.2354	8.298	8.427	9.0188	6.8751	8.5286	8.0705	7.576	8.3218	8.5524	8.4109	8.1304	8.7788	8.3489	9.2745	8.9058	8.2311	11.6746	8.5128	7.983	9.2599	7.8936	9.4709	8.8651	8.1867	8.3615	9.3399	8.2027
'MRPL49'	11.3041	10.635	10.6648	10.7848	11.6316	10.6913	10.4998	10.3801	11.1788	10.7696	11.5077	10.5871	10.6794	10.8357	10.7878	10.6284	13.8679	10.6823	10.8458	10.8493	10.5782	11.4059	11.192	11.0575	11.5381	10.912	11.6766	10.8416	10.5126	10.7706	10.6484	11.4813	10.9999	10.6158	9.7056	10.702	11.3016	11.2563	10.3914	10.9903	10.4761	10.9296	11.2166	10.1801	11.5575	9.9973	10.7016	10.1436	11.1988
'MRPL50'	8.541	8.0728	9.1279	8.7682	8.8282	8.4191	9.013	8.7072	8.4531	8.6022	7.4515	8.28	9.2255	7.8833	9.1158	8.188	8.6748	7.3207	9.0856	8.3381	8.7954	8.5835	8.9063	8.0103	8.2086	8.1035	8.3454	8.2137	8.5068	8.3768	8.5873	8.2217	8.9419	8.4855	8.1146	8.9197	7.9636	8.6999	8.3333	8.7279	7.6573	9.6505	8.4853	8.539	8.8859	7.9036	8.564	8.2466	8.3903
'MRPL51'	10.1425	10.5094	10.3825	10.2979	11.0835	10.5575	11.3581	10.0028	10.9839	9.6113	10.5839	10.5057	11.5173	10.8848	10.1034	10.4904	10.8595	10.4722	11.102	11.2529	10.4685	10.6115	10.8419	10.9313	10.8454	10.5247	10.7069	10.6127	10.2066	10.2895	12.2553	10.7532	11.0336	10.302	9.9041	10.4894	11.3527	11.3103	10.8839	10.2181	10.0053	13.0439	10.5842	10.4046	9.2842	10.8162	9.5593	11.1536	10.1332
'MRPL52'	8.326	8.6621	8.611	8.5036	8.8172	8.6726	8.8088	8.5478	9.2368	8.7118	8.0371	8.6162	8.4978	8.6956	9.1066	8.8536	9.1338	8.5233	9.2159	9.4461	8.2903	9.1445	8.27	8.8833	8.1593	8.7558	9.2645	8.509	7.2238	8.8905	9.7573	9.0391	8.9884	8.1209	8.5559	8.9966	9.8716	9.4361	9.1908	8.6842	9.3228	8.3422	8.3981	7.502	7.0862	9.2011	8.7865	8.4915	8.6182
'MRPL53'	8.9319	9.5026	8.026	8.3068	9.0236	8.7154	8.7513	8.5757	9.844	10.385	8.9121	8.7466	8.541	9.2477	9.1376	8.7879	9.483	7.9273	8.6674	9.4108	8.7518	9.0932	8.3812	8.6782	8.6378	9.394	9.3622	8.998	8.7955	9.3538	10.0129	8.6889	8.5541	8.8934	8.0014	8.872	9.0309	9.3391	9.7454	8.7387	9.8274	9.0628	8.2451	8.1628	8.7991	8.9185	9.1292	8.4724	8.3559
'MRPL54'	8.6904	8.4635	8.7642	8.8231	7.8709	8.5225	9.2468	8.1757	9.6727	8.8825	8.6504	8.7811	9.0195	8.3916	7.1651	9.0665	9.4578	8.3581	10.0588	8.04	7.6092	9.181	7.9015	9.402	9.319	8.8147	8.6013	8.6	9.117	9.0171	9.6429	9.0055	7.2898	8.6887	8.4164	9.1166	9.6029	10.1808	7.7368	8.7827	9.3981	7.8947	8.753	6.4704	8.2143	7.9442	8.0515	9.5981	8.4973
'MRPL55'	8.8224	9	8.5666	8.3929	9.7688	9.3659	9.3245	9.0721	11.1493	9.2983	9.0388	9.2322	8.9133	9.4112	8.1334	8.5412	10.4152	7.2422	9.6108	9.2842	8.0525	9.5773	8.9252	9.3616	8.7802	8.8941	8.4405	9.1502	8.8266	9.3976	10.1647	9.365	9.5785	9.541	9.1202	9.7368	9.7666	9.1507	9.754	8.5849	10.2647	9.1512	7.9964	7.8556	8.0535	8.582	9.2552	9.2537	8.0391
'MRPL9'	10.1839	9.912	10.5165	9.3902	10.059	9.971	10.9525	10.5314	10.6877	9.5516	9.6456	10.1036	10.4431	10.3685	10.1916	9.3402	10.7246	9.433	10.7386	10.1485	9.8094	9.1567	10.0695	9.7058	9.2019	9.9575	10.7661	10.0699	9.9899	10.3975	10.619	10.4511	10.2983	9.6288	10.1726	10.5433	9.6591	10.0829	10.277	9.4643	10.6608	11.2332	9.1932	9.5205	9.4724	9.8866	9.3414	11.3436	9.3309
'MRPS10'	10.1308	9.8786	10.1379	9.5144	10.1689	9.7548	10.2585	9.8424	9.4063	9.6827	9.2922	9.8833	9.9872	10.4774	10.2805	10.1475	10.4975	10.2242	9.9684	10.2025	10.412	9.9586	10.6215	9.9516	9.9155	9.4074	9.7463	10.5466	9.2032	9.524	10.0579	10.0956	10.0509	9.4896	9.9977	10.2475	9.4835	9.6389	10.1078	9.6481	9.6084	10.3444	10.4802	11.2037	8.9768	10.288	9.58	8.8256	10.028
'MRPS11'	8.8108	8.8716	8.7331	8.9667	9.1233	8.8229	9.3457	8.6416	9.6053	9.9491	9.2744	8.6967	9.3378	9.3687	8.9282	8.4597	9.7465	9.1363	8.551	8.9283	8.9942	9.5816	8.9656	9.0335	8.7802	9.1497	9.1416	9.5733	9.3586	8.6291	9.8633	8.8207	9.0954	8.6931	8.8811	8.3509	8.6961	9.324	9.4821	8.9684	9.1939	9.7921	8.7501	9.1647	8.7095	9.0384	8.8879	8.6605	9.0402
'MRPS12'	8.3732	8.4766	7.8632	8.3561	9.0121	10.6668	8.8888	8.5066	9.6726	9.405	9.1956	8.1107	9.4032	9.7479	8.2745	9.1766	9.9226	8.7808	9.6698	9.7206	8.7587	8.9063	8.8615	9.2586	9.4483	8.9218	8.7456	9.0581	9.0239	8.6488	10.3484	9.4675	9.1478	9.4504	8.6689	9.3669	8.8002	8.0561	9.3407	8.5642	9.7781	10.8655	8.0724	8.9653	8.6353	8.269	9.4504	9.6172	8.5943
'MRPS14'	8.9257	8.9359	9.4247	8.9137	8.5745	8.9365	9.1789	9.5813	9.4883	8.4757	8.492	9.0036	8.6539	9.0307	8.5517	8.7032	9.8525	7.3853	9.7275	8.2572	9.2205	9.1042	8.5074	8.1151	8.1891	9.2001	8.9257	8.6752	8.6889	8.959	8.6945	8.9845	9.0685	9.0448	8.9108	9.6316	8.8544	8.5393	8.958	9.0205	9.3495	9.182	8.7636	8.3612	8.3301	9.0952	8.595	8.2143	8.7052
'MRPS15'	9.6201	10.3765	9.6514	10.4185	10.4331	9.9563	9.8041	8.3787	10.534	10.2069	9.8693	9.5915	9.8189	9.886	9.3853	9.8429	9.4052	10.2423	9.2569	10.346	9.2457	9.9183	10.2053	10.4508	10.0035	9.5427	9.9455	9.7419	10.0489	10.3214	10.2471	9.8969	10.1477	10.8609	9.3097	9.2472	10.4875	10.4795	9.7591	9.737	9.3922	10.9258	9.7543	9.7686	9.772	9.6391	10.05	9.3024	9.6243
'MRPS16'	11.0101	10.478	10.6477	10.823	11.5343	10.7355	12.6571	10.5908	10.9866	11.017	11.2309	10.8444	10.3413	11.0409	11.052	11.2587	10.4875	10.9292	11.1776	11.0304	9.9792	10.2145	11.7025	11.3598	11.5002	11.0977	11.051	11.4505	10.9881	10.6846	11.5312	10.6904	10.9986	11.555	10.3465	11.0479	11.1462	11.286	11.1661	10.85	11.1558	11.6158	11.1397	13.2166	11.0263	11.2897	11.267	10.3101	10.6932
'MRPS17'	8.1168	8.122	8.286	8.1397	8.2598	7.5185	8.6255	8.0677	8.5143	7.5059	7.3654	7.8947	8.5013	8.1206	9.0672	8.1032	8.4163	7.6211	8.4208	8.3802	8.6275	7.9875	8.0589	8.05	7.7887	7.7033	7.9108	8.148	8.6424	7.9749	8.7633	8.2368	8.3623	8.4372	7.5785	8.6222	7.4159	12.1801	8.0065	7.6072	7.4889	8.6507	8.029	7.8023	7.6413	9.1499	7.8895	8.7835	7.5532
'MRPS18A'	9.4855	9.2401	8.965	9.2414	9.9892	9.2852	9.634	9.0543	9.5763	9.8768	7.9211	9.1091	9.5794	9.5577	9.2496	9.7391	9.5517	9.2295	10.0961	9.5361	9.356	9.3738	9.9356	10.4522	9.2225	8.8231	9.3121	9.7423	8.5168	9.2058	10.255	9.4432	9.4306	9.2863	9.1255	9.4018	9.8358	9.9694	9.5553	9.3597	9.3353	10.0792	8.9149	9.6437	8.0052	9.7541	9.1037	9.4137	9.2707
'MRPS18B'	10.2311	10.7458	11.028	10.6522	10.5544	9.9927	10.5394	10.3389	11.0129	10.7407	9.7729	10.5069	11.2923	10.7026	10.5115	10.5766	11.0488	9.3639	11.0991	10.5573	10.1635	10.4564	10.6839	11.2458	10.2146	9.952	10.7241	10.8645	10.0193	10.147	11.119	10.6013	10.2263	10.8701	10.16	10.4782	10.5816	10.5863	10.5629	10.9652	10.5817	10.0186	10.5809	10.3706	9.6246	10.4702	10.3082	9.1071	10.743
'MRPS18C'	7.3133	8.299	8.3519	7.8339	7.7334	8.028	8.4129	7.4103	8.8547	7.8208	7.7058	7.8986	8.2825	8.0333	8.3449	8.118	8.1568	8.1999	7.7865	8.4668	7.9492	8.6122	7.7771	8.3142	8.0263	7.7435	8.6253	8.4755	8.0027	7.8956	8.8946	8.0878	8.0371	7.5355	7.4303	8.4524	8.41	8.0833	8.2481	7.9822	7.8899	7.3761	7.8313	8.4662	7.3739	7.5807	7.8323	7.6614	7.5955
'MRPS2'	9.5273	9.2794	9.2217	9.7757	10.3078	9.1431	9.2887	9.1088	9.9256	9.4083	8.9609	9.3373	10.9221	9.8968	9.7495	9.7034	9.5545	9.4189	10.0926	10.0188	9.7442	9.1347	10.0486	9.5042	8.8686	9.1237	9.4936	9.6576	9.5311	9.6242	10.682	9.5569	9.9356	9.221	9.1179	10.1566	9.0835	9.3291	9.8862	10.0992	9.5971	11.2421	9.459	8.8942	9.5319	8.4515	9.91	10.0696	9.7071
'MRPS21'	8.2868	8.2572	10.4089	9.6186	9.7027	10.193	10.0436	10.5408	10.8518	9.9066	9.8817	10.3114	10.1858	9.8653	10.7091	9.7178	11.1138	8.461	10.8787	10.3599	8.7587	9.5773	8.4083	8.2844	9.5213	9.9873	10.5887	9.236	9.7164	10.0751	10.1083	10.2919	9.9539	7.2185	9.271	10.8653	9.7238	10.326	10.3	9.7924	10.5013	10.8622	9.4271	8.5468	8.5973	9.8428	9.5299	9.0196	9.2639
'MRPS22'	8.7527	8.516	9.0304	8.9018	8.7667	8.7037	9.4441	8.3703	8.6969	8.387	8.7145	8.8596	9.7334	8.4372	9.2399	8.2297	9.4434	8.5623	8.8557	9.2223	9.0417	8.8072	8.4313	9.0551	8.5225	8.6759	8.9348	8.8009	8.2848	8.5814	8.8125	9.0413	8.8757	9.302	8.3412	9.1705	8.9169	8.7916	8.8866	9.1606	8.306	9.357	8.6264	9.3666	8.1712	9.077	8.5851	8.9795	8.5943
'MRPS23'	10.1847	10.6323	9.4029	9.3932	10.2498	9.3588	11.199	9.4849	10.9413	10.0664	9.9293	9.2094	10.7158	10.1903	9.9246	10.2447	10.0287	9.9611	9.8931	9.9117	9.0666	10.018	10.2373	10.0021	10.158	9.4269	10.5965	10.7584	11.0993	9.1	10.8305	9.904	10.4467	10.6945	9.7725	9.9946	11.3661	10.5929	10.1266	9.4657	10.4696	8.8944	9.7945	10.1951	10.8593	9.392	11.6495	9.805	9.3974
'MRPS24'	8.8133	9.795	9.0304	9.8327	8.6014	9.5764	9.5445	8.9845	10.6102	10.104	9.5482	9.524	9.7294	9.772	9.2433	8.9395	10.2138	8.9038	9.8931	9.781	9.7734	9.9864	9.0979	10.1131	9.3624	9.4855	9.5983	9.0743	9.8277	9.2306	11.33	9.577	9.8135	10.2544	9.2602	9.6709	9.6336	8.9552	10.2219	9.5368	9.6887	10.3474	8.7578	8.8205	9.0729	10.3372	10.0605	9.9678	9.0244
'MRPS25'	9.5155	9.085	9.4595	9.3469	11.5142	8.6331	9.485	8.9021	9.4645	9.225	9.2036	9.3168	10.1977	9.0206	9.7186	9.3814	9.5594	9.0557	9.131	8.5941	8.9256	9.1464	9.8622	9.216	8.8269	8.8351	9.3593	9.6287	9.4835	9.6781	10.0746	9.6445	9.8818	8.8749	8.8198	9.6088	9.3683	9.412	9.647	9.2476	9.3535	9.2871	9.0455	8.0847	8.6262	9.6333	9.6181	9.5288	8.944
'MRPS26'	8.5166	9.6866	9.2574	9.6624	10.3942	9.6244	9.2944	9.1079	10.94	10.0638	8.8987	9.107	8.9257	9.0232	8.6751	10.5448	10.7602	9.7602	9.4611	11.3551	9.6362	9.8826	9.004	10.1546	10.3521	9.717	10.0887	9.5687	9.9342	10.1173	11.656	10.2518	9.6652	9.9303	8.9289	10.1656	10.608	10.2572	9.4963	9.4563	10.699	9.733	9.2692	9.705	9.2926	8.0567	9.5941	8.728	9.3726
'MRPS27'	10.814	10.9411	11.0728	10.7877	10.2501	11.0254	10.0306	10.3968	10.4966	10.5085	9.8743	10.7834	10.174	10.3977	10.4076	10.8798	10.4816	10.0961	10.5964	10.2571	10.6335	11.0038	10.0468	9.7566	10.2451	10.3714	10.7021	10.3522	9.7443	10.3609	10.324	10.8669	10.7604	11.1668	10.6182	10.8569	9.8245	10.2207	10.7667	10.9751	10.2633	10.781	10.1763	10.7957	9.7603	10.2514	10.8312	9.6244	10.5861
'MRPS28'	7.2872	9.2793	8.0388	8.1621	7.6565	7.5694	8.8452	7.7549	8.5994	7.5332	7.709	7.6233	7.1496	8.518	7.2946	9.8135	8.9596	8.2031	8.7838	7.8905	7.9761	7.9407	7.4498	8.2239	8.9171	8.1039	9.8738	9.6797	7.7553	7.9982	8.8411	8.2095	8.3474	8.5295	6.5858	8.676	9.3062	9.5354	8.0929	8.7096	8.9076	8.2865	8.8286	8.0913	7.3127	8.3752	7.5795	7.1114	8.0728
'MRPS30'	9.1995	9.6272	13.1073	12.9031	9.094	9.272	11.1676	12.1217	12.0546	12.782	10.8266	10.7336	9.347	9.4137	10.6237	12.3326	11.0914	10.7869	12.2401	8.9084	9.3668	13.7355	13.134	10.763	8.6349	13.4202	9.2441	9.6994	11.2524	11.4055	8.4819	8.7956	8.6028	9.2217	11.5457	9.4	8.4948	8.4816	10.8834	13.385	10.2605	9.423	10.36	12.7673	12.6144	9.6868	12.4552	9.1489	12.9025
'MRPS31'	7.7101	7.9696	8.6541	8.277	8.2772	7.1599	8.5834	8.2545	7.3315	7.0562	7.383	8.1998	8.583	8.1175	7.9919	7.5926	8.288	7.6466	8.467	8.5759	8.3291	7.7606	7.8431	8.1337	8.4734	7.7966	7.8898	7.751	8.2809	8.1609	7.8465	8.158	7.781	7.7141	8.078	8.4241	8.66	7.5505	7.6107	8.6128	7.7459	7.9831	8.2049	7.9599	7.104	8.6033	6.8134	7.5438	8.3272
'MRPS33'	9.6244	9.7121	9.7023	10.0682	10.203	9.23	9.3128	8.8841	10.1444	9.52	9.1501	9.1346	9.7559	10.3538	9.8726	9.6721	9.243	9.2755	9.4755	10.1232	9.9835	9.717	9.8657	9.2687	9.4428	9.1078	9.3696	8.603	9.3934	9.0622	10.0928	9.1365	9.3454	9.96	8.8686	9.8499	9.5661	10.2803	9.5429	9.6677	9.0394	9.9915	9.2038	10.3544	9.6817	9.532	9.6572	8.9323	9.1075
'MRPS34'	9.9677	10.4644	9.4376	10.1532	10.4666	10.378	9.8223	9.2604	11.6068	10.6118	10.8638	10.252	10.0436	10.5012	9.2468	11.0863	10.3563	9.7267	10.8458	10.1287	9.9199	10.6355	9.7355	10.7843	10.7985	10.6482	10.3228	10.606	11.0876	10.5528	11.5654	11.5994	9.9552	11.255	10.5042	10.5308	11.7374	10.3449	10.6528	9.8221	11.5695	10.0242	10.4351	8.4759	10.3967	10.0118	10.6292	9.9667	10.3092
'MRPS35'	10.4562	10.7646	11.1585	10.7868	10.1427	10.6668	11.3443	10.6725	10.1671	10.0164	10.9364	10.5418	11.7858	11.232	10.5538	10.8984	10.5395	10.9969	11.5714	10.6605	11.1019	10.7909	10.5016	10.6654	11.2814	10.4405	10.7309	11.5289	10.0706	10.5051	13.5039	11.3225	10.65	10.8389	10.8645	11.1681	10.6245	10.5613	10.6011	10.8295	9.9475	12.8861	10.5036	11.5186	10.0624	10.8384	10.4608	10.8882	10.7598
'MRPS36'	8.8158	9.2018	8.5861	7.9467	8.8845	8.5768	8.6597	8.0633	8.9033	9.0232	7.4313	8.3578	8.5774	8.7498	8.758	9.1276	9.0413	7.855	9.3009	8.2896	8.5711	9.0841	8.6832	7.6459	9.3208	8.6271	8.643	8.3806	7.6506	7.8497	8.4548	8.6571	8.6281	9.2345	8.4029	8.6698	8.6961	8.2401	9.1976	8.3869	8.2504	7.4841	8.4406	9.3673	7.6636	8.5115	8.9421	8.0453	8.1991
'MRPS5'	8.7518	8.6791	9.2477	9.0265	9.8059	9.0886	9.903	9.274	9.0324	9.1524	8.4152	8.934	9.2126	8.8948	9.3947	9.0772	9.2103	9.4873	8.8867	9.4516	9.3283	9.1022	9.1789	9.0993	8.7352	8.8793	9.544	9.0598	8.9375	9.2391	9.8207	9.3761	9.4487	9.5088	8.8178	9.1548	9.9237	9.7915	9.4174	9.1365	8.7797	10.0182	8.9919	8.857	9.2697	9.4425	9.7399	9.9477	8.6624
'MRPS6'	8.6479	8.0673	8.5542	8.4073	8.8407	7.5682	10.0518	8.5018	9.0063	8.2091	8.7922	8.0058	9.6524	9.0439	9.0919	9.462	10.0898	8.5793	9.1938	9.503	9.5947	8.9773	9.1471	9.2101	9.0031	7.6677	9.4547	9.0512	9.3136	8.6507	9.7789	9.1731	10.6653	8.5325	9.307	9.5045	9.0576	10.4698	9.695	8.1008	9.8568	9.1317	9.305	9.9607	9.2554	9.1446	9.0118	9.428	8.0303
'MRPS7'	10.5626	11.3779	9.8126	10.083	10.5048	9.968	10.6169	9.508	10.8234	11.0984	10.3963	9.5813	11.4642	10.5338	9.9391	9.4076	10.6868	10.3679	9.8339	11.0061	10.0704	10.3825	11.2279	10.3319	10.3978	10.1538	10.5523	10.8426	11.3112	10.2336	9.902	10.3072	10.8789	11.0555	9.8457	10.1471	11.0314	10.2687	10.2407	10.3958	11.1514	9.8237	9.9569	10.576	10.3514	9.6526	11.3512	10.524	9.9178
'MRPS9'	8.3446	8.0429	9.2305	8.5927	9.3197	8.5646	8.8859	8.9272	8.491	8.5212	7.8315	8.9047	9.3542	7.8833	8.6238	8.7913	9.2938	8.4685	8.4685	8.6923	9.0099	9.077	8.8116	8.1038	8.3749	8.878	9.6545	8.3558	8.5929	8.9383	9.7943	8.671	9.036	8.9717	8.5845	9.3022	8.4184	9.593	8.7856	9.3635	7.8544	9.9647	8.7041	9.4334	8.7592	8.6117	8.4727	8.7718	8.597
'MRRF'	8.8406	8.2288	9.4095	9.181	9.6552	8.7079	9.2813	8.8164	8.6812	8.4978	8.3103	9.0843	9.6214	8.6382	9.4925	8.9715	8.6803	8.2922	9.3561	9.0247	9.2827	9.1181	9.6316	7.7314	8.521	8.5379	8.126	8.5164	8.7872	9.4407	9.4891	8.3168	8.8586	9.8974	8.737	9.2745	8.5955	8.1329	9.1007	9.3062	9.2394	9.749	8.8862	8.4111	9.2214	8.5025	8.8324	8.9806	9.2656
'MRTO4'	9.6896	10.0398	9.6044	9.831	9.8307	9.7735	9.8321	8.83	9.2694	9.6329	9.8248	9.3833	9.5917	9.9844	8.9394	10.2116	9.3701	9.642	9.4131	10.3308	9.0946	9.3605	9.155	9.9155	9.7301	9.3915	9.9617	10.1104	10.0158	9.4771	11.1971	9.6455	10.3786	10.7285	9.2871	9.1209	10.6045	10.5532	9.7825	9.6945	9.1429	9.8227	9.583	8.785	10.2106	9.268	10.3608	9.432	9.478
'MSI1'	6.485	7.4123	0	5.4274	7.5988	1.5932	8.2526	4.1081	6.9399	1.1239	5.0465	3.4378	5.423	8.6746	7.5777	9.2643	2.8481	5.7638	2.3489	6.1394	0.4094	3.5898	9.8768	3.3719	7.0326	0.5253	8.5898	6.6552	7.6865	6.5658	9.4089	4.5169	8.7717	1.1805	3.4372	7.9865	10.3726	10.1808	5.8329	2.1556	7.6227	6.3743	3.7412	4.4675	1.8235	7.511	1.5531	5.5995	5.5963
'MSI2'	11.0565	9.8559	10.6648	9.0272	8.881	7.5806	10.4799	10.5796	9.6263	8.7063	9.7895	9.4157	9.3378	8.5195	8.513	9.7656	9.4846	10.2044	10.479	9.0299	8.6973	9.8815	7.7146	8.8545	10.6566	9.9462	9.5145	9.2321	10.274	9.2134	10.276	8.9219	9.5055	10.0396	9.6328	8.8161	9.0772	7.5685	9.1151	9.865	9.321	7.6096	9.0541	9.9622	10.9415	10.003	11.5882	8.917	9.9474
'MSL3'	8.6003	8.0467	8.2671	8.2276	9.0587	7.646	9.9002	8.3821	8.928	8.2614	8.4186	9.1304	8.8186	8.8193	9.3872	8.2587	8.7099	8.5544	8.4654	9.5088	8.391	9.0125	8.3046	8.4918	8.8748	8.4822	8.3885	8.4885	8.5085	9.0453	8.9077	8.7648	8.7913	8.5561	8.733	8.8188	9.0428	9.0312	8.3497	8.2242	8.2859	9.8924	8.7994	9.6556	8.32	9.1161	8.7342	9.249	8.3779
'MTERFD2'	7.9795	9.0842	8.4839	8.8907	7.9128	8.7327	7.6118	7.6945	8.7195	7.3449	7.9522	8.9956	8.7908	8.105	8.6397	8.197	7.9283	8.4694	7.8355	8.3464	8.6767	8.3526	7.1806	8.4087	7.1462	8.7066	9.1758	8.9117	9.1398	8.7956	8.9093	8.2141	9.0573	8.1888	8.605	8.1384	9.3116	8.9607	6.6972	8.1876	8.5252	8.3258	8.8198	7.4927	7.3079	7.9641	7.9992	7.4192	8.6287
'MTFMT'	7.3628	7.3508	7.5937	7.7771	7.4596	7.2734	7.5907	7.3595	7.9441	8.4516	7.8894	7.3871	7.8794	7.6167	7.6858	7.4588	8.463	7.7314	6.9037	7.486	6.9775	8.2589	7.6208	7.7888	7.8195	7.7823	7.6141	7.6107	7.7697	7.682	8.0411	7.2946	8.1562	6.839	7.2719	6.6554	7.0544	7.6108	8.3278	8.0949	7.5812	8.0057	7.2994	8.3265	6.9837	7.6404	7.3616	7.3786	7.4007
'MTG1'	9.0192	8.053	7.7012	8.2939	9.2783	8.383	7.6899	7.9551	9.2294	8.8022	8.0981	9.5636	9.2974	9.0802	8.2921	9.0575	7.7502	8.7649	8.6385	9.3442	9.364	8.1985	8.056	9.1785	7.5858	8.7396	8.6574	9.2302	8.7636	9.7889	9.3147	8.8369	8.6727	8.6691	8.547	8.9344	9.3858	9.1034	8.9355	8.42	9.2546	8.9157	8.5365	7.7529	8.4699	9.3114	7.9121	8.2258	8.5144
'MTHFSD'	8.2316	8.1691	8.3672	8.0253	8.6025	7.6776	7.8961	8.5582	8.7998	8.4741	7.5169	8.2473	7.8142	8.551	8.5199	7.7003	8.3664	7.9727	7.8954	9.0584	8.4314	6.4117	7.5159	8.43	7.5739	5.945	8.0442	8.0084	7.4106	8.9448	9.89	8.7439	7.9808	6.7636	8.786	8.7799	7.6724	8.3273	8.0715	8.2102	8.0905	8.5956	7.2458	7.6106	6.9146	7.3026	7.0841	7.6125	7.4956
'MTIF2'	9.9919	9.9899	9.7711	9.8715	9.999	9.6551	9.8909	9.6475	9.3923	9.5254	9.3906	9.5629	9.9334	9.7084	9.882	10.2855	9.2188	9.7161	9.2992	9.6267	10.0591	9.8913	9.4631	9.3897	9.6069	9.6444	9.7745	9.9548	9.7358	9.2338	9.6327	9.6616	9.3747	9.4619	9.6885	9.7728	9.6987	9.8821	9.7658	10.0026	9.1408	10.2796	9.7899	10.3002	10.3284	10.3562	9.7247	10.1192	9.7902
'MTIF3'	9.7027	8.6604	10.3583	10.1144	9.7788	8.4461	9.056	9.821	8.723	8.8717	8.7785	9.5961	9.4856	10.0396	9.0403	9.2884	9.6349	8.7845	9.7395	9.4238	8.9575	9.7827	9.3193	10.1528	9.6904	9.1597	8.8333	9.1509	9.2348	9.391	9.0717	9.2649	9.4695	9.3616	9.691	9.9992	9.8329	8.7731	8.7344	9.9838	9.0557	8.817	9.396	9.2056	9.643	9.6778	8.6147	8.7294	9.1262
'MTO1'	9.1487	9.0071	8.7946	7.8173	7.9996	8.9647	9.4742	8.6486	7.8502	7.5002	7.9569	8.7347	9.1293	9.3443	8.9758	8.699	8.2969	9.1013	8.6058	8.5708	8.7189	8.2427	8.9927	8.6001	8.2822	8.2481	7.9946	8.9028	8.034	8.5931	8.2026	8.8565	8.04	8.2513	8.9375	8.3817	8.6689	8.5557	8.2068	8.8043	7.7243	8.536	8.6851	8.6657	8.9482	8.1172	8.6236	9.0841	8.605
'MTPAP'	9.1394	8.4905	9.0669	9.1789	8.9992	9.0061	9.2401	8.9987	8.2782	9.0513	9.0794	9.1131	9.8624	8.8786	9.321	9.2162	9.0914	9.3181	9.0271	8.8469	9.8244	8.2263	8.1568	8.9457	8.937	9.0881	9.2055	9.3906	9.0938	8.9206	9.2288	8.5693	9.6896	9.0633	8.9059	9.3169	9.0266	8.9552	9.1942	9.0934	9.1727	10.249	9.0605	10.1134	9.2404	9.4914	9.363	9.5005	9.0835
'MTRF1'	5.9653	6.5287	7.109	6.5732	6.1347	5.4112	6.9935	6.7464	5.721	6.1251	5.873	6.8802	6.1404	6.9164	6.9198	6.393	6.3159	6.4852	5.838	6.5992	6.6547	6.0631	6.4569	6.2716	6.2573	5.945	5.4529	6.3842	6.6149	7.2142	4.586	6.2566	6.185	6.013	6.8519	6.6905	7.3351	5.8218	6.261	6.3911	6.9589	6.4921	6.8663	6.7825	6.0483	7.0956	5.8656	6.2885	6.9345
'MTRF1L'	7.9418	7.278	8.5725	8.3311	8.2932	7.7334	8.2923	8.612	7.2023	7.2438	7.2814	7.9739	8.2653	8.8251	7.9104	7.9398	6.7491	8.6917	8.1396	7.5052	7.8743	8.3203	7.8285	6.6582	7.8913	7.9582	7.3457	7.7255	6.6935	7.467	7.8687	7.9109	8.06	7.6391	8.1221	7.7682	8.0741	8.1109	7.6488	8.3732	7.5569	8.0974	7.6111	8.7349	8.3811	7.4274	7.85	8.3306	7.8545
'MVP'	11.1061	11.5784	10.882	10.4054	11.5674	11.8377	11.0734	11.7651	12.7781	12.0893	12.8608	12.2172	11.5932	11.3901	11.21	11.6234	10.717	10.1351	12.4173	11.4972	11.2132	12.9068	10.8269	11.8853	12.8341	12.0771	12.0159	11.215	11.3609	11.7676	9.2288	12.0632	11.0512	11.7299	12.3169	11.7266	12.1622	9.9275	12.2324	11.2593	12.9659	12.4097	12.2477	9.95	12.1305	11.5347	12.3957	12.3852	12.0702
'MYEF2'	8.916	9.8215	10.3162	10.364	9.2305	8.004	8.7709	10.2055	8.7519	10.9583	9.928	9.0441	9.797	10.3614	10.0434	9.4655	10.2091	9.8969	8.2673	8.5924	9.8722	9.4308	10.6333	8.9832	9.2709	9.7892	9.9976	9.6169	10.1236	9.9508	10.2674	9.8327	9.6589	9.2441	9.2492	9.0651	10.1405	9.6219	10.398	9.7944	9.4528	8.4686	8.5575	10.2314	10.1988	6.5082	8.8955	8.5371	9.4953
'MYST1'	8.8545	9.6078	8.5429	8.771	8.9975	8.7009	9.2911	8.5538	10.6379	9.3073	9.5317	9.8193	8.4605	9.4787	8.4887	10.1881	9.1387	8.5125	9.471	9.0358	8.62	9.529	8.7299	9.1785	9.9355	9.8492	10.2148	8.9827	9.5767	9.5465	10.2459	8.4518	9.3606	9.2875	9.5733	8.7867	11.3288	9.8843	10.2633	8.6618	10.7227	9.0209	10.1333	8.1931	8.5295	9.0509	8.7169	8.6088	9.9548
'N4BP1'	10.0099	9.8215	10.1973	10.4659	10.3646	10.3582	10.6954	10.7132	10.4202	10.0262	10.6698	10.3081	10.3983	10.6419	10.624	10.8968	9.7957	11.0292	9.2427	10.5796	10.1585	11.2581	10.8504	10.4411	9.9776	9.8451	9.8041	10.4512	10.3166	10.4159	9.5065	10.3889	10.4067	9.5063	10.7764	10.4915	9.1625	10.7451	9.4994	10.7019	9.6194	10.7843	9.7696	10.7146	9.7873	9.7852	10.2509	10.661	9.9092
'NAA38'	8.9358	7.7565	8.771	8.2438	9.0336	8.5097	8.7241	8.8434	9.3841	8.5411	7.9041	8.9255	9.0368	9.1427	8.8105	8.0301	8.8474	8.8843	8.9069	8.6565	8.9002	8.7724	8.5688	8.3399	8.3989	8.9218	8.4859	8.0763	8.7282	8.8056	9.7228	8.4852	8.3618	8.4967	8.8307	8.6742	8.6622	8.8384	8.8438	8.5117	7.8913	8.9092	8.1907	9.4832	8.3149	9.1742	8.8201	8.4217	8.57
'NAF1'	8.1532	7.9034	7.8046	8.0835	7.7334	7.8157	6.829	7.9573	7.565	7.8663	8.444	7.9139	8.9844	7.6686	8.023	7.9053	7.7987	7.5406	7.5619	7.5429	7.6756	9.1542	8.0069	7.3977	7.9734	8.0709	8.0171	8.0234	7.6865	8.2287	7.4207	7.9456	8.1793	7.3982	7.6183	7.4438	7.3015	7.5063	8.1887	8.272	7.7566	7.1673	8.9421	7.6234	7.6393	7.1718	8.3336	7.6584	10.5022
'NANOS1'	6.9718	6.2957	7.4734	7.1926	6.0744	7.01	7.1265	6.8991	6.7356	6.4182	8.72	7.4391	7.7559	6.5613	7.542	7.7024	6.9158	6.536	8.2246	8.385	7.3981	6.5529	7.5473	7.7411	8.2468	7.8877	8.2169	8.3014	7.4249	7.5063	12.4376	7.3817	8.1929	6.8132	6.0646	7.5141	7.4081	12.6003	7.0586	7.2304	7.5197	6.6853	7.1555	8.3082	7.1129	8.5733	6.6424	6.5964	6.3597
'NANOS2'	0.334	0.2981	0	0	0	0	0	0	0	0	0.8571	0	0	0	0	0	0	0.2974	0	0	0	0	0	0	0	0	0	0	0	0	0	0	0	0	0	0	0	0	1.509	0	0	1.1556	0	0	0	0	0	0	0.7806
'NANOS3'	2.5082	0.7557	0	2.0367	0.3645	1.1442	1.2753	3.4154	3.3175	0.8369	3.2509	1.7904	1.1301	1.4838	0.6626	2.0189	2.6838	0.5438	2.7187	1.6499	0.9887	1.5378	0.6554	1.6591	2.6242	2.0265	1.1581	1.2317	0.8825	4.0094	4.4908	1.3583	2.8032	0.8155	1.4515	5.2891	2.9104	4.9605	2.7753	2.2459	2.9615	0.9418	2.9294	1.1093	0	1.9457	2.484	5.6344	3.1533
'NARS'	11.2275	12.3033	12.3173	12.0329	12.0058	11.9682	11.2371	12.0093	11.9057	11.605	11.5802	11.7049	12.4849	11.0393	12.7472	12.128	11.3016	12.3463	11.8861	12.2142	12.0909	12.1768	12.0908	11.9315	11.8071	11.1958	11.6446	11.6008	12.3655	11.7962	11.8669	12.0202	12.5287	12.215	11.4407	11.6942	12.7599	11.9626	11.3902	12.1878	11.8578	12.47	12.0829	11.8797	12.1536	12.4367	11.9824	12.4654	11.9747
'NARS2'	9.1678	8.2776	9.0613	8.4718	9.219	8.842	8.9836	8.7977	8.0285	8.2925	8.8714	8.2724	11.3715	7.9616	8.4252	9.9563	8.5174	8.2176	8.9864	8.4852	8.6545	8.7239	8.5063	8.2371	9.2042	10.0194	8.8906	7.7989	8.027	7.8442	8.9709	8.8282	8.9975	9.5098	8.0531	7.9912	8.3839	8.9079	10.2129	8.4759	8.6652	8.9968	8.4795	10.9715	10.0152	8.1349	8.885	8.9428	9.1807
'NAT10'	10.768	11.7036	10.5608	10.8248	12.1135	10.5877	10.8037	10.4627	10.2127	9.4942	10.8769	10.5466	10.8103	11.2617	11.0298	11.4153	11.1452	9.6695	10.7789	10.3272	9.859	10.5093	11.6176	10.1763	10.511	10.4286	10.6725	10.7058	10.7772	11.1178	10.7802	10.6777	10.9384	10.6034	10.5413	12.1311	10.6465	9.4173	11.1013	10.6999	10.1976	11.4595	10.1615	11.1458	10.8564	11.4056	10.8719	10.1913	10.7753
'NCBP1'	10.8287	10.3845	10.5518	10.3943	10.5985	10.1186	10.5828	10.3288	9.5985	9.6366	9.2104	9.9278	10.2614	9.7955	11.2426	10.1373	10.4074	9.1986	10.5279	10.5501	10.9075	10.0601	10.4956	9.3297	9.9543	9.9295	10.2813	10.3641	9.881	10.2095	9.559	10.5236	10.3208	9.6409	10.4522	10.3018	9.7232	10.6873	9.8549	9.8383	9.3464	10.9297	10.3213	10.9558	10.6453	9.9955	10.0188	10.0603	10.5306
'NCBP2'	10.9786	10.9313	11.4217	10.5514	11.4273	10.391	11.6068	10.8598	10.7971	10.5178	10.7491	10.9908	11.049	10.8578	10.633	11.5979	11.225	10.6011	11.2469	11.22	10.7799	10.8995	11.4248	10.6067	11.14	10.9929	11.1189	11.4417	11.5266	10.6064	11.3249	11.0225	11.2229	11.113	10.2806	11.4086	11.2764	10.0771	11.0016	10.8125	11.0919	11.3564	10.9671	11.5484	11.49	11.4252	10.9885	10.5602	11.0828
'NCL'	13.9293	13.7165	13.7091	14.049	13.1137	13.6988	13.0449	13.6115	13.2766	13.1453	12.9988	13.3585	14.2669	13.0042	13.4001	13.7995	14.1527	13.839	13.4305	13.6773	13.4324	13.5244	13.3832	13.2634	13.3461	13.6661	14.1362	13.407	13.6411	13.4075	13.6794	13.5343	13.861	13.5482	13.3114	13.5653	14.5072	14.1102	13.1729	13.6675	13.1364	14.4942	13.6782	13.6111	13.8809	13.0283	13.7496	14.0558	13.4867
'NFX1'	9.8159	10.3103	10.543	10.4748	10.3065	10.6345	9.4013	10.4909	9.8606	10.0224	9.8389	10.309	10.4974	10.5125	10.9119	10.1733	9.49	9.6896	10.3356	10.2511	9.6	10.2313	10.4228	10.2274	9.8635	10.1501	9.685	10.85	10.4321	10.1644	9.2664	9.7263	9.8296	9.5178	10.4509	10.1577	10.3924	10.6034	10.4098	10.4317	10.007	9.9351	10.2432	9.8189	10.6828	9.9828	10.0761	9.8809	10.4799
'NGDN'	9.2292	9.4568	9.019	8.8339	9.4206	9.0463	9.6604	8.6978	9.0874	8.634	8.0437	8.7865	9.1354	9.341	9.7699	9.345	9.0264	9.2079	8.928	9.2491	8.72	8.9327	9.5772	7.9232	8.6321	8.7762	9.2781	8.6357	8.2066	8.9422	9.1491	8.7609	9.2732	8.8182	8.8343	9.0415	8.9839	9.294	9.3557	8.916	9.3344	8.7321	8.7759	8.1541	7.7032	9.4103	8.6377	8.9463	8.9841
'NHP2'	10.4025	10.5857	10.2804	10.6901	11.1377	10.998	9.6579	10.1322	11.3724	10.4408	11.216	10.2241	10.5621	10.4468	10.4599	11.0392	11.0323	10.2682	11.1947	10.8416	10.4313	11.3559	11.1992	11.0511	10.5574	10.1423	10.615	11.0636	9.8397	10.6789	11.469	10.7727	11.0971	11.1193	10.7786	10.5789	10.9934	10.4828	10.7544	10.4964	10.8701	11.4035	9.8554	10.0952	12.1148	10.7466	11.1	9.5433	9.9939
'NHP2L1'	10.5829	10.1303	11.1494	10.8216	10.327	11.493	10.7432	11.2787	10.8622	11.0915	10.6036	10.459	11.3078	10.5719	10.5381	11.3858	11.6712	10.1383	10.8646	11.3556	11.1971	10.5116	11.1513	11.7198	10.8416	9.7578	11.0554	10.6948	11.3033	10.8011	11.115	10.9661	10.7547	11.4885	10.3609	10.198	10.597	11.8063	10.9324	11.6769	11.4032	10.9024	11.1862	10.8938	11.0243	10.3866	10.8002	11.3653	11.0426
'NIP7'	9.0733	8.8257	9.2934	8.8967	9.4931	9.231	9.3799	8.9678	8.7429	8.6354	9.2224	8.3828	10.2864	9.6051	10.2553	8.432	9.0955	9.3009	8.6875	9.3226	9.4812	9.5253	8.4867	9.0355	8.9451	8.1104	10.1093	9.6151	8.7396	8.6259	9.5186	10.0884	9.628	8.8985	9.2181	9.5326	8.4223	8.7731	8.3264	8.7752	8.1545	10.2244	8.3185	9.7604	8.5899	8.7766	9.4272	9.6832	7.8678
'NKRF'	8.7905	8.8864	8.6167	8.5456	7.8972	8.2744	9.6755	8.4838	8.3068	8.0551	8.3646	8.5212	9.1006	9.0455	9.0072	8.7407	8.5021	9.549	8.7273	8.6688	8.7478	8.4964	8.8932	8.0539	9.2129	7.909	8.6825	8.614	8.5897	7.7727	8.4034	8.8674	8.8239	8.715	8.7573	8.9966	8.471	8.9093	8.3457	8.5275	7.7699	9.3441	8.195	8.8288	8.4291	7.8828	9.5275	10.039	8.1007
'NMD3'	10.7258	10.3394	10.7169	10.4933	10.1573	10.2399	10.9407	10.4029	8.9533	9.2158	10.3631	10.0375	11.2237	10.4253	10.949	10.6787	9.651	10.0551	10.0663	10.2438	10.6577	9.6406	9.6503	9.2687	11.0571	9.7064	10.1057	10.1279	9.8569	9.3717	9.7759	10.2583	9.9732	10.1671	10.3417	10.1847	11.5178	8.5375	10.06	10.3627	9.1731	10.3182	10.2068	11.0276	10.7015	11.0461	10.3018	9.9055	10.0438
'NOB1'	9.709	9.1463	10.0738	10.1349	9.9699	9.9177	9.8618	9.7041	9.3092	9.2158	9.2716	9.3965	10.9041	9.978	9.6225	9.3956	9.6461	9.0342	9.5039	10.0603	9.8878	10.4657	9.2316	9.5464	9.0815	8.5682	10.5605	9.5891	9.1463	9.5895	10.9917	10.3279	10.3504	8.9504	9.8055	10.2416	9.0093	9.4796	9.2059	10.2471	8.5531	11.0804	8.7385	9.4832	9.0268	9.125	10.0858	10.0503	8.4916
'NOC2L'	10.3275	10.9056	10.189	10.8386	11.3049	11.1626	10.3701	9.9517	11.309	11.0739	11.412	10.6964	10.3932	11.0379	10.464	11.1641	10.4841	10.7075	10.7172	11.8761	10.7707	11.2306	11.3489	11.2481	10.9348	10.2529	11.1696	11.6285	11.0645	11.548	11.3524	11.0491	12.2057	11.7874	10.4422	10.1698	11.6766	11.6315	11.0221	10.3793	10.2008	10.3422	10.5322	9.2439	11.2761	10.4062	11.0883	10.5049	10.7413
'NOC3L'	9.5456	8.7714	8.8839	8.833	8.9796	8.4242	9.1563	8.9075	8.4896	8.3971	9.0421	8.8065	9.867	8.7275	9.4182	9.0877	8.3647	9.2627	8.5162	8.5422	8.6859	8.3677	9.2226	8.2371	9.451	8.9348	8.9653	8.6647	8.7955	7.7902	8.3273	8.6417	8.6841	8.6896	8.6596	8.7552	8.3417	8.5557	8.4356	9.0157	8.3508	9.6751	9.3044	10.4711	9.319	9.272	9.1517	8.3914	9.1771
'NOC4L'	8.0829	8.6164	6.6648	7.533	9.0525	8.6925	8.331	7.914	9.295	9.5044	8.5446	8.7485	8.7684	8.8459	8.424	8.4747	8.4342	8.1918	9.0261	8.7553	8.8395	9.2502	8.5742	8.8364	8.4141	8.5224	8.1621	8.5217	7.8055	8.5814	9.5979	8.3431	7.7598	8.3521	8.827	9.0494	8.5639	8.2423	9.1801	7.8468	9.0952	7.8163	7.5258	8.0665	7.1099	8.6159	8.5067	8.4333	7.9244
'NOL10'	9.7748	9.5307	9.4944	9.5502	10.0585	9.4868	9.7685	9.3715	9.0419	9.0112	8.7638	9.3051	9.8227	9.4251	10.3485	9.1166	9.5419	9.4219	9.0905	9.4554	9.8018	9.1299	9.7486	9.0453	9.1109	9.4452	9.5781	9.8575	9.3287	9.4834	9.8546	9.6019	9.8663	9.0917	9.47	9.621	9.1919	9.962	9.6029	9.2197	9.1959	10.4258	9.3103	10.1812	9.7376	9.9076	9.1194	9.8378	9.1037
'NOL11'	10.8438	10.7233	10.1497	9.9177	11.2961	9.9598	11.4853	9.9907	10.5357	10.1402	9.9203	9.8362	13.1461	10.5513	10.5161	10.0819	10.5802	10.2712	9.9647	10.8629	11.3689	10.2838	11.0304	10.2047	10.4695	9.9532	11.8544	10.7211	11.0113	9.7947	11.1462	10.4247	10.8152	10.2627	10.3801	10.2182	10.759	9.8256	10.451	9.7844	10.4317	10.0118	10.1535	10.9655	11.2696	10.906	10.6461	11.0668	10.025
'NOL12'	7.4079	7.8141	7.6577	7.5396	7.4596	7.9131	7.6599	7.9138	7.8481	6.9998	7.3475	7.5123	7.4524	7.2321	7.1622	7.9909	8.0173	7.2472	7.9528	7.8119	8.1507	7.7038	7.984	7.9653	7.5124	7.3628	7.7379	7.3872	8.4348	8.4537	8.2051	7.4639	7.3881	7.88	7.2025	7.4091	8.4058	8.2333	7.5433	7.4765	8.5454	6.9154	7.7312	6.1325	7.7012	7.3336	7.3258	8.1492	7.4813
'NOL3'	9.0243	8.2244	9.9243	8.7447	10.0659	10.0937	8.2458	9.7206	9.6932	10.9483	11.0569	9.3004	9.2504	9.717	8.3916	8.7148	8.7058	8.7076	8.6422	10.9906	10.3924	10.1132	8.9812	10.0478	8.4814	7.7812	9.4198	9.5901	8.6007	10.0187	10.5691	9.6319	9.3796	10.1252	9.4712	8.9454	8.5897	9.165	8.4084	10.0871	8.5205	9.543	8.1313	7.098	9.6137	8.5862	7.5739	9.7377	8.4713
'NOL6'	9.531	10.7256	10.3199	10.1868	10.9799	10.8275	9.2802	10.4504	10.1471	10.0775	9.949	10.2602	10.8545	10.6044	11.1022	10.0428	9.8312	10.0122	10.4631	10.6999	10.1733	10.2856	10.3829	9.7875	9.8153	10.0704	9.5206	10.4852	10.3237	10.4429	10.3788	10.1151	9.8223	10.2384	10.5321	10.7778	10.4831	10.38	10.7159	10.4365	10.4659	10.0045	10.3527	9.8572	10.7444	9.7664	10.7108	10.0033	10.4857
'NOL7'	9.6163	9.2472	9.8155	9.4338	9.7463	9.3694	9.9087	9.5376	10.38	9.7255	8.9762	9.172	9.5961	9.2818	9.6421	9.7712	9.9919	9.2993	10.1467	10.3823	9.1982	9.6015	10.0558	9.8895	9.8672	9.1192	9.616	9.5166	8.7137	9.3085	11.8266	9.6328	9.715	8.8847	9.0218	9.5965	9.9475	9.3709	10.0014	9.5933	9.58	8.7248	9.1811	9.7337	10.3034	9.4139	9.4288	8.8382	8.7419
'NOL8'	10.095	9.4736	10.0896	9.6097	9.6664	9.623	10.1912	10.146	9.4085	8.0784	9.2563	10.1286	9.8218	9.0802	10.2815	9.7329	9.5811	9.8122	10.253	9.61	10.2944	9.5379	9.693	9.3553	9.9541	9.6687	8.9582	9.2552	9.8007	9.7014	9.6215	9.3946	10.0472	9.765	9.9085	9.2234	9.1325	9.551	9.6256	9.6492	9.2356	10.6463	10.3965	9.5769	9.9368	9.5822	9.4878	9.4768	10.2338
'NOL9'	7.1959	7.8325	7.2178	7.7992	7.1912	7.6077	7.5728	7.1077	7.4185	7.5676	7.6969	7.7642	7.0155	7.5328	7.4868	7.7088	6.7176	7.7576	6.461	8.103	7.9755	7.5215	7.5045	7.5215	6.7319	7.6779	7.7358	7.6807	8.3441	7.9042	6.0767	7.6635	7.7099	7.9437	7.7807	7.0108	7.4726	7.3233	7.9689	7.5493	5.975	7.4816	8.3519	7.5203	7.5443	7.669	7.4894	7.574	7.8545
'NOLC1'	12.0386	10.7452	11.5179	11.7809	12.1066	11.2561	11.4951	11.3979	10.9711	11.0247	11.8473	11.2911	13.2878	11.7186	11.5474	11.936	11.2634	11.8304	11.2251	11.7055	11.4556	10.6777	12.2398	11.4782	11.6905	11.4527	12.0119	12.1426	11.7038	10.9869	11.4648	11.3831	11.2193	11.6934	11.4282	11.6366	11.9245	11.6473	10.8143	11.5058	11.5983	12.6911	11.7155	11.1641	11.9168	11.754	11.9401	11.4323	11.6464
'NOM1'	9.3504	9.208	9.1065	9.1887	8.8828	8.4377	8.6272	9.1498	8.7875	8.8497	8.554	8.7166	9.2981	9.0015	9.8395	8.3866	8.5098	8.6163	8.3285	9.0091	8.9736	8.4563	9.1448	8.5344	9.0353	8.7675	8.5213	8.8053	8.8597	8.9357	8.9486	8.8698	9.195	8.5188	9.2642	8.7799	8.3664	8.5966	9.0429	8.3943	8.9278	8.6363	8.6901	8.7916	8.655	9.2813	8.6637	8.6117	8.3336
'NONO'	12.5357	13.0802	12.994	12.9629	12.074	12.6701	13.975	12.6567	13.0817	12.6888	12.8713	13.2264	13.0428	13.4553	12.2199	13.1009	13.2706	12.8355	13.2928	13.2013	13.0502	12.447	13.4445	12.4708	12.8745	12.7884	13.273	12.7267	13.1767	13.0141	13.4038	12.7678	12.9882	13.3078	13.0866	12.7291	13.7189	13.5921	13.1274	13.0196	12.2874	13.0578	12.7434	13.1351	13.1288	13.2012	13.0591	12.1149	12.976
'NOP10'	9.4223	9.2672	9.4725	9.2661	9.9343	9.0015	9.6888	9.179	9.9038	10.6448	9.8059	9.0821	9.9621	10.4533	10.5198	9.3572	10.4979	9.6912	9.5245	9.5402	9.9708	10.0149	9.6137	9.8884	9.4592	9.3735	9.4474	9.5075	9.9981	9.4879	11.0628	9.7283	9.8812	9.4865	9.6047	8.9872	9.8427	10.7718	9.6211	9.0451	9.4319	10.4962	9.2826	10.844	9.8183	9.5897	10.3101	9.8303	9.0924
'NOP14'	9.7972	10.4363	10.6867	10.9763	10.1576	9.6847	9.6714	9.426	9.6927	9.8082	9.8482	10.0559	10.7772	10.3106	9.9592	10.457	9.8718	10.1268	10.1452	10.4274	9.7965	10.0507	10.6744	10.1437	10.0919	9.7869	10.2701	10.7216	10.5981	9.989	10.5241	10.1739	10.4572	10.5556	10.2862	10.2466	10.3486	9.9283	10.1769	10.7419	10.0064	10.2145	9.9833	9.1497	10.4071	9.6888	9.9539	10.6756	9.8083
'NOP16'	7.3944	7.4084	8.1516	7.8353	8.3464	7.5153	7.1265	7.6142	8.017	7.1551	8.0304	7.3184	8.6666	7.4782	7.9534	8.1341	8.3798	7.5946	8.2861	7.8307	8.1457	8.356	8.1842	7.9736	7.6386	7.2021	7.9946	7.7383	6.5253	7.4992	8.4336	8.1873	8.3105	8.7638	7.979	8.2067	8.6242	7.7371	8.0532	7.7382	8.0167	8.8653	7.2809	6.937	6.3819	7.8475	8.3888	7.5919	6.9845
'NOP2'	9.1645	9.6875	9.544	9.7025	10.2101	9.5029	10.6167	9.459	9.754	8.138	9.3273	9.3939	11.2677	9.8796	9.112	9.3579	9.7774	9.9232	9.9436	10.2812	9.6067	9.7163	10.1303	9.6891	9.8721	9.2767	9.8853	9.909	9.322	10.028	10.9397	9.7402	10.5073	9.749	9.4741	9.6428	10.612	10.022	9.833	9.3049	9.4168	12.5989	9.4162	9.712	7.9796	9.4937	8.9534	10.8749	9.0752
'NOP56'	10.3585	11.4013	11.2789	10.9801	11.4247	10.4223	11.4673	10.8643	11.017	10.6718	10.1835	10.3976	11.1668	10.717	11.144	11.4944	11.3926	11.037	10.9488	13.2711	11.6324	11.1438	10.7926	10.8352	11.2528	10.6553	10.745	11.0329	11.2876	11.07	11.6633	11.0475	11.0992	10.7726	10.6708	11.2652	11.8294	11.5832	10.5239	10.68	11.496	11.6745	10.7784	10.7637	11.3675	10.2399	10.98	10.8547	10.702
'NOP58'	10.1163	10.3129	10.65	10.4126	10.6085	10.0013	11.1373	10.6459	9.9229	9.604	9.2224	10.3724	11.063	9.8401	11.2436	10.6803	10.5099	10.3977	10.1683	10.2065	10.4838	10.0228	10.6	9.497	10.2194	10.3961	10.5397	10.5482	10.5585	10.1986	10.9888	10.21	10.4155	10.0158	10.3681	10.7638	11.5053	10.9623	10.1322	10.2097	9.7368	12.0938	9.882	11.5394	10.7723	9.7368	10.2982	11.3158	10.0575
'NOVA1'	7.447	10.9784	11.5164	10.679	3.6098	4.9474	2.7402	10.6284	7.0033	6.257	9.7459	7.5057	6.4703	6.2455	4.982	8.9242	8.1726	7.7236	4.6117	6.7028	5.4697	6.3389	7.6038	9.6379	4.3271	12.033	8.3178	6.2577	8.277	10.3393	3.2773	6.7977	8.3271	7.4367	3.9231	3.3378	6.1839	3.3809	11.4185	11.3296	4.3052	3.4763	5.8356	4.1524	7.4796	10.426	11.6343	5.9528	10.2661
'NOVA2'	4.466	3.9285	3.8982	4.4325	4.652	5.0029	3.2514	4.3462	4.32	5.2757	2.7397	5.4334	3.9037	4.102	4.9952	4.7191	4.4027	3.8356	5.5363	4.3394	4.4158	3.3947	4.6024	5.3926	4.0089	3.8693	4.8437	4.2119	2.7877	4.3917	4.6754	4.4921	5.3255	4.9726	5.0487	4.7816	5.5903	6.3323	5.4314	4.4795	2.8855	3.9184	4.8678	3.5492	5.3991	4.574	6.1862	4.5336	3.7229
'NPM1'	13.3631	13.1893	13.6625	13.3375	13.5799	12.6666	12.9995	12.9795	12.7586	12.2502	13.8277	13.0415	13.9218	12.6585	13.3769	13.5482	13.0611	13.0637	13.471	13.2375	13.3911	13.9304	14.4437	12.7791	13.4956	12.5792	13.3663	13.2457	12.2573	12.8471	13.0606	13.306	13.3336	13.5486	13.5471	13.4625	14.0334	13.3105	13.6086	13.379	12.5517	14.3074	13.1814	13.8814	12.5448	13.5093	12.9249	12.5455	12.9622
'NPM2'	1.2032	0.7557	2.7371	1.0898	0	1.1442	1.7516	3.8996	1.4462	1.1239	1.7799	1.9519	3.1254	1.4838	2.832	0.6876	4.6676	1.6136	1.5165	2.0729	1.5699	2.0164	0.6554	1.2862	1.7587	0.9094	1.1581	0.8553	1.6365	5.2261	2.7283	0	0.9411	0.3257	0	2.1087	0.39	2.2531	0	2.4112	1.7639	2.4866	0.8978	0.6587	0.6455	2.1449	0.7869	3.022	0
'NPM3'	8.2637	6.2999	6.3094	6.8938	8.2018	8.4937	7.9357	6.4974	8.3255	8.4021	6.5342	7.3871	9.0675	7.8405	8.0691	7.5249	6.3844	7.0905	6.5948	8.3593	5.3237	7.7931	7.1133	8.4976	7.2096	6.9384	8.0324	7.9778	5.1187	8.0684	9.7852	8.4582	8.1515	6.5146	6.357	7.1477	8.5627	10.1708	6.8589	6.0895	7.3322	9.359	7.5303	6.4226	8.2455	9.1828	8.314	4.74	7.7086
'NR0B1'	0.334	6.7873	0	0.6454	0.3645	0	0	0	1.4462	0	0	0	0	0	0	0	0.8278	0	0	5.0707	0	0	0	0	3.7352	0	0	0.6224	0	0	0	0.4761	0	0	0	0	0	0	0	0	0	0	0	0	0	0	0.3124	0	0
'NSA2'	10.3914	11.1621	10.9043	11.126	10.6519	10.6371	10.197	9.8533	10.5007	10.0563	9.5174	11.4901	10.7799	9.9733	11.5638	11.3143	10.9403	9.8571	10.792	10.3284	10.0837	10.8516	11.0102	9.1945	10.7123	10.1853	10.1761	10.0226	9.888	10.3629	10.6888	10.6351	10.3969	10.9365	10.3666	10.4451	10.3016	10.6401	11.2971	10.7529	10.355	10.6037	10.6817	10.3166	10.1041	10.5754	10.675	9.5179	10.6181
'NSUN2'	11.0867	11.1402	10.7169	10.4549	11.2369	10.7886	11.3594	10.4808	10.8044	10.6114	11.4582	10.4467	10.9596	10.8393	11.3311	10.7214	10.7147	10.5714	10.785	11.4013	11.6288	10.6171	11.8877	10.8198	11.2104	10.2554	10.9094	11.685	10.4763	10.7179	10.7877	10.7414	11.0339	11.2584	10.8677	10.7903	10.9853	10.7834	10.6681	10.404	10.6439	11.2898	10.6009	11.3743	11.5833	10.9378	10.5343	11.3518	10.1732
'NSUN3'	7.4535	6.8111	7.6796	7.2764	6.4887	7.4335	6.9664	7.6452	6.2713	7.0899	7.5391	7.2384	7.5676	7.2755	7.5398	6.761	6.9342	7.3493	6.7375	6.837	7.1508	6.9844	6.9349	6.6987	7.0194	7.3138	7.1431	7.0715	7.0464	6.7967	6.2789	7.1392	6.4508	7.7986	7.3933	7.2533	6.5611	6.6077	6.5199	7.2953	6.8076	6.781	6.7513	7.8283	6.9934	7.74	6.9267	7.3614	6.7056
'NSUN4'	9.6443	9.843	9.3617	9.9088	8.3565	9.3329	8.8419	8.6583	9.1254	9.5521	9.5102	9.2843	9.7364	9.3066	8.8557	8.9984	8.6528	9.6204	8.1339	9.2409	9.085	9.1368	9.2663	9.3086	9.1935	9.1575	8.8934	9.1934	9.7221	9.5047	8.136	8.8418	9.6734	10.0725	9.4415	8.3344	9.3492	9.1144	8.8224	9.8959	7.7725	9.3758	9.1876	9.2419	10.0042	8.8622	9.5959	9.0957	9.4442
'NSUN5'	9.2705	9.203	8.18	8.528	9.8887	9.1564	9.8887	8.9145	10.1232	9.185	8.7516	8.9121	8.8863	9.6477	9.4707	8.916	9.4546	8.6011	9.4272	10.1427	9.6824	9.5809	9.2528	9.552	9.0656	8.9204	9.258	9.2571	8.3992	9.0942	10.6267	9.0688	9.2711	9.083	9.0598	9.2274	10.1216	9.9268	9.913	8.2999	9.4867	9.9549	8.4079	9.3288	8.7065	9.2626	9.1651	9.156	8.7371
'NSUN6'	7.5688	7.3138	7.7538	8.0065	6.9742	7.3503	7.9468	7.4894	6.424	7.7071	8.0078	8.3101	7.6339	7.8349	7.6899	8.6071	7.535	7.6466	6.5381	6.9316	7.7891	7.1865	7.7166	7.452	7.706	8.0083	7.9841	7.2786	7.7472	8.0297	7.5523	7.0569	8.491	7.7158	7.7325	7.814	7.9973	8.3833	7.8906	7.8323	7.9414	6.9905	8.2369	8.351	8.0474	7.6486	7.6387	8.2597	8.1489
'NSUN7'	6.5425	8.1435	7.5065	7.4306	5.7362	2.443	7.9047	6.2039	4.2167	2.0514	5.9413	7.9065	8.5841	7.5211	7.2505	8.5506	5.5817	8.4036	6.681	5.3978	2.9802	3.3947	6.3592	7.0901	7.4083	8.2143	5.9024	6.4165	6.4507	6.6576	8.3042	6.4625	2.4854	3.9719	5.7293	8.149	7.4574	3.1707	8.5525	7.37	8.7863	4.2329	7.2265	5.3346	1.2695	5.207	5.4687	6.0508	8.0152
'NUDT16'	9.5345	9.9642	9.3146	9.9575	9.1285	10.1346	8.9031	9.5481	9.7005	9.7678	9.9823	9.4457	10.037	9.7868	8.936	9.7125	10.1094	9.6486	8.9412	9.1144	9.6116	9.6846	9.5929	10.1995	9.2397	10.1634	9.5647	9.4613	10.2507	9.7199	9.6493	9.5532	9.9255	9.813	8.8498	9.4307	9.0863	8.6001	9.5464	9.8271	9.6061	7.0385	9.373	8.8425	9.6527	9.2164	9.8593	8.7822	9.6151
'NUDT16L1'	8.865	9.8555	8.915	9.6858	10.1339	9.6036	8.5958	8.5192	10.976	9.8506	9.8453	9.5216	9.0731	9.0488	8.4362	10.4253	10.3222	8.7171	9.9652	10.7241	9.6551	9.7486	9.6158	10.1205	10.2508	9.915	9.3336	9.9466	9.8102	9.7559	11.1955	11.9656	9.767	10.0871	9.1848	9.2452	10.9642	10.0447	9.8586	9.6435	10.4516	8.767	10.2054	8.5479	9.4627	9.3822	9.6187	8.5368	10.5305
'NUDT21'	11.7256	10.6688	11.262	11.1329	11.4318	11.1579	11.2074	11.4453	10.3556	11.0713	11.7743	10.9333	11.3552	11.5186	11.9717	10.8536	11.4163	11.5879	10.633	11.3921	11.6418	11.5229	10.8732	11.0299	11.383	10.7834	10.9844	11.9308	10.6958	10.8508	11.3052	12.02	11.7479	10.7413	11.3803	11.392	10.6526	11.2026	10.728	11.4782	10.2176	11.8497	10.8075	12.5841	10.7329	11.3756	11.2457	11.6134	10.7575
'NUFIP1'	7.4144	7.3649	7.7083	7.6672	7.2978	7.3503	8.2071	7.6972	6.3405	6.587	7.1391	7.5347	8.1628	7.8704	7.9034	7.5673	8.1881	7.6048	7.498	8.3237	7.8662	7.1209	7.137	7.5714	7.862	7.3018	7.2985	7.1988	7.2679	7.5616	7.4335	8.2719	7.5842	7.6113	8.1296	7.7094	8.2535	7.4097	7.4701	7.6249	7.4686	7.4742	7.8511	7.7986	6.9902	8.5927	7.4075	8.42	7.8723
'NUFIP2'	12.5277	13.3342	11.826	11.8734	11.3672	11.3262	12.8324	12.0335	10.2687	11.5542	12.1794	11.2604	12.6179	11.9796	12.5046	11.8391	11.3426	12.2709	11.2952	11.4876	12.3366	11.6662	12.3022	11.3674	11.8886	11.5021	12.0154	11.5023	12.5091	11.0267	13.1023	11.8666	11.789	11.9562	11.8235	11.9804	12.2454	10.5859	11.3983	11.6389	12.6778	10.947	11.7506	12.5849	12.3939	11.2815	11.8972	11.955	11.7108
'NUP153'	11.0208	10.672	10.5335	10.6901	11.0669	10.686	11.3472	10.7934	10.4155	9.9971	9.9227	10.5662	11.5225	10.6196	11.131	10.9429	10.7296	11.0255	10.8068	11.5956	11.4161	10.3883	11.5121	10.4699	10.507	10.464	10.4952	11.3438	10.0762	10.1092	11.78	10.7966	10.4203	10.1534	11.1323	10.1624	10.1443	10.1756	10.8808	10.5575	9.6113	10.4583	10.3511	11.598	12.9235	11.2045	10.6805	10.8786	10.77
'NUPL2'	7.9705	8.6522	8.8456	9.0951	9.5501	7.956	9.2591	8.5919	8.6256	8.144	7.9427	8.718	8.4726	8.8866	7.8165	8.0618	8.4326	8.4638	8.2495	7.8625	8.7837	8.5295	8.6287	7.1351	8.491	8.5782	7.8672	8.4243	9.3521	8.4809	9.1556	8.3203	8.927	8.8993	8.1879	8.8936	8.7615	8.4431	8.8951	8.5376	8.2766	8.1959	8.2762	8.4864	8.3225	8.9874	8.4668	8.42	8.2442
'NUTF2'	10.4303	9.3106	10.3991	10.436	11.5589	10.5163	10.7231	10.1252	10.5652	10.469	10.5527	9.8964	10.8915	11.1026	11.1627	9.997	10.8196	10.5487	10.1873	11.8059	11.3623	10.8528	10.1675	11.0536	10.5351	9.568	11.6872	10.9882	10.024	10.9186	12.4194	11.3943	10.9814	10.2713	10.8501	10.8935	11.0509	11.5949	10.1933	10.3207	9.8092	11.6178	9.4241	10.9444	9.8814	9.9008	10.8064	11.3409	9.4353
'NXF1'	10.7445	10.0407	10.7753	10.8959	10.7314	10.3026	10.5073	10.888	10.7234	10.5891	10.5039	11.1058	10.1129	10.4362	10.6778	11.0363	9.7445	10.1997	10.5527	10.3584	10.2177	10.5942	11.3527	10.3644	10.2371	10.7547	10.9944	10.0162	10.0123	11.6016	10.457	9.9831	10.9915	10.2511	10.419	10.3577	11.0972	11.2841	10.3206	10.8032	10.6511	10.534	10.8413	9.9551	10.032	9.9557	10.6641	10.8023	11.2769
'NXF2'	0	0	0	0	0	0	0	0	0	0	0	0	0	0	0	0	0	0	0	0	0	0	0	0	1.1322	0	0	0	0	0	0	0	0	1.7136	0	0	0	0	0.387	0	0	0	0	0	0	0	0	0	0
'NXF2B'	0	0	0	0	0	0	0	0.4718	0	0	0	0	0	0	0	0	0	0	0	0	0	0	0	0	0	0	0	0	0	0	0	0	0	0	0	0	0	0	0	0	0	0	0	0	0	0	0	0	0
'NXF3'	0	1.9083	0.5995	0.8846	0	0.8535	0.5592	1.3489	0	0.8369	1.5986	0.4955	0.673	2.7421	0	1.5017	0.8278	0	1.0817	0	0.4094	0.4654	0.3647	0	0.4826	0	0.3873	2.5496	0	1.222	1.0165	0	0.9411	1.7136	2.8801	0	0.39	1.2706	1.6571	0.3651	2.7205	0	2.0583	6.6349	0.6455	0	1.6673	0	0.7806
'NXF5'	0	0.9395	0	0	0	0	0	0	2.1537	0.4783	0.4913	1.6084	0.3754	1.8857	0	1.7834	0	0	0	0	0	0	0	0	1.1322	0	1.3446	1.8864	0	0.9172	0	0	1.5058	0.3257	0.3665	0	0.39	0.5567	0	0.3651	0.847	0	1.7233	0	0	1.0982	0	0.481	0.7806
'NXT1'	7.7119	8.5666	7.7845	7.7863	7.6179	7.9107	8.4896	7.9906	8.9513	7.6962	7.2041	7.8841	8.0314	7.698	7.8128	8.1482	8.5189	8.1506	8.4128	8.1212	8.7087	8.1966	7.9576	8.7008	9.0762	8.0009	7.6344	7.8215	8.6785	8.0199	9.4871	8.3774	8.1838	8.2633	7.906	8.3436	8.726	8.7048	7.6288	7.7186	8.1846	8.0779	7.798	8.8388	7.6372	7.9342	8.1676	8.6015	8.1814
'NXT2'	8.0249	8.6952	7.8211	7.695	7.7945	8.0179	10.3164	7.4516	8.3562	8.0763	8.7256	9.1534	8.5785	8.9837	8.6627	9.2433	8.2573	8.7634	8.7387	8.1848	8.9717	7.8346	7.917	8.152	9.7482	9.0587	8.0939	7.7218	9.2257	7.9925	8.7641	8.5423	8.1678	8.8831	8.6124	7.7293	9.03	8.3566	8.7725	8.639	8.2062	10.0694	8.8353	9.7956	9.6142	9.459	5.0929	7.4159	9.2521
'NYNRIN'	9.347	9.0352	7.3649	7.9631	7.7681	7.8413	7.3772	9.0648	8.0846	9.0123	8.9072	9.4659	10.4125	9.5093	9.8482	7.7088	8.8376	7.1956	8.5015	7.8205	7.0964	8.0364	10.5679	9.0668	9.3951	8.4409	7.5774	7.9099	8.805	9.2726	9.1374	9.3374	9.3155	8.4177	8.9082	9.1642	8.7428	6.8741	8.7124	7.2686	8.1135	9.1221	9.6351	8.896	9.6532	8.0443	8.2363	6.6023	7.1246
'OAS1'	10.9943	11.9057	9.5148	10.3863	12.3614	8.1177	12.5146	11.0917	13.3441	10.3624	10.6152	9.7205	9.1588	8.1113	11.3357	7.2461	12.1606	11.8195	10.9094	10.8405	9.5472	13.5694	9.3251	12.522	11.0441	11.0142	10.663	10.8829	7.7863	10.8271	6.1821	7.4152	10.7252	9.3571	9.6656	10.4456	6.6032	8.8822	10.8251	10.2498	11.4004	9.0462	9.1242	13.2992	8.0943	9.8437	8.1095	8.6815	9.4502
'OAS2'	12.2634	12.7071	9.2068	10.4893	13.2127	9.0319	13.4826	11.0763	13.2168	10.0164	11.6842	10.7224	10.1743	9.0232	13.2703	7.1346	13.3978	13.4456	10.7405	12.6084	10.0349	13.6323	8.53	13.6322	10.9857	11.7803	11.9475	11.939	8.8597	11.1621	6.7604	8.1834	11.824	9.0701	9.9747	11.9859	7.0168	9.1943	11.3047	10.4626	11.4	10.2207	8.6493	14.3031	8.2522	10.4062	9.3986	8.9265	9.6897
'OAS3'	13.1233	12.7589	10.7072	12.0345	13.3775	9.9279	13.4341	12.3033	13.356	11.6073	12.7025	10.746	11.5707	10.0717	12.7322	9.0189	13.0236	13.8357	11.104	12.3493	11.6769	14.1135	11.4081	13.3292	11.1946	12.3266	12.54	11.9942	10.5059	11.0094	7.875	9.3828	11.4958	10.5781	11.0793	11.1328	8.4874	9.6363	12.0797	11.2446	11.9366	9.7257	10.2019	14.0527	10.898	11.9385	10.9204	10.7231	10.1053
'OASL'	8.5166	9.6082	5.5658	7.9549	10.216	5.9985	11.0384	7.7909	11.3409	8.672	8.6849	7.0189	8.1387	6.3123	9.4648	5.5482	9.9325	10.4556	6.9822	8.9604	7.0543	11.2333	6.3892	10.9644	8.5836	7.9984	8.3898	9.0872	6.8174	7.1206	4.279	6.417	9.1791	5.6185	6.2126	8.7867	4.1506	6.6557	9.2955	7.1272	8.6523	9.7099	5.3267	10.1703	5.4277	7.1429	5.4206	6.3736	7.0562
'OBFC1'	9.2058	8.4129	9.297	9.946	9.183	9.4179	7.2302	9.132	8.9831	9.6199	9.8059	9.4448	9.2475	9.1032	8.9657	8.9314	9.0985	8.7194	8.4176	8.7109	8.9287	8.8096	9.979	8.5622	9.2454	9.2787	9.7896	9.5779	8.6132	9.3064	8.5988	8.6132	8.5382	9.0971	9.3588	9.1725	7.992	9.7022	8.2395	10.037	9.9838	8.9933	10.108	9.1427	9.3586	8.8884	9.3598	9.2997	8.9447
'PA2G4'	11.6944	11.6253	11.772	11.7842	12.1053	11.9651	11.9799	11.0274	11.1212	10.4546	11.3738	11.4958	13.0391	11.9102	11.9573	11.78	11.5879	11.6589	12.1072	12.0109	11.8577	11.6189	12.5668	11.5938	11.9627	11.4787	11.9131	12.6311	11.6546	11.2892	11.9422	11.2224	11.7144	11.9415	11.7937	11.7413	12.3017	10.9096	11.7718	11.4724	10.952	12.4347	11.3255	11.9791	12.0426	11.5665	11.8265	11.7168	11.2563
'PABPC1'	14.4114	14.176	14.6906	14.4519	14.8243	13.9342	14.4795	13.9324	13.1583	13.1115	14.1764	14.4982	15.3443	13.8415	16.1965	15.3162	14.3727	15.1645	14.7526	14.3064	14.7812	12.6625	15.9611	13.8716	14.4974	13.35	15.223	15.306	14.7458	14.4862	17.3464	14.4752	15.2303	15.4652	14.1276	14.7095	14.5939	16.4185	14.2451	14.4457	14.6301	16.5138	14.5446	14.1178	14.3892	14.9537	14.4945	15.3912	14.0595
'PABPC1L'	8.9157	9.339	7.6904	8.0033	10.2419	6.17	9.4722	7.2863	9.0893	8.6051	7.7577	8.4671	7.8903	8.7538	7.2027	10.0623	7.5969	7.6952	4.5442	7.7216	7.4204	7.7807	8.8739	6.3373	8.0027	8.3232	8.7366	7.6654	8.585	9.0208	8.1646	6.6539	10.4834	7.2234	8.6451	8.4396	5.4943	7.9137	9.9721	5.9418	8.5236	7.2684	7.7868	8.3174	8.1852	7.9935	8.4549	7.8338	7.7573
'PABPC1L2A'	0	0	0	0	0	0	0	0	0	0	0	0	0	0	0	0	0	0	0	0	0	0	3.9695	0	0	0	0	0	0	0	0	0	0	0.3257	0	0	0	0	0	0	0	0	0	0	0	0	1.1434	0	0
'PABPC1L2B'	0	0	0	0	0	0	0	0	0	0	0	0.4955	0	0	0	0	0	0	0	0	0	0	6.1117	0	0	0	0	0	0	0	0	0	0	0.5913	0	0	0	0	0	0	0	0	0.6558	0	0	0	0.9761	0	0
'PABPC3'	7.9869	7.6484	7.8696	7.9434	8.1162	7.4028	7.6998	7.4388	7.0188	6.4182	7.6423	7.7059	8.8347	7.4263	9.5001	8.9863	8.3129	8.7311	8.2601	7.8871	8.3232	5.9162	9.5225	7.2757	7.5061	6.6849	8.6563	8.8599	8.0223	8.2499	10.5436	7.9225	8.6231	8.7896	7.5751	7.919	7.9708	9.7249	7.5457	7.9696	7.9249	9.6555	8.2802	7.4575	7.7512	8.8937	7.9938	8.7796	7.286
'PABPC4'	10.9683	10.5178	11.1563	10.9556	11.5459	11.1891	10.801	10.2362	10.9199	10.5151	11.4393	10.8652	12.4027	11.0373	10.7885	10.7946	10.1375	11.4064	10.9466	11.6883	11.1999	10.6231	11.4359	10.9629	10.8926	10.1242	10.9929	10.565	10.7576	11.0751	13.6504	10.8765	11.7415	10.9726	11.155	10.76	11.0113	12.1059	10.9253	10.7979	10.1956	12.0838	10.4266	9.8532	11.7134	11.1278	11.329	11.2666	10.3963
'PABPC4L'	5.2075	1.3819	3.5631	3.9437	3.2226	4.5602	5.0734	4.5741	2.2614	3.2103	3.4244	4.3979	5.7281	4.9378	4.2752	3.5466	3.3093	4.808	4.6761	4.8743	4.4808	3.2289	4.7173	3.9438	5.0174	3.3537	4.2836	4.6126	1.9828	3.3052	5.2608	4.6351	4.4087	4.1472	5.1224	4.2646	3.6057	4.8233	2.1324	4.3223	2.1998	7.7124	4.4785	4.9038	3.0097	3.9318	5.0195	5.2099	4.1302
'PABPC5'	4.8775	6.5536	3.0379	3.2423	3.4671	4.9661	1.2753	5.2818	6.2968	2.4126	3.3111	7.5848	4.8695	3.7947	4.1623	2.1237	5.8279	5.3435	3.2571	4.021	3.6421	2.7464	5.7678	3.6451	10.15	1.862	3.9226	2.7363	2.7877	2.3214	1.6069	3.8372	3.8419	1.9208	6.6213	1.6185	4.1506	2.2531	5.379	2.7568	0.4848	2.2276	3.8603	6.4128	3.4051	2.8629	6.2745	3.5465	6.6344
'PABPN1'	10.9159	10.9378	10.7121	11.0082	11.747	10.6018	11.1893	10.8154	11.0616	11.2312	10.1737	11.1931	10.2586	10.8737	11.4879	11.1539	10.8173	10.7743	11	10.8823	10.8385	11.1583	11.8287	10.4989	10.3367	11.1819	11.3583	10.3752	10.2205	12.0092	12.211	10.5478	11.2065	10.5097	10.636	10.9375	11.6199	11.8482	11.613	10.6022	11.2285	10.5893	10.801	10.0086	9.8783	11.3856	11.0211	10.8939	10.9903
'PABPN1L'	0.334	0	0	0	0.3645	0	0	1.5528	1.025	0	0.8571	0.4955	0.3754	0.378	0	2.1237	1.3506	0	0	0	0	0	1.1045	0	1.1322	0	1.9151	0	0	2.3214	1.0165	0	0.9411	0	0.3665	0	0	0	0.6919	0	0	0	0	0	0	1.7145	0	0	0
'PAIP1'	10.6249	10.3549	10.482	10.4575	10.9859	10.1164	10.7448	10.2418	10.6716	10.3645	10.8747	10.3599	10.2802	10.6573	10.802	10.659	10.0715	10.6736	10.6317	10.8403	11.2253	10.6578	10.1776	10.3221	10.9345	10.5553	10.5919	11.1409	10.3012	10.3408	10.7831	10.6351	10.3696	10.6669	10.7266	10.4626	10.8409	10.6087	10.5002	10.3541	10.1843	11.1039	10.2768	11.405	11.8566	10.7881	10.2179	10.4507	10.3174
'PAIP2'	11.5797	11.845	11.2964	11.0413	11.0453	10.2462	11.5211	10.9991	11.1871	11.2498	10.0878	11.0902	11.4227	11.0032	11.5681	11.1983	11.7747	10.5784	11.2089	10.8395	10.7386	11.7206	11.2246	10.9582	11.9605	10.9051	11.1332	11.345	11.0303	10.6789	11.2155	11.9535	11.327	11.6591	10.7934	11.3862	10.9375	10.6013	11.2138	11.2625	10.908	11.1625	11.2456	12.0507	10.7496	11.3424	11.4146	10.2585	10.8663
'PAIP2B'	7.6421	8.7024	7.0927	9.9177	8.2571	8.0134	8.4074	5.3923	5.2047	8.0184	7.4648	7.6974	7.5494	7.9442	8.0847	8.9984	6.3978	8.3408	5.6689	7.9725	7.3925	6.8386	7.6887	3.0346	5.0866	8.0709	8.0426	7.8471	7.3068	6.4386	6.1025	7.8089	7.986	5.6259	7.7266	7.4364	6.0551	8.3219	7.1045	9.576	7.5691	8.184	8.1635	8.3485	9.0819	8.4819	6.8289	7.9767	9.6282
'PAN2'	9.1434	10.4817	9.7235	10.0015	9.7303	8.9389	10.1497	9.5806	9.5143	8.5165	9.7065	10.2457	9.6967	9.9577	10.2257	10.4778	8.9839	9.9164	8.8452	9.388	8.3053	9.4073	10.7014	9.0629	9.0144	9.5879	9.9196	10.4672	9.2687	10.5313	10.5356	8.8504	9.9646	9.4804	10.1512	9.0415	9.8707	9.0747	9.5943	9.707	9.4286	8.3932	9.646	9.1449	9.6683	10.0742	8.4648	9.2348	9.7785
'PAN3'	10.4777	10.0959	10.1045	10.1885	10.0935	9.2271	9.9923	10.4599	8.6567	9.5938	9.8885	10.5383	10.4571	10.6116	10.1703	10.4719	9.9913	9.8243	10.0308	10.0458	9.5087	10.3564	10.3566	10.1446	10.4418	10.1689	10.0329	9.947	9.9771	10.3994	9.3135	10.2915	10.5592	9.5615	10.6471	10.1954	11.5485	8.8765	9.9539	10.0729	9.851	9.7735	10.6057	10.0432	10.3976	10.9792	9.3641	9.0789	10.8132
'PAPD4'	10.578	11.4236	10.0669	9.6498	9.9884	9.4339	10.223	10.3176	10.0301	9.5536	9.8344	10.4081	9.991	9.8471	10.3103	10.3493	9.4877	9.0685	10.1928	9.4576	10.0172	10.4275	9.8666	9.3568	10.6559	10.2663	9.5284	10.3561	10.3195	9.9704	8.6945	9.7715	10.3397	9.9987	10.2259	10.2445	10.0957	8.9756	10.1162	9.9715	9.8523	9.3089	10.2089	10.928	10.0034	10.4152	9.788	9.3132	10.3319
'PAPD5'	9.175	8.7284	9.8179	10.0556	8.759	9.139	9.4382	8.9723	9.6531	10.3533	9.147	7.9856	9.11	9.8306	9.6999	8.1088	8.8117	9.4841	8.5723	8.9557	9.1556	9.1724	8.4325	9.0196	9.1212	8.0108	8.9402	10.5539	8.4815	8.2223	8.6603	9.6285	9.0598	9.0958	11.3318	8.7921	8.54	9.3637	8.8046	9.273	9.5091	9.6422	8.3455	11.0113	8.8599	8.6326	9.1766	9.4254	9.2298
'PAPD7'	9.3395	9.0155	8.8294	9.2163	9.4023	8.5225	9.6434	8.9203	9.0865	9.3891	10.2556	9.0254	9.4431	8.7835	9.6779	8.6614	9.0037	8.9784	8.6492	9.5791	9.4612	8.9158	10.5648	8.6958	9.0963	9.0384	9.5254	9.6849	9.2913	9.3054	9.714	8.757	9.4363	9.4064	8.8925	8.4188	9.2079	9.4134	9.9556	8.9263	9.5295	9.8551	8.8871	9.164	10.003	9.272	8.6851	10.4	8.5173
'PAPOLA'	11.2168	12.3317	12.3869	12.2157	11.6868	11.9641	12.3219	12.2887	11.4584	11.8246	11.4222	12.1165	12.2336	11.9775	11.6228	12.5073	11.9849	13.4148	12.1069	12.6429	12.2081	12.0776	11.5713	11.2841	11.6167	11.9254	12.213	12.6027	11.7885	11.8885	11.9134	12.3822	11.4566	11.8631	12.1069	12.2104	12.3941	12.2341	11.731	11.9652	12.0795	12.2065	12.0864	12.8228	11.9518	12.4686	11.9925	12.5493	12.1956
'PAPOLB'	0.605	0	0.5995	0	0	0.8535	0	1.1112	0	0	0	0	0.3754	0	0.6626	0.3844	0.8278	0	0	0	0	0	0.3647	0	0.4826	0	0.3873	0	1.4261	0	0	0.4761	0.546	0.3257	0.6584	0.4999	0.6967	0	0	0	0	0	0	0.3667	0	1.0982	0	0.481	0
'PAPOLG'	9.437	8.7992	8.5389	8.3311	8.8043	8.0751	8.7749	9.0214	7.0264	8.3282	7.7871	8.601	8.786	8.4322	8.9488	8.191	7.7398	8.7649	7.8863	8.2085	9.1372	8.6479	7.8376	7.3219	8.4441	8.6174	8.4609	8.1356	8.433	8.2351	7.6214	8.7133	8.6096	8.0578	8.579	8.5036	8.2898	8.6019	8.5093	8.541	7.7699	8.9447	8.716	9.1611	8.8953	8.7784	8.3572	8.6029	8.7027
'PARK7'	11.1519	11.8861	12.1029	12.5242	11.5492	12.0964	11.4939	10.4745	12.4319	12.4286	12.309	11.6114	11.2856	12.2647	11.1526	12.1821	12.0056	11.6236	11.9732	12.3678	11.4603	11.8746	11.1891	12.5432	12.2142	11.5848	11.8222	12.2019	12.1551	12.0467	11.8582	11.894	12.3025	13.1175	11.7039	11.3141	12.938	12.6657	12.0598	12.4165	11.3991	11.3315	12.0716	11.1528	12.3049	11.2652	12.1281	11.0112	12.0594
'PARN'	10.9791	10.6198	10.5667	10.3704	11.184	10.3788	11.0052	10.4283	11.1436	10.1566	10.9355	11.0153	10.2932	10.7764	10.852	11.6236	11.2271	10.2858	11.4582	10.7016	10.8792	11.2181	10.5654	10.394	11.3609	11.0612	10.2784	10.6007	10.8063	10.3927	10.6794	10.79	10.4194	10.7426	11.3193	10.9997	11.2859	10.6981	11.6029	10.3487	11.1602	10.2012	11.5492	11.0187	10.5141	10.7224	10.6144	10.7882	11.2254
'PARP1'	12.6812	12.7122	12.6939	12.2547	12.9238	12.3172	13.3723	12.8985	12.7456	11.3405	12.3822	12.5715	12.8268	12.1953	12.8944	11.6767	13.474	13.1564	12.787	12.459	12.0736	12.7065	12.3777	11.9238	11.2048	12.6165	12.4376	12.9866	12.3936	12.3788	12.4418	12.5033	12.728	12.7947	13.3029	12.5134	11.9873	12.4118	12.2716	12.0091	12.497	12.8955	12.5405	12.4599	12.6477	12.6315	12.1268	13.2745	12.2722
'PARP12'	10.3238	10.6864	9.2744	9.6268	11.1645	10.2122	11.402	9.6696	11.4025	10.0983	9.3844	9.244	8.5695	9.668	11.2286	8.3707	10.2547	11.0956	9.9386	11.4106	9.5307	10.8865	9.8895	11.0354	9.3082	9.2949	9.8984	9.9351	9.129	9.5258	8.595	8.5767	10.2384	9.3459	8.903	9.917	7.1362	9.6957	10.1058	9.237	10.1502	9.5371	9.5551	11.6256	9.1729	9.6452	8.5548	9.6452	8.6675
'PARP4'	10.8515	10.0666	10.9743	11.0936	10.2897	8.712	10.5357	11.8388	9.8536	10.0558	10.8644	10.1067	9.9969	11.73	9.9529	9.8724	11.5363	10.8655	11.0564	9.9881	10.9155	11.8154	8.948	11.3962	10.6654	10.5894	9.8096	10.5927	9.514	10.2326	7.9426	10.7215	10.7941	10.8572	12.3007	11.375	11.2357	10.1826	9.553	10.9055	10.5911	10.8949	10.69	10.9112	10.976	11.5413	10.9916	11.0432	9.6708
'PARS2'	6.9867	8.0316	7.2669	7.44	8.1012	7.8388	6.8528	6.485	7.7003	7.1904	8.1485	7.5569	8.2099	7.1381	6.8523	7.3738	6.8102	8.8375	7.0527	7.8724	7.1474	7.1327	7.3504	7.7411	7.4902	7.0949	6.981	6.7486	7.0371	7.5445	6.2803	7.0904	7.8373	8.0203	7.1626	7.1893	6.6306	7.7995	7.8944	7.5381	6.8076	8.131	7.7602	6.6763	6.8454	6.6144	7.4116	6.8746	7.8044
'PATL1'	10.9853	10.2818	10.0147	9.7444	10.8532	10.1169	10.748	10.2619	9.5989	9.8345	10.9456	9.7434	10.0173	9.5525	10.529	9.1166	8.8987	10.917	10.3142	10.2301	10.7967	10.5003	10.1628	9.7851	10.247	10.1973	9.9692	9.7139	9.6745	10.2024	9.1813	10.3965	9.8791	10.0596	11.613	9.8382	9.5638	10.3672	11.2383	9.695	9.8466	11.6054	9.7187	10.4272	10.0429	10.0833	10.1871	11.1538	10.072
'PATL2'	2.8584	3.7183	1.0218	2.7316	3.35	1.1442	6.0206	2.1638	4.8891	3.8835	2.3382	2.8374	3.8151	1.1362	4.7041	0.6876	1.5546	3.0575	1.0817	3.6118	1.5699	3.8782	1.2856	1.9552	0.4826	0.9094	3.1709	3.141	3.8152	2.5575	2.7283	0.4761	4.5849	1.0095	1.4515	1.4095	0	2.8321	3.892	1.5925	4.2758	2.8965	0.8978	3.6852	2.037	4.39	0.7869	2.3096	1.2844
'PCBP1'	12.8376	12.8574	12.4313	12.5612	12.8642	12.8977	12.6379	12.8071	12.6812	12.8603	11.94	12.5292	12.43	12.8184	12.9425	12.8605	12.866	12.4924	12.4983	12.6556	12.5366	12.5791	12.248	12.7341	12.6881	12.8319	12.9521	13.0052	12.5449	12.6951	12.996	12.8536	12.7501	12.2881	12.2434	12.4992	13.2163	13.1493	12.6597	12.5952	13.0157	13.0533	12.7344	12.9039	12.756	12.9839	12.7086	12.6079	12.791
'PCBP2'	12.8635	13.5982	13.3617	13.3219	13.32	13.0958	13.6727	12.9572	13.1062	13.1054	13.0406	13.5772	13.7851	13.6659	13.3521	13.4248	12.7449	13.5778	13.3085	13.7433	13.1401	13.1836	14.2102	13.4013	13.3762	13.2757	13.4314	13.6387	13.2951	13.4919	13.3859	14.1319	13.4772	13.5454	13.3166	12.9041	13.1125	12.7569	13.5937	13.5243	12.5854	14.1043	13.3298	13.8465	13.7143	14.0285	13.0137	13.4672	13.1933
'PCBP3'	2.295	0	1.6139	1.429	8.908	2.2113	2.839	3.2493	1.025	0	3.3111	1.1567	3.473	4.4959	4.2752	0.3844	2.9956	1.9057	1.9919	2.8903	5.2385	1.099	6.2214	4.9642	3.5519	1.4629	7.4177	3.2266	0	3.2389	2.4864	0.4761	2.8952	1.1805	1.5966	1.165	0.39	5.5002	0.6919	1.1055	1.1363	7.1171	2.4864	5.5005	2.6693	1.439	1.8718	1.5746	2.1983
'PCBP4'	8.1171	7.6301	8.8807	8.7821	8.3155	8.2875	7.5693	9.2254	9.5546	9.6271	8.5787	8.6563	7.9948	8.8966	8.7821	8.0469	9.5826	7.0661	7.9021	8.6334	9.315	8.3492	8.9689	9.5241	8.1753	9.2869	8.3885	7.2406	9.6648	8.9706	10.2319	9.3658	7.999	9.2229	8.1116	9.1166	10.2426	9.8915	9.5363	8.6862	9.6684	6.8479	8.0109	7.4239	6.824	9.2546	8.8574	9.0008	8.6023
'PCF11'	10.6937	10.8368	11.0621	10.6817	10.8614	9.8193	10.4889	11.1768	9.9594	10.1086	11.3324	11.194	10.6458	10.1926	10.6117	10.7766	9.9736	10.3018	10.2165	10.2406	10.4832	10.9004	11.5163	10.1601	10.8646	11.3946	10.4697	9.97	10.7796	11.2958	10.0036	9.9819	10.0161	10.8584	10.293	10.5068	10.0166	10.682	10.2263	10.6017	10.4602	9.6333	10.9152	9.7671	10.5722	10.4533	10.7833	10.3366	10.9208
'PDCD11'	10.5277	9.668	9.8713	10.4705	11.025	9.9645	9.4033	10.3834	9.5205	9.7593	10.8825	10.4467	12.1226	9.9385	11.0256	10.2179	9.4281	10.3864	9.7791	10.2987	10.4193	9.3403	11.0874	10.1655	10.0224	10.2123	10.4454	10.6152	10.5427	10.8075	10.468	10.3549	9.7284	10.0894	10.3098	10.3954	10.2459	10.8501	9.6866	10.033	10.1759	11.5026	10.2322	9.3217	10.5304	10.775	10.5369	10.2613	10.3863
'PDCD4'	11.2021	10.1686	10.9261	12.9322	11.6189	10.5083	10.5942	11.0612	12.8402	10.0336	13.4583	13.9791	12.3065	12.372	11.6077	12.2994	11.395	11.8261	11.3074	12.1044	10.8392	10.9885	11.4593	14.0965	13.5355	12.8505	11.0463	13.4453	12.9594	12.1018	14.1936	12.2397	11.9127	10.814	11.8495	14.6743	9.7468	14.6691	10.476	11.5996	13.9939	13.8747	15.057	12.6436	11.6276	12.507	9.8627	10.2525	13.5254
'PDCD7'	8.7518	8.6198	8.9242	8.9363	8.8327	8.6409	9.6747	8.57	8.801	9.5701	8.8154	8.7444	8.787	9.0479	9.4737	8.3371	9.3167	8.8317	8.0164	8.2945	8.0755	9.2511	9.5713	8.3335	8.9613	8.8672	8.5055	8.5154	9.0994	8.9409	9.398	8.2664	9.0014	8.0371	8.7822	8.1864	8.2432	9.146	9.6075	8.8987	8.8337	9.3924	8.9547	8.9135	8.2668	8.8762	8.4105	8.967	8.889
'PDE12'	9.1374	10.0019	9.9871	10.0956	8.6121	9.5848	9.1563	9.6852	9.2548	9.6321	9.8274	9.4734	9.5035	9.5444	10.3789	9.8016	10.0126	9.7598	9.7582	8.8266	9.7064	9.3588	9.2777	9.2103	9.88	9.9867	9.535	9.4148	9.827	8.5713	8.595	9.9093	9.0448	10.9232	9.7753	10.0281	9.6178	8.128	9.588	10.0326	9.7266	8.9626	9.7861	9.7327	8.9968	9.8633	9.7549	8.904	9.8111
'PEG10'	7.3093	11.191	2.4949	3.7455	9.4617	7.0588	3.3214	6.3132	12.9383	7.7734	7.3295	9.3218	9.4946	11.448	6.8192	10.9572	4.6229	14.7283	4.0233	10.9361	14.1573	8.5935	12.1912	4.5424	7.2813	12.7386	9.4455	6.6744	8.6726	11.039	12.6628	13.4208	10.2118	12.9283	11.4039	4.9261	8.3026	5.3911	8.5442	2.4112	12.3925	8.0713	14.1629	8.8934	11.2063	12.2502	5.1724	14.2637	8.34
'PELO'	9.1036	9.2564	9.038	9.0024	8.8971	8.915	9.3807	9.5013	9.092	9.1468	8.2842	8.4654	9.0424	8.6712	8.7278	8.9046	8.477	8.5555	9.2651	8.8385	8.8293	9.4967	9.0456	8.3716	8.8532	8.4262	9.2266	9.2524	7.9053	8.4663	7.8742	8.7133	8.9155	9.5306	8.5926	8.9977	8.5432	8.3628	8.6352	8.932	8.5894	8.5306	8.699	8.9133	7.8612	8.9546	8.7238	9.5473	8.4829
'PES1'	10.9107	10.041	10.3286	10.2879	10.2487	10.4442	9.8698	10.425	10.0607	9.2272	9.7621	9.9069	10.8981	9.6959	10.1471	10.8407	10.9286	9.8399	10.4156	10.8506	10.4548	10.0726	10.9085	10.5427	10.0642	9.437	10.6417	10.2299	10.7674	10.736	10.2121	10.4759	9.884	10.7511	9.6412	10.0804	11.0105	11.4996	9.913	10.3375	10.98	10.0347	10.5995	9.478	10.4535	9.3598	10.0096	10.9423	10.1341
'PHAX'	9.6362	10.4329	9.3052	9.3829	9.6806	9.3274	9.1126	9.5058	9.4924	8.9028	9.1726	9.5487	9.7116	9.59	9.779	9.4831	8.9414	8.8112	9.3602	8.9773	10.0034	10.2643	9.4865	8.8296	9.4914	9.1295	9.3473	9.7884	8.9839	9.1662	8.2201	9.4195	8.4687	9.7613	9.7156	9.2324	9.1092	8.7385	9.4457	9.0537	8.8943	9.1949	9.7992	9.8207	8.4745	9.4259	9.148	8.5703	9.3616
'PHF5A'	8.42	8.193	8.9425	8.2465	8.7014	8.7382	8.6748	8.6063	8.1804	7.8927	7.7359	8.1528	9.1588	8.7717	8.5661	9.2361	8.8142	8.3214	8.381	9.219	9.0595	8.3476	9.4286	8.584	8.9416	7.858	8.8641	8.9429	9.1928	8.6452	8.5873	8.5737	8.0349	9.0378	7.869	7.8299	8.8231	9.2343	8.2439	8.5773	8.6437	8.8785	8.5454	8.5254	8.5654	8.3941	7.9437	9.0262	8.6418
'PHRF1'	10.4067	10.7756	9.4397	10.4006	10.7192	10.5873	9.8625	10.2728	10.2323	9.812	11.101	10.1243	9.9775	10.6822	9.118	10.5935	10.0373	9.3569	10.2874	9.8382	9.2038	10.3739	10.6249	10.542	10.3923	10.6447	10.5777	9.5997	10.9281	10.8811	10.5406	10.3497	9.5889	10.385	9.9508	10.0126	11.421	9.6174	11.1072	9.9299	10.6141	9.6361	9.6018	8.5645	10.3958	10.1405	9.6098	9.8108	10.0691
'PIH1D1'	9.0458	9.3033	9.6082	9.7842	10.8288	10.6682	10.1082	9.4988	10.0579	10.0257	9.7037	9.524	10.192	10.2105	9.5939	10.2072	9.7913	10.2629	10.465	10.3302	10.1143	9.8049	9.5854	10.3008	9.9184	9.7578	9.6412	9.8076	9.3268	10.0828	10.8305	10.0057	10.1465	9.7371	9.7096	9.9804	10.1042	9.8331	10.4373	9.7602	10.1563	9.4126	9.6767	6.2901	9.3266	8.7577	9.8581	9.8372	9.3679
'PIH1D2'	6.0347	5.237	6.2324	5.8991	4.9219	3.572	6.2821	5.3102	5.2818	3.3833	5.8529	6.3842	3.4664	4.6587	5.5291	4.4436	2.5801	4.0301	5.4529	4.9133	4.4808	5.8424	4.6194	4.2468	5.5815	5.6576	4.5533	4.0093	5.0284	4.9033	1.8309	5.6737	4.6392	4.7894	4.6769	6.4465	4.9662	4.2753	5.1778	5.5391	5.5552	1.9117	5.4052	5.0495	4.5241	5.502	3.1273	4.843	6.4453
'PIN4'	7.7155	8.0099	8.3829	8.3004	8.1192	8.0111	9.0965	8.0717	9.1119	7.6347	7.4615	8.1085	7.3325	8.1453	6.9844	8.5483	8.7139	8.7108	9.949	8.3285	8.1722	8.8731	8.7396	8.0617	8.8365	8.0327	8.7604	7.8903	8.3366	8.1853	8.5386	8.3203	8.3126	8.8769	7.8744	8.784	8.782	9.2162	7.9129	8.116	8.212	8.1103	8.1779	7.9946	7.6953	8.5884	8.2718	6.7634	8.0112
'PINX1'	6.1235	5.0005	6.2482	6.4169	6.1925	5.6501	5.849	6.6329	6.5301	5.8105	6.3229	6.1597	6.79	6.4958	5.5434	5.7334	6.9112	5.1617	6.9107	6.9157	6.7935	7.1288	5.4604	5.18	4.6794	5.945	5.4013	5.6121	7.3696	6.1892	6.3695	6.8718	6.1292	5.5732	6.4401	7.0654	5.5293	6.9553	5.1069	6.0056	5.9094	6.331	5.4494	4.9247	5.8079	4.9911	5.9011	5.8772	6.4092
'PIWIL1'	0	0	0.5995	0.3585	3.3088	0	0	0.8267	0.4276	0	0	1.4002	0	0	0.369	0	0.4725	0.5438	1.3155	0.6178	0	0	0	0.7819	0.4826	0.5253	0.3873	0.6224	0	0	0.596	0	0	1.0095	0.6584	0.8704	0.39	1.2706	0.387	1.2868	0	0.3863	1.1049	0	0	0	0.5691	0	0.7806
'PIWIL2'	2.3696	0.7557	1.348	1.8233	1.8426	0.4889	0.5592	2.2833	0.757	0.8369	1.941	2.0972	3.2658	1.7638	1.4588	2.6299	0.4725	1.9057	1.693	4.0677	1.983	3.2289	2.2444	1.2862	2.0631	2.0265	1.7922	1.8864	0.5077	2.3214	1.3417	0.4761	2.0772	0	2.5646	2.241	2.9104	2.389	2.709	1.8446	0	0.9418	1.447	1.4521	1.8235	4.179	3.4797	1.369	2.8993
'PIWIL3'	0	0.5449	0	0	0.3645	0	0	0	0	0	0	0	0	0	0	0	0	0	0	0	0	0	0	0	0	0	0	0.3445	0	0	0.596	0	0	0	0	0	0	0	0	0	0	0.3863	0	0	0	0	0.3124	0	0
'PIWIL4'	4.1243	2.1586	4.7739	4.965	4.1195	2.7329	5.5264	5.6694	5.0506	2.8659	3.2613	3.2011	4.7336	4.6597	4.9984	3.1097	2.3958	4.0301	4.8722	4.8501	3.4819	4.8695	3.6106	3.4688	3.6465	2.6505	4.008	3.4302	4.547	4.3608	3.8886	3.0753	4.0161	2.1879	4.4872	3.0072	1.9235	3.0932	3.4391	3.9447	3.2925	8.34	2.8272	3.9779	3.8624	3.9361	3.1273	3.1562	2.1983
'PLD6'	6.9837	8.4055	7.4942	8.7904	7.5509	3.1412	7.3313	7.6171	8.404	7.763	8.7825	6.5676	8.6413	7.5765	6.8847	9.187	8.7286	6.6287	7.5648	6.9442	6.1936	6.4018	8.4278	8.2677	7.7197	7.7045	10.3894	7.9163	6.8727	7.8037	6.4754	6.4941	8.877	6.5886	6.7854	7.8662	7.9328	7.2184	9.0572	7.8683	7.7699	8.2449	8.0834	6.664	7.0092	7.0024	5.3194	6.1345	6.4806
'PLRG1'	9.8926	9.7102	9.8965	9.5491	9.3813	9.4672	8.5473	9.0742	9.2775	8.8789	9.1449	9.5923	10.1957	9.3025	9.9605	9.4844	9.2866	9.6157	9.2374	9.7718	9.7788	9.8739	9.2844	9.2086	9.4212	9.2613	9.4751	9.7088	9.0089	9.8211	9.2676	9.3727	9.8663	8.9804	9.6936	9.8192	9.696	9.4094	9.7296	9.5513	9.227	9.453	9.5584	9.5867	9.273	9.3062	9.3662	9.8484	9.7631
'PNLDC1'	1.85	0.2981	0	0	0.897	0.8535	1.2753	0	1.4462	0.8369	1.5986	0.4955	1.1301	0.6772	1.6042	1.1513	0.4725	0	1.3155	9.2542	0.9887	0.4654	0.8974	0	2.8792	0.9094	0.944	0.3445	0	1.874	8.185	9.0657	1.2509	0.5913	0.9011	0.4999	0.6967	5.4851	0.387	0.3651	1.7639	1.6548	1.1049	0	1.2695	0.6512	1.4291	0	0
'PNN'	11.3223	11.2687	11.1412	11.2834	10.9899	10.6265	10.7235	11.1208	10.1409	10.5729	10.7109	10.9888	11.1196	10.6452	11.11	11.0179	10.7634	11.346	10.4977	10.2448	10.762	10.8072	11.1777	9.8405	10.408	11.0254	11.1744	10.6152	10.8568	11.8173	11.2799	10.7314	11.2339	10.1575	11.0126	10.8227	12.242	11.0746	11.5662	10.7639	10.6137	10.7435	10.6134	10.2195	11.1705	10.6668	11.1166	10.595	10.7358
'PNO1'	9.3761	9.32	9.166	9.1598	9.8284	9.1224	9.5445	9.2254	9.0065	9.0189	8.2936	8.6071	9.5431	9.4525	9.5311	9.3017	9.5606	9.1163	8.5947	8.773	9.1713	9.1762	8.8713	8.7426	9.2642	9.2654	9.4838	9.3987	9.4649	9.0586	9.5768	9.1515	9.7478	8.9739	8.9065	9.0707	9.6246	9.1697	9.4284	9.2527	9.0676	9.7162	9.2123	10.3451	9.5548	9.5286	9.4504	9.6033	9.1299
'PNPT1'	10.2333	9.9964	9.6458	9.2955	10.0566	9.1192	10.2445	9.3614	10.0085	9.0976	9.2136	9.0367	10.1605	9.4105	10.3113	9.5967	9.9077	10.6019	8.8157	9.2332	9.5939	9.6488	8.8801	9.6853	9.5369	9.4121	9.8106	10.0617	9.5942	9.5214	9.4315	8.8418	10.2062	9.0964	9.1315	9.256	9.8755	8.898	9.792	9.3489	9.0481	10.2102	9.2611	11.3473	9.5624	10.0549	9.3513	9.6984	9.3537
'PNRC2'	11.0699	11.8913	11.8986	10.8576	10.9861	11.4727	11.3228	10.442	11.5843	11.5333	11.2947	11.6415	11.0471	11.8796	10.868	11.8477	10.2638	11.7395	11.0996	11.5721	10.5126	11.0965	10.3426	11.6342	12.2538	11.6273	12.4469	11.9163	11.8279	11.5871	12.2787	11.6076	11.3552	11.5458	10.9129	11.1403	11.9915	12.0701	11.5236	11.3278	10.2224	10.0714	11.2178	11.3159	11.6689	11.1989	11.3084	9.8965	11.1247
'POLDIP3'	10.2333	10.7629	10.8352	10.8315	10.428	10.9405	10.4951	11.132	10.1088	10.2378	10.5908	10.6584	11.409	10.5826	10.306	11.2408	10.9682	10.2136	10.3789	11.5749	11.2486	10.4579	11.7812	11.3417	10.7401	10.2821	10.9592	11.1427	11.554	11.262	10.3217	10.7874	10.4505	10.5138	10.1821	10.4266	10.794	11.687	10.4904	11.226	11.2286	11.9419	11.355	9.6051	11.2278	10.4824	10.0677	11.2971	11.2592
'POLR1E'	8.0492	8.3165	8.8964	8.6876	8.5778	8.5335	8.451	8.661	7.6786	7.9985	7.6037	8.7636	8.6421	8.8097	9.1693	8.3506	7.9397	7.7606	8.099	8.7364	8.02	7.7117	8.9371	7.8259	8.0661	8.2143	7.9788	8.2005	8.0976	8.0492	8.1491	7.8872	7.8227	7.7019	8.2807	8.6311	8.2012	9.0633	9.0429	9.1679	7.796	9.5106	7.9898	7.5673	8.3725	8.6347	8.7481	7.9399	8.605
'POLR2A'	12.2008	13.0698	12.8013	13.297	12.3808	12.1991	12.4008	13.4206	11.6931	11.8927	12.1617	13.2026	12.1845	11.9456	12.518	12.3083	12.5115	12.5036	12.9332	12.7362	12.3408	12.8667	12.8697	12.168	12.3741	13.3091	12.6053	12.7185	12.7216	12.9569	10.8219	12.7736	12.4593	13.9365	13.0179	12.4999	12.6345	12.6561	12.1872	13.203	11.5659	12.6022	12.959	12.1021	13.3453	11.9622	12.4173	12.8725	13.2957
'POLR2B'	10.6555	11.6838	11.6618	11.5791	11.2142	11.228	11.805	10.6441	10.5313	11.0209	11.5602	11.1528	11.7867	11.2918	11.6641	11.3702	11.0876	11.4701	10.8199	11.6277	11.475	10.8273	11.5488	11.02	11.6114	11.2157	11.5488	12.0846	11.419	11.1438	11.4443	11.607	11.369	11.1752	11.3881	11.2486	11.4142	11.7917	10.9435	11.5585	10.9734	11.7181	11.5527	11.2243	11.56	10.9273	11.3892	12.0371	11.3846
'POLR2D'	9.4041	8.6063	9.0002	9.1936	9.9301	8.7203	9.7995	9.0257	8.5743	9.1314	8.5257	8.7731	10.1583	8.6565	9.8275	8.6776	8.9695	9.3679	8.397	9.4483	9.3268	8.8731	9.4876	8.9159	8.521	9.048	9.6278	9.2773	9.2429	8.9317	9.6874	8.8878	9.3103	9.3945	8.9694	8.6506	8.4223	9.3155	8.633	8.9475	8.6176	9.681	8.5881	10.2261	9.2855	9.4295	8.4688	9.5714	8.878
'POLR2E'	10.9161	11.0705	10.0984	11.3651	10.6241	11.0607	9.6562	10.3814	11.3336	11.7831	11.7621	10.7934	10.6302	10.5281	9.7299	11.1897	11.3375	10.7106	11.3218	10.8781	9.9189	11.0038	10.1929	11.7727	11.2188	11.0215	10.6602	10.9254	11.0384	11.1464	11.8769	11.5497	10.3133	11.5494	10.4781	10.8862	12.2917	11.7789	10.2315	10.8966	11.8876	10.028	10.8501	9.5725	11.2937	10.6844	10.2759	10.1192	10.9367
'POLR2F'	8.4766	9.0155	8.2707	8.5473	8.6425	9.2814	8.7433	8.8647	9.3826	8.4451	8.1567	7.8499	8.9389	8.38	7.4534	9.2309	9.3018	8.0086	9.2321	9.1626	8.679	8.9819	9.0058	9.478	8.679	7.8662	8.9883	8.51	9.322	8.8447	9.6892	8.8913	8.9215	9.1104	7.6948	7.9959	9.1189	9.5434	8.7739	8.5465	9.4833	9.1141	8.1907	6.79	8.8072	7.9967	8.8079	9.4333	8.288
'POLR2G'	10.4508	9.2219	9.6262	9.7098	10.5366	10.2142	10.0254	9.3122	10.1788	10.1102	10.1647	9.656	9.1848	10.2579	10.0329	10.714	8.8583	10	10.2895	10.8916	10.1036	10.5469	10.7349	10.5245	10.2824	10.0152	10.3594	9.9797	9.4727	9.9057	10.3626	9.9958	10.5667	10.2663	9.2492	9.7529	10.5153	10.1302	9.6244	9.691	8.9858	10.0364	9.7182	9.5791	10.0624	9.3834	10.4851	9.6055	9.9939
'POLR2H'	9.5705	9.0682	9.6523	9.3663	10.2589	9.7521	10.1521	9.3007	9.8547	9.7235	9.4956	9.5448	10.3337	9.2244	10.5848	9.8568	9.9968	9.0685	10.0713	9.5613	9.62	9.8111	10.1154	9.7957	9.7883	9.8998	10.1719	9.9094	9.3465	10.53	10.9676	9.5213	9.9028	9.6722	9.1315	9.5965	10.2827	10.6621	10.2024	9.1261	9.6985	10.7489	8.805	9.8332	9.4753	9.8668	9.4262	10.1517	9.2402
'POLR2I'	8.262	8.7532	8.2689	8.645	8.6056	9.3112	8.7178	8.0766	9.4709	9.1571	8.4144	8.4855	8.9342	9.2584	8.1589	9.2017	9.0922	8.581	9.2874	9.2603	8.3707	8.963	8.5356	9.3043	8.9453	8.7136	9.133	8.1106	8.9375	8.654	10.1404	8.9748	8.2678	9.1732	8.1147	8.4516	8.8588	8.7587	9.4879	8.5078	8.9082	9.7072	8.008	8.5935	9.0124	9.9015	9.1299	8.2202	8.2139
'POLR2J'	8.7562	9.5235	9.2851	9.2468	10.0836	9.7729	9.2813	9.2282	10.8226	10.1386	9.6551	9.9044	9.1392	10.1113	9.3574	9.2441	9.937	9.2707	10.1855	9.3202	9.8575	9.9074	9.3933	10.1037	9.351	9.5495	9.5517	9.2577	9.7221	9.7997	11.8226	9.6264	9.7586	10.0562	9.7858	9.8218	10.6626	10.2988	10.1994	9.0125	10.1283	9.748	9.1413	9.9618	9.5275	9.9852	10.2781	9.0262	9.3881
'POLR2J2'	7.3168	4.5511	7.0729	8.6384	6.827	5.1945	7.3335	5.7409	9.2578	6.8938	8.327	7.7595	8.9286	6.381	8.7177	8.7379	4.4252	5.9989	5.5825	7.44	0	8.7106	8.7772	7.9704	8.9342	7.9912	6.9277	5.5351	8.704	9.1646	9.0801	6.1813	8.0249	6.7935	8.6804	5.5234	8.5336	7.6279	9.4516	7.5036	8.4567	8.9466	4.6759	7.9867	6.8696	4.5251	5.5531	6.6942	7.0077
'POLR2J3'	9.6589	8.7898	8.9783	9.4941	8.9286	7.1531	8.7252	8.9346	9.6806	8.9747	9.0261	10.0302	9.8857	10.2496	9.7211	9.0288	8.913	6.6974	7.7508	7.8674	7.8273	8.9744	11.1425	9.7312	9.6943	8.5033	9.7726	8.3164	9.9974	10.7597	10.5708	7.038	8.6382	8.7595	9.746	9.4191	9.9657	9.0822	9.8655	9.6355	9.5611	13.2453	8.0684	8.9999	9.8514	9.9084	9.1832	8.0571	9.0116
'POLR2K'	9.9666	11.2032	10.2049	9.6574	10.6602	10.1562	10.9835	9.5718	10.107	10.1788	9.5761	9.4209	10.3058	10.6251	11.6982	11.2153	10.5548	10.8373	10.1281	10.2191	10.3882	10.0359	11.1721	10.0683	11.0362	9.4112	11.0579	11.3762	11.0154	9.3185	11.2709	9.9819	10.9528	11.6609	9.4624	9.9139	11.2074	11.0421	10.2425	9.5412	10.3829	11.091	10.6205	11.062	9.7218	10.9391	9.8794	9.7786	9.5224
'POLR2L'	10.1441	10.3105	9.922	10.8076	10.9353	11.2015	10.0826	9.8527	11.8295	10.4877	11.87	10.3207	10.6221	11.0116	9.8659	10.7587	10.7508	8.7808	11.4431	11.7618	9.8605	11.6994	9.6708	11.6218	10.4467	10.8242	10.5172	9.9323	10.9225	10.675	11.871	10.6873	10.1915	10.6277	9.4624	10.1292	10.0583	10.2874	10.6431	11.1586	11.0105	11.0779	10.7161	9.8945	11.1282	10.3193	9.9439	9.48	10.5672
'POLRMT'	9.9408	9.443	8.4116	9.1223	9.4804	9.6985	8.1908	9.6158	10.0829	9.887	9.6945	9.2872	8.9725	8.7173	7.9836	9.7681	10.3265	8.8156	9.7426	9.1817	8.7256	9.9745	8.5379	9.5226	9.6723	9.6539	9.219	9.2282	9.2815	9.9237	10.4596	9.7481	9.0966	9.2904	9.4295	9.2033	10.2588	10.6225	9.311	9.0466	10.0086	8.4863	8.5094	7.3336	8.9166	8.5115	10.2489	8.8653	9.2107
'POP1'	7.6921	8.1805	7.3739	7.1066	7.6513	6.4814	8.1115	7.297	7.0936	7.4064	7.7304	7.1201	9.8509	7.2129	8.01	7.5627	7.7027	7.8492	7.0282	7.9555	8.211	7.2456	8.1437	6.8946	7.7169	7.4064	8.0102	9.3224	9.0219	7.7128	7.8497	8.0061	7.8256	7.9182	7.2447	7.3842	9.7375	8.2037	8.0074	6.9232	7.9738	8.5396	7.7583	7.749	7.5638	7.5728	7.7755	8.7468	7.2726
'POP4'	8.9541	9.1956	9.006	8.9229	8.7922	8.8882	9.9576	8.8324	9.7383	9.0545	9.1977	8.7892	9.2319	10.3034	9.2537	9.4028	9.9546	9.2851	9.3577	10.0675	9.0684	9.292	9.0572	9.5575	9.68	8.963	8.6825	9.0281	9.2893	8.7956	9.5979	9.4005	8.3537	9.5193	9.1389	9.8039	8.6523	7.9905	9.2799	8.8392	9.4803	9.7183	8.8124	9.83	9.2337	8.8727	9.1778	9.2157	8.9341
'POP5'	7.969	8.1294	8.4525	7.7184	8.6216	8.4774	8.3831	8.5298	8.5886	8.6037	7.7165	8.2589	8.5421	8.8957	8.9973	8.0486	8.525	8.3429	7.5477	9.0016	8.3654	8.8707	8.1096	8.6266	7.9176	8.0567	7.9268	7.6226	7.3854	8.7277	9.1478	7.9907	8.8995	7.6789	7.5285	8.3307	6.9783	9.3973	8.178	7.936	7.0957	8.6104	7.8202	8.7669	7.8445	8.447	8.4156	7.9584	8.0152
'POP7'	8.0759	8.3725	8.5529	9.101	9.8519	9.0507	8.7513	8.7519	10.0934	9.5307	8.8244	8.5292	9.1475	9.1312	8.6109	8.8507	9.3531	8.4345	9.2419	8.5799	9.1746	8.8742	9.0415	9.1892	9.021	8.7819	9.66	9.2804	8.8453	8.8905	10.7061	8.871	8.8514	8.8947	8.336	9.6391	9.4518	9.9205	9.292	8.5554	9.2696	9.3924	8.2006	8.4665	8.67	8.9579	8.8982	8.4167	8.5257
'PPAN'	9.0156	8.2674	7.6822	8.2578	8.4293	8.6182	7.1939	8.2653	8.9303	8.7869	8.8822	7.7831	8.4662	5.9947	7.439	8.9103	9.2348	7.6761	8.7176	7.3574	7.4542	8.6689	7.8471	8.0493	8.6915	8.0371	8.5981	7.949	8.7433	9.1008	10.0912	8.7133	9.0573	8.4431	7.8074	8.949	9.0828	10.2299	8.2439	7.7793	9.3732	8.5177	7.7657	5.844	8.0056	7.4159	9.6665	9.628	7.7229
'PPARGC1A'	4.0329	1.3819	1.0218	5.2569	2.3287	4.8699	1.533	5.9835	1.025	3.0137	1.941	2.8374	4.7942	2.9797	4.1856	0.9379	2.6838	5.0956	0.8027	2.9414	3.7516	2.7464	2.9821	0.7819	2.9551	2.3082	1.9151	2.7363	0.5077	3.8407	3.2773	3.2632	3.9745	1.0095	2.4162	1.165	1.6657	2.6275	1.1576	4.4795	2.1998	6.6636	2.1547	3.5844	2.3875	6.8958	0.7869	4.4048	3.0319
'PPARGC1B'	4.0557	4.7633	2.6211	2.535	3.887	2.9742	3.1003	2.1638	2.1537	3.4367	4.173	1.6084	6.2402	2.8658	2.0725	1.3371	2.9956	3.9891	3.5137	3.6118	5.6689	4.4044	2.6924	2.2007	2.1941	3.8253	2.8397	2.9017	3.1031	3.6497	2.6124	3.625	3.7463	5.158	3.5484	3.7015	1.8004	3.8262	1.344	4.6213	1.5834	4.9292	3.5057	3.1862	3.1074	3.8197	5.8354	5.5394	2.408
'PPIE'	9.2336	8.4513	8.8776	8.8959	9.435	9.4482	9.278	8.4775	9.6709	7.7578	9.6674	9.4079	9.6569	9.7551	8.6575	9.4067	9.079	9.3754	9.1091	9.6957	9.3209	9.6254	9.1652	7.6968	8.7684	9.0706	9.2731	9.3667	8.3774	9.62	11.1345	9.4187	9.3545	9.6834	9.2327	8.6595	8.902	10.0089	9.5464	9.0068	8.6131	9.8436	9.0273	8.451	9.715	9.0663	9.1462	8.8079	9.4649
'PPIH'	7.8904	8.5745	7.8079	8.1014	8.3977	8.592	8.6272	7.1515	8.9841	8.5623	8.1444	8.4853	8.6128	8.398	8.3943	8.4153	8.013	8.5994	8.6875	8.587	8.5409	8.1778	8.4971	9.0473	8.4124	8.1666	8.1481	8.2853	8.1775	8.3218	11.5662	7.957	8.3838	8.9228	8.7073	6.9828	9.2701	9.27	8.8573	7.936	7.3322	9.0174	8.2244	7.554	8.2522	8.0032	8.5612	7.7672	8.1157
'PPIL3'	7.9958	6.649	8.7383	8.5069	8.7847	8.1732	8.7873	7.9551	7.4501	8.0678	7.8237	8.4384	8.0428	7.9194	8.1016	7.824	7.3174	6.921	7.5984	7.3789	7.4984	8.1985	7.7343	7.0279	7.7572	8.5068	7.7565	7.4397	8.2169	7.9069	7.9245	7.6439	8.4498	7.7603	8.1605	6.6375	7.3626	7.9278	5.9524	7.7382	7.5931	8.2695	8.0125	8.2816	8.349	7.5985	8.0475	8.7731	7.9201
'PPIL4'	9.5381	8.7142	9.3696	8.9861	9.4617	8.7079	10.0049	9.0417	8.5278	7.8759	8.9646	9.6105	9.3157	9.6461	8.9454	9.3838	8.4032	10.0237	9.2078	9.5438	9.4099	9.2493	8.9388	8.081	9.3993	9.0214	8.7303	8.7331	8.9923	9.1539	9.0565	9.177	9.3372	8.4112	9.7566	8.9502	9.6868	9.345	9.6457	9.1335	7.96	9.546	9.6235	9.6226	9.5763	9.7598	8.9229	9.4903	9.7158
'PPP1R10'	11.1173	11.0374	10.8493	10.9335	11.1646	11.3916	10.9686	10.9361	10.6873	11.3493	11.0467	10.6591	12.1558	11.1101	11.2894	10.8035	11.413	10.9032	10.7636	11.8187	11.6266	10.6747	11.7076	10.4017	10.5661	10.149	11.945	11.1229	10.758	11.306	12.9074	10.6262	10.645	10.8584	10.8964	10.4588	10.697	12.2222	11.1364	10.4987	11.2655	10.4223	11.0421	10.5825	11.0356	10.8651	10.5997	10.1557	10.6513
'PPP1R8'	10.0255	10.1217	10.0032	9.9223	9.7037	10.0052	10.0989	9.3924	9.796	10.0158	10.2484	9.95	9.4627	10.4409	9.6912	10.1263	9.625	9.589	9.6746	10.247	9.912	9.9318	10.8432	10.078	10.4598	9.7982	9.9585	10.1626	10.1863	9.863	10.7885	9.6831	10.3473	10.4866	9.9759	9.1992	10.4781	10.6591	10.0724	9.9252	9.558	9.8873	10.2957	9.7512	10.0881	9.8571	10.1005	9.8905	10.006
'PPRC1'	10.263	9.4843	9.8014	9.899	10.5938	10.3426	9.4665	10.3996	9.2694	9.9201	10.3626	10.0319	10.9823	10.1601	10.179	10.0953	9.4514	10.0726	9.9512	9.7771	10.0425	9.7588	10.2307	10.2021	9.5606	10.0249	10.2144	9.9939	10.2255	10.0864	10.4149	9.8616	9.8492	10.1986	10.3602	9.859	10.3231	10.564	9.4945	9.9456	10.3572	11.1265	9.8776	9.4309	10.2801	10.429	10.6822	10.1016	10.1174
'PPWD1'	8.9774	8.8752	8.5881	8.625	8.4544	8.1952	10.0043	8.6416	8.6824	8.4155	7.8493	9.0082	8.6084	8.664	9.1524	8.3082	8.2809	8.2666	8.3729	7.9984	8.8873	8.9089	8.725	7.1203	8.3222	8.2334	8.5782	8.3945	8.027	8.573	7.8687	8.3256	8.6498	8.5571	8.7153	8.7799	8.6411	8.0301	8.837	8.2269	8.3277	7.9494	8.4334	8.9212	7.5443	8.9809	8.1652	8.1555	8.4596
'PQBP1'	9.8529	10.1035	9.8432	10.0986	9.8252	10.0266	10.7312	9.6641	11.1272	9.64	9.7349	9.8141	9.6606	9.4105	9.008	10.0399	10.1538	8.8554	10.5761	9.9347	8.7098	9.9217	9.9612	9.798	10.0562	9.426	10.0988	9.661	9.8034	10.0481	10.2355	9.5946	9.648	10.3765	9.2958	9.8628	10.9005	10.7687	10.0289	9.848	9.8837	9.4731	9.7281	8.4221	9.5467	9.4613	9.6319	9.9448	9.5585
'PRDX1'	13.2228	13.0757	12.5324	12.6993	13.7001	12.5966	13.5699	11.7577	13.3824	12.2956	14.003	12.8318	13.3159	12.9859	13.3686	13.6192	13.3651	13.875	12.8654	14.2018	13.2927	13.4713	13.1981	14.238	14.2207	11.9124	12.7131	13.8825	13.3524	12.4035	12.8115	13.0065	13.3523	14.5821	12.7619	13.2241	13.3884	12.8929	13.838	12.5141	12.6656	13.7665	13.2944	14.0108	14.0868	12.6106	12.8799	13.4422	12.7149
'PRIC285'	11.2527	12.3648	8.5996	10.4777	12.8385	11.2544	11.1685	10.8196	13.0119	10.8458	11.343	9.6248	9.7374	9.6194	10.5644	9.5316	11.093	11.8211	9.263	11.1552	10.3422	12.1003	9.855	11.8495	10.1398	10.7664	11.7954	11.7684	10.5901	10.4562	9.4454	10.9706	11.334	9.674	9.7338	10.843	9.5217	10.0408	11.7477	9.7839	11.5162	10.6707	8.4225	9.884	10.1424	9.5649	10.5003	10.2697	9.2142
'PRIM1'	8.5916	8.6164	7.9072	8.203	8.2032	8.7838	9.2502	7.4863	7.0641	7.9694	7.8569	7.8816	8.7416	8.3851	9.1708	8.1184	7.8745	7.9988	7.9765	7.3579	8.1356	8.0592	8.8854	7.193	7.8669	8.0471	9.423	9.2184	8.1796	6.4012	6.7672	6.3632	7.0948	8.4389	8.8837	7.1686	8.5047	7.1901	8.4032	7.2386	6.3935	8.4739	7.0403	8.4439	8.1964	8.2637	7.9717	8.3777	7.3057
'PRKDC'	13.2765	14.0157	12.1742	12.4419	12.4792	12.265	13.3439	12.7156	11.2395	12.0207	13.085	12.1827	13.1466	12.5207	12.8377	13.5716	12.6899	12.9961	12.4657	12.941	13.8773	12.1846	12.9551	12.0882	12.9076	12.4802	12.741	13.4397	13.3338	11.7654	11.0874	12.998	12.6654	13.6012	12.778	12.1921	12.7602	13.2216	12.0909	12.1479	12.5439	14.0334	13.4872	12.2575	12.9611	13.9711	13.0593	12.7382	12.6576
'PRKRA'	9.1039	8.9454	10.0304	10.0144	9.9331	9.7946	9.7481	9.9055	9.4849	10.168	9.2725	9.5668	9.3595	9.2963	9.4896	9.9116	9.896	9.9459	9.5512	9.7911	9.7588	9.5788	9.681	9.4651	10.269	10.1978	9.8284	9.8559	9.7662	9.7539	10.0989	9.9697	9.8692	9.3313	9.553	10.3231	10.0474	9.9036	10.4647	10.1279	9.0589	10.2511	9.8466	10.6835	10.0715	9.332	9.234	10.3071	9.6998
'PRPF18'	8.4432	7.9974	8.6125	8.5926	8.1095	8.4384	9.1348	8.5614	8.2133	8.4848	8.85	8.7988	8.7488	9.36	8.7613	8.5221	8.7179	8.986	8.2425	8.3075	9.278	7.5982	8.1847	8.5016	8.6491	8.5353	8.3716	8.3704	8.8235	8.7788	8.488	8.0394	8.631	8.8886	8.6197	9.0017	9.0353	8.7257	8.6985	8.314	9.0195	8.7441	8.8336	8.9363	8.5191	8.8116	8.5665	9.614	8.4864
'PRPF19'	11.8815	11.9801	11.7116	11.0444	12.2104	11.5842	11.5499	11.4534	11.6299	11.2195	11.9096	11.6473	10.5843	10.7563	11.7753	11.1124	11.7811	11.7455	12.3117	11.7146	11.8327	11.735	11.7079	11.7305	11.7381	11.9047	11.271	10.9769	10.9976	11.7951	11.1193	11.5898	11.4731	11.6017	12.8679	11.578	12.6991	12.0485	14.6531	11.5877	11.1592	11.7844	11.9313	10.8179	12.2739	11.298	11.438	11.3448	11.8679
'PRPF3'	10.7005	10.2318	10.6291	9.6981	9.7985	9.3055	11.8832	10.7578	10.3295	9.009	9.5497	10.4786	9.7008	10.3577	11.1669	9.2961	10.316	10.2161	10.6047	9.5572	9.8549	9.2885	11.0312	9.2771	9.5299	9.5022	11.1608	10.5716	10.4479	10.9275	9.1282	9.6637	10.3751	10.3624	10.005	9.8807	10.3651	11.3268	10.4183	9.3584	10.6685	10.2435	9.6969	9.7619	9.5635	9.3294	9.414	11.443	9.7749
'PRPF31'	9.4415	9.9162	9.2126	9.4347	10.6603	11.7547	10.2851	9.3694	10.301	10.418	10.0479	9.8026	10.1431	10.3723	9.0963	10.2842	10.313	10.1765	10.0269	10.5569	9.663	10.1371	10.4022	9.8984	10.0081	9.8273	9.4651	9.5579	9.7281	10.3965	11.2863	9.9222	9.9897	9.8097	9.834	9.9802	11.0097	10.4557	10.4698	9.4176	10.3877	9.3364	9.2013	8.6841	9.8902	9.0118	9.9988	9.637	9.4817
'PRPF38A'	9.8003	10.2254	9.4861	9.4166	9.8878	9.7433	9.9229	8.9283	9.1271	9.5812	9.7121	9.8574	9.8123	9.3489	9.5559	9.6399	9.0645	10.9219	9.1081	9.7169	9.7104	9.6212	10.2321	9.0275	9.8437	9.3338	9.621	9.4827	10.0228	9.9524	9.2027	9.3971	9.8966	9.9307	9.6804	8.8082	10.5183	10.2666	9.8818	9.316	8.3349	10.5078	9.8401	9.2766	10.0293	9.6067	10.0566	10.0384	9.782
'PRPF38B'	10.0384	10.6491	9.9776	10.5923	9.9998	9.393	10.4426	9.5459	9.0893	10.0251	10.389	10.437	10.3462	10.8524	9.6389	10.2545	9.4649	10.8215	9.549	9.3799	9.4368	9.7254	10.0609	8.8545	10.1665	9.8208	9.9657	10.0215	10.204	10.5191	9.7751	9.7176	9.5146	10.6474	10.2641	9.5269	11.0572	10.2694	11.1392	9.8677	9.2565	10.5286	10.0637	9.1567	10.3435	10.0448	10.0735	10.1411	10.2304
'PRPF39'	9.6745	9.6967	9.4095	9.4291	8.4472	8.1156	9.3256	9.4903	8.6909	9.2829	8.7651	9.6226	9.5488	9.4263	8.9573	9.5534	8.7099	9.4692	8.4821	8.643	8.9877	8.6533	10.0783	7.8973	9.5636	9.3318	9.3903	8.7358	9.1268	10.2041	9.1926	8.5286	9.5854	8.5629	8.8899	9.1252	10.5119	9.6044	9.5706	8.9407	9.4386	8.7982	9.2345	8.9477	8.8404	9.2971	9.0215	8.5105	9.1682
'PRPF4'	10.2528	9.3976	9.7685	9.6991	10.3703	9.5503	10.4282	9.3991	9.3631	9.5551	9.0837	9.6331	10.1141	9.1541	10.8246	9.3504	9.9597	9.7205	9.9452	10.0432	10.1993	9.5223	10.1894	9.1892	9.5877	9.1915	9.774	9.9115	9.514	9.2199	9.8377	9.7223	10.1044	9.3193	9.5907	9.7584	9.0023	9.442	9.6866	9.7929	9.3784	10.9873	9.6604	9.5764	9.8142	9.4187	9.8679	9.5759	10.0901
'PRPF40A'	12.41	11.5884	11.2795	11.5904	11.8476	11.0769	11.8765	11.433	10.6882	10.9658	10.8388	11.193	11.9713	10.8807	11.6178	11.1383	11.1014	11.7036	10.6016	11.2972	11.9464	11.125	11.6221	10.9007	11.3851	11.5199	11.0392	11.6584	11.7106	11.2838	11.0176	11.7217	11.6941	10.7896	11.6068	11.1866	11.2745	11.3532	10.6695	11.2504	10.7261	12.2151	11.3498	12.4767	11.718	11.13	10.4292	11.5938	11.5078
'PRPF40B'	8.1971	9.585	8.1494	7.6464	9.4838	7.9003	8.854	8.265	8.6068	8.2891	7.5553	9.1883	8.3232	8.9934	8.6085	9.0126	7.9876	8.751	7.6878	8.3629	8.6006	8.6441	9.9486	7.6962	7.4904	8.4236	8.5659	8.522	8.195	9.3154	9.2623	7.0379	9.4768	8.6992	8.6444	8.3291	8.3995	8.4074	9.4132	7.8303	9.0406	8.1279	8.8688	7.3714	7.1994	8.226	6.7631	8.8101	9.1441
'PRPF4B'	11.2249	10.9008	10.9901	10.9852	10.7732	10.5911	11.2776	11.2699	10.803	9.645	10.585	11.0774	11.2509	10.4256	11.4159	11.1102	11.0666	10.7133	10.8002	10.6937	11.391	10.524	11.6174	10.8544	10.9574	10.9576	10.6608	11.1189	10.6451	10.879	11.8246	10.771	11.1775	10.3516	11.581	10.6246	11.1177	10.7499	10.9734	10.8962	10.4258	10.2888	11.16	11.8569	10.0613	11.1439	10.7133	11.3795	11.1121
'PRPF6'	11.7738	12.3259	11.4247	11.4454	13.0397	14.1465	12.0825	11.3875	12.9292	11.0842	12.0697	11.7806	11.4868	11.7689	11.3874	12.5786	11.4947	11.12	11.7571	11.7387	11.4774	12.0031	12.6764	11.6042	12.1531	11.4514	12.9513	12.2725	11.6113	11.6217	11.8462	11.6736	11.9112	12.0379	11.4834	11.8658	13.1673	12.7971	12.4976	11.2669	12.0214	9.7986	11.351	10.7186	11.057	11.4267	11.9796	11.9708	11.3823
'PRPF8'	13.2923	12.7079	12.8959	13.3005	12.343	12.1205	12.5077	13.1681	12.6514	11.6445	12.7025	12.7503	13.4642	12.4948	12.7141	12.9594	13.3059	12.2066	12.9773	12.5759	12.7261	12.2059	12.5706	12.7317	12.6528	13.1867	12.8128	13.3324	12.6274	12.6059	12.3315	13.0915	12.2398	13.9812	13.023	12.8849	12.3529	12.6345	11.9026	13.0869	11.9621	13.5725	13.1746	13.354	12.3985	12.763	12.3975	12.7468	13.0577
'PRR3'	7.9365	8.0101	7.9392	7.444	7.2616	8.3491	8.4584	7.5996	7.7298	8.1799	6.9937	7.7155	9.0663	7.4547	8.3933	8.7265	7.1366	7.4957	7.3569	8.0332	7.102	7.939	9.0342	7.863	7.5544	7.3994	8.1426	7.6099	7.8124	8.1297	8.5906	6.5485	8.4016	6.5136	7.2244	7.6815	7.8128	8.3766	8.4595	7.4891	6.9955	7.4756	6.4941	7.5807	7.0342	7.4698	7.8676	7.5546	7.7509
'PSIP1'	10.8343	10.8062	9.8022	9.4852	11.09	10.0041	10.2619	10.1646	9.4375	9.3286	9.6398	9.2204	10.534	10.6055	11.0713	10.4247	10.0447	9.8751	8.9203	10.2571	9.343	10.1788	11.4087	9.9652	10.262	8.6557	9.3896	10.8664	10.7709	9.0257	9.1136	9.3862	9.6766	9.2857	9.3995	9.4699	10.6378	9.24	11.047	8.9331	8.7452	10.3939	9.6392	10.3332	11.4342	9.873	10.551	7.9676	9.333
'PSMA1'	11.8303	11.2795	11.3569	10.9992	11.75	10.7506	12.2807	11.0789	11.1806	9.8292	11.0024	10.5908	11.6541	11.5852	11.3246	11.8342	11.1172	10.4349	11.6585	11.4351	10.6295	11.5284	11.6523	11.1953	11.6372	10.9771	11.335	11.1554	11.5138	11.0416	11.6436	11.2769	10.5302	11.1458	10.7312	11.1966	11.906	10.3436	11.3533	11.0661	10.7248	11.3297	10.7301	12.2818	11.3711	11.4396	10.756	10.9385	10.9771
'PSMA6'	11.823	11.2172	11.4277	11.2383	12.9086	10.9485	12.2617	10.5299	11.753	10.4452	10.406	10.7754	11.5534	11.1589	11.9814	11.3446	11.47	11.044	11.8321	12.1065	11.1998	11.5515	11.3176	10.6869	11.4429	11.3051	11.7759	11.4069	10.7323	10.7249	11.2539	11.3814	11.3004	11.289	10.6231	11.3155	11.6167	11.648	11.1317	11.3236	11.5597	10.5166	11.067	11.7643	10.175	11.7795	11.0181	11.5508	11.1957
'PSPC1'	10.2739	9.5869	9.8335	10.0106	10.901	8.9365	9.0547	9.3201	8.569	8.9111	9.3418	9.7176	10.6721	9.7217	9.6988	10.1629	10.0121	10.492	9.5823	10.194	9.5048	10.5882	9.7711	9.6221	9.9985	9.9025	9.6289	9.8972	9.8277	10.1882	10.5201	9.9947	9.9785	8.6555	9.8176	9.6753	10.535	10.2017	9.1055	9.7154	9.2743	10.4558	10.1348	8.4841	9.4264	9.8166	9.1682	9.5811	9.8215
'PSTK'	5.4674	4.7875	5.5814	6.0106	5.5363	4.1326	5.1714	5.0319	6.4974	5.1536	4.9739	5.7623	5.2535	5.6123	5.8755	6.6601	4.1427	4.9536	5.6689	5.9957	5.3237	5.8606	5.546	5.799	5.986	5.4316	6.7111	5.8557	5.666	6.1172	6.2023	5.4074	4.8145	5.719	5.1462	5.4481	7.051	5.9035	4.8426	6.0833	4.5214	6.2919	5.1034	5.2711	4.6752	6.7039	5.0929	4.0034	5.5748
'PTBP1'	12.7487	12.3122	11.9535	11.841	12.6244	12.226	12.3774	12.3641	12.5063	12.2545	12.4333	12.4485	12.6008	12.2899	12.1133	12.6711	12.6377	12.5935	12.8946	12.6708	12.5695	12.5674	12.3328	12.3498	12.5893	12.7499	12.6983	12.5566	12.2022	12.774	13.404	12.6453	12.3091	12.5297	12.5253	12.0757	13.0953	12.7914	12.6273	12.0684	12.5326	12.3422	12.1576	11.8993	12.3697	12.477	12.9768	12.495	12.119
'PTBP2'	8.0393	8.5115	8.2029	7.1674	7.5083	7.826	8.6238	7.8574	6.964	8.003	8.0055	8.6723	7.9864	8.0717	8.2192	8.2872	6.6962	7.6968	7.0075	7.8102	7.6428	7.5943	7.7323	6.1157	8.0874	7.2693	8.5165	7.1282	7.7641	8.6784	8.377	7.6607	7.7567	8.2465	7.6786	6.844	8.9643	8.7193	8.1978	7.4506	7.6488	8.6887	7.6652	7.9815	8.682	7.5422	7.5742	7.8733	8.6624
'PTCD1'	8.9932	8.9478	8.1159	9.0997	9.2124	8.7948	8.1687	8.608	9.761	9.3469	8.9466	8.9393	8.7946	9.1343	8.5861	8.4793	8.7894	8.3806	8.8923	8.4047	9.0979	9.3232	8.8119	8.9273	8.4754	8.4542	8.8963	8.1774	8.571	8.819	9.5552	9.0953	9.1557	9.0135	9.0787	8.7588	8.7193	9.1089	9.1087	8.3863	8.7554	9.2328	8.5859	7.5589	7.9251	8.7645	8.8668	8.3691	8.4582
'PTCD2'	7.8857	7.9047	7.6354	7.9467	7.9076	7.01	6.8409	7.0914	7.3469	7.2475	6.7289	7.4992	6.8801	6.8692	8.2471	7.6398	7.9934	6.8879	7.4343	7.1725	7.9082	7.9546	7.0458	6.1599	7.274	7.4827	7.3539	7.1366	6.5708	6.8024	6.4754	7.2838	7.6779	7.9046	7.1568	7.2455	6.0279	6.9909	8.083	7.8305	7.1041	7.1298	7.7096	8.7659	6.4299	7.7929	6.6389	6.4076	7.6837
'PTCD3'	9.6485	8.9929	10.0773	10.3652	10.2831	9.6886	10.4741	10.0249	9.4972	9.8314	9.147	9.8147	10.8909	10.0194	10.4138	10.1342	9.7976	10.359	9.1484	9.8079	10.039	9.5873	10.3346	9.2855	9.5832	9.9475	10.0389	9.7635	9.8887	10.8021	9.8133	9.5509	10.3237	10.0907	9.7499	9.7014	10.2135	10.1971	10.0757	10.4918	9.6245	11.0896	9.8878	11.1354	10.4567	10.5705	10.0687	10.1512	10.2338
'PTGES3'	12.5516	13.1531	12.7907	12.5813	13.0727	12.5142	13.8413	12.6597	12.6253	12.6662	12.7266	12.7839	13.396	13.2201	13.3167	13.121	12.9303	13.2784	13.2002	13.3459	12.739	12.9264	13.4384	12.639	13.4261	12.6277	12.9703	14.0441	12.6231	12.0563	13.0617	12.7232	12.8935	13.0465	13.0927	12.6627	12.935	11.8399	13.0703	12.3167	12.3114	13.5222	12.5327	14.0476	13.0347	13.2402	12.5331	12.9533	12.4889
'PTRF'	11.8181	9.279	9.9066	10.907	10.6686	11.4583	10.3164	12.369	10.9636	10.5669	12.0191	11.0672	11.2369	11.5336	11.3185	9.5841	11.1617	10.4865	11.6828	11.6813	10.7383	11.5007	10.7325	11.9447	11.784	10.2998	11.6336	11.2467	9.8771	11.3489	10.744	11.5395	11.9046	10.4666	11.7442	10.7465	10.6131	11.946	7.2221	10.7234	8.3331	11.2666	11.4685	10.5486	10.3702	10.508	12.2762	11.7168	10.6286
'PTRH1'	6.3851	6.038	7.0485	7.544	8.6057	7.1518	5.9339	7.3041	9.231	7.9281	6.2334	7.4594	7.1116	5.9908	7.1266	6.9545	8.1804	6.0194	8.4238	7.9953	7.3953	7.3469	6.9178	8.163	6.8106	8.1578	6.8903	6.7377	7.5141	7.8962	8.2854	8.6332	7.4913	8.2633	6.2182	8.2873	6.1337	6.8856	7.6422	7.58	9.0084	5.6734	5.633	5.7458	7.1985	5.5782	7.1172	7.5407	7.0946
'PTRH2'	9.1599	8.7872	8.8933	8.6136	8.9046	8.1092	10.5073	8.4411	9.5103	8.8398	8.3681	7.9879	12.9474	8.7707	9.1051	8.7428	9.0686	8.6716	8.8288	8.6039	11.4692	8.679	9.224	8.5622	8.6146	8.0471	8.2184	9.1598	10.0339	8.4899	9.2386	8.2809	9.3423	9.1864	8.1488	9.4991	9.7946	8.3566	8.5887	8.5128	9.7013	8.2795	8.0983	8.784	9.4464	7.9967	9.7476	9.4129	8.2545
'PUF60'	11.0692	12.4518	10.4204	10.8968	12.4092	11.0464	11.8531	10.7953	11.9696	11.362	11.0986	10.9239	12.184	11.3745	12.186	12.1616	12.2049	11.4391	11.4217	12.0846	11.7811	11.2536	12.1882	11.8171	11.7566	10.8505	11.7237	13.0581	11.7821	11.413	12.9212	11.4311	12.579	12.2573	10.6497	11.2821	12.8294	13.5726	11.2144	10.7617	12.4998	12.1723	11.93	10.1965	10.9975	11.2065	11.0518	11.9112	11.0446
'PUM1'	11.3995	11.4458	11.3161	11.342	10.726	11.0571	11.1026	11.1793	10.6152	10.7427	11.7024	11.4195	10.7901	11.4998	10.9627	11.5781	10.7007	11.9847	10.8979	11.4017	11.5196	11.2631	11.6996	10.6907	11.3427	11.2543	10.9159	11.1013	11.5843	11.2897	10.4267	11.4208	11.4912	11.6925	11.6668	10.8137	11.0191	11.3236	10.9387	11.4072	10.4454	11.1458	11.5477	11.1911	11.5952	10.8961	11.352	10.8858	11.6512
'PUM2'	12.2863	12.2891	12.0915	12.1014	11.9514	11.8668	12.0541	11.8169	10.9564	11.5729	11.3963	12.0558	12.5375	12.1931	12.3626	12.2868	11.7742	11.8924	11.4448	11.5774	12.1746	11.3948	12.6297	11.1283	11.8895	12.1133	12.167	12.1695	12.1261	11.5282	11.7298	11.8677	11.7637	11.6319	12.0035	11.9945	12.033	11.7021	12.3588	12.1071	11.6467	12.2943	12.254	12.8157	12.491	12.5063	11.8687	11.9951	12.3118
'PURA'	8.6128	9.3533	8.5148	8.551	8.3077	8.2912	8.6028	8.9431	7.982	8.4741	7.7468	8.9328	8.2695	8.5441	9.0226	8.3357	8.0786	8.1529	8.8169	8.1648	8.6686	9.6685	9.047	8.3076	8.9311	8.8954	8.0153	8.7404	7.7501	7.8497	7.368	9.8916	8.4422	8.9826	8.6607	8.4136	7.9955	7.2132	8.7007	8.8741	8.3874	8.3786	8.948	8.7935	7.5681	8.3966	6.4994	7.4844	8.4916
'PURB'	11.1805	11.7393	11.2738	11.6204	10.315	11.2913	11.3295	11.3568	10.6976	10.9598	10.9441	11.0774	11.566	11.559	11.9333	11.0916	10.6932	11.5309	10.8519	10.9137	11.5159	11.1102	11.1658	10.1808	11.241	11.0391	11.0573	10.8662	11.6332	10.6801	11.2538	10.8801	10.9764	11.0845	11.1827	11.3475	10.5214	10.0259	11.5836	11.0771	10.0522	10.2387	11.0895	10.7577	11.3927	12.0007	10.7583	11.2415	11.2067
'PURG'	2.9093	0	2.0325	1.2693	0	1.1442	0	2.0336	1.6182	1.3632	1.5986	0.4955	1.3138	2.1997	1.8572	0.6876	0.4725	1.1007	1.6946	2.3996	2.2046	1.5378	2.5579	0	1.1322	0.9094	1.6579	2.0829	0.8825	1.222	1.6069	2.0453	1.7224	0.8155	2.4923	0.8704	0	2.389	0	1.5925	0.4848	1.1556	1.5917	1.9611	2.037	2.1449	1.9641	1.1291	0.7806
'PUS1'	7.6756	8.0176	7.0201	7.6101	8.8933	7.6225	8.025	8.1929	8.7005	8.2371	7.9403	8.2492	9.2588	8.0877	7.8821	8.1728	8.2934	7.7878	8.6836	8.1114	8.3008	8.3924	7.9204	8.1447	8.5053	7.6933	8.176	7.6422	8.057	8.714	9.7943	8.0322	7.6681	7.9061	8.475	8.7427	8.2768	7.7624	8.3926	7.6249	8.4298	7.8965	7.7467	7.0452	7.6736	8.0349	8.6394	8.652	7.524
'PUS10'	7.9372	7.847	7.586	7.6871	7.6326	7.3069	7.5657	7.7833	7.0226	6.9083	6.8094	7.8538	8.0215	7.8387	7.9803	8.0535	6.5724	7.7893	6.7274	6.7321	7.7566	7.4604	6.2598	6.3627	7.7033	7.8797	7.7688	7.945	7.4494	7.5918	6.7399	7.4924	7.8546	7.0876	7.7921	7.612	8.0164	6.8566	7.5362	7.7459	7.6372	7.4027	7.7076	8.8416	8.115	7.8863	7.0556	7.9353	8.0469
'PUS3'	7.2062	6.757	8.8343	8.4833	7.5443	7.1187	8.0276	8.2175	7.3831	6.3779	7.383	7.9502	7.5744	7.5258	8.7754	6.9757	6.0801	6.2753	8.3235	7.7946	8.1033	7.2456	6.6957	7.9941	8.0381	6.82	7.4357	7.0423	7.2115	7.4921	7.271	7.9433	7.2467	6.6734	7.2281	7.718	6.4218	8.4854	6.8589	8.3441	6.9542	7.9076	7.568	7.6956	6.6074	7.1312	6.7305	7.8854	7.7037
'PUS7'	9.0207	8.3665	9.0089	9.1069	9.4931	8.402	8.9508	8.969	8.4316	7.2916	8.9036	8.8848	9.6392	9.4733	8.8933	9.1386	9.4458	9.0801	8.8347	8.409	10.168	8.3677	8.8444	8.584	9.1406	9.0263	8.8971	8.8329	8.705	8.8535	9.5266	9.1194	9.0844	9.2645	9.0823	9.0437	8.3445	9.5116	9.2784	9.2561	8.2803	10.1554	8.8262	9.6337	9.119	9.0937	9.0242	9.36	8.9738
'PUS7L'	8.0031	8.211	8.405	8.1278	7.9783	8.431	9.0457	8.6472	7.0862	7.5854	8.7256	7.9382	8.604	8.1129	8.2163	8.3866	7.6312	8.8222	8.5988	7.8016	8.2751	8.1548	8.2633	7.9317	8.8061	8.333	7.785	8.7202	8.1585	7.3461	7.4463	8.0892	7.7382	8.4977	8.9644	8.7566	7.0306	6.3738	7.414	8.0548	6.6842	6.867	7.811	9.1234	8.7999	8.2954	7.8635	8.2892	8.0547
'PUSL1'	6.7197	6.6475	6.5346	7.2905	7.7275	8.263	6.5512	6.1239	8.0801	8.2023	8.5205	6.9149	7.5183	7.838	6.7266	7.3601	7.4315	6.528	6.4967	9.8402	7.3797	7.1827	7.7438	8.6239	8.5564	7.738	8.4146	10.0159	8.2993	7.9342	8.8522	8.5826	8.1582	8.0846	6.7971	6.9921	8.5371	8.4406	7.7692	7.4337	7.8566	8.667	6.7533	6.0018	8.2494	7.4417	7.6984	7.6995	7.2111
'PWP2'	9.4887	9.6725	9.2205	9.6533	11.3555	9.6178	10.1841	9.5929	9.8439	9.6951	8.895	9.1534	10.0504	9.6407	9.0275	9.3538	9.3402	9.6707	9.6339	9.692	10.4344	9.2475	9.389	9.5956	9.0868	9.054	9.3301	9.5861	9.5273	9.9164	10.4289	9.6595	10.4477	9.7511	9.9037	9.7925	9.3017	9.8271	9.7764	9.399	9.4616	8.4487	8.9622	9.1567	9.5559	9.5442	9.8384	9.6784	9.0981
'QARS'	10.7572	11.0585	12.1049	11.9526	11.3347	11.7688	10.9607	11.3392	11.4718	11.6767	12.0694	12.1919	12.5299	11.9351	11.7203	11.4864	11.7019	10.9609	11.2992	11.4416	11.2965	11.217	11.6715	11.826	11.2837	11.5963	11.3355	11.1101	12.0068	11.2797	11.1053	11.995	11.1427	11.4765	11.6079	11.6862	12.2676	12.0747	11.9731	11.7967	11.3976	10.6734	11.5463	10.5111	10.6136	12.3511	12.3966	11.2199	11.4895
'QKI'	10.6791	8.838	8.9394	9.2581	9.4121	9.5378	11.6079	10.1578	9.1155	8.5258	10.1017	9.9362	10.1628	9.6876	10.3713	9.1324	8.9684	10.1245	9.8106	10.47	10.8554	10.1525	9.0964	9.4651	10.3721	9.8656	9.6633	9.7518	8.9827	9.409	9.4219	10.3906	9.7501	9.2997	10.7234	10.3109	9.5867	8.6635	10.8801	9.7858	9.8934	11.0463	10.5755	11.0391	8.8315	9.9606	9.81	9.7243	10.435
'QRSL1'	9.2014	9.3049	8.8488	9.0123	8.8968	9.0583	9.3603	8.5802	8.669	7.688	8.3787	8.8117	8.549	8.0924	8.2677	9.3585	8.0152	9.0831	8.6731	9.0306	9.3952	8.6857	9.0595	7.9317	9.0353	8.5344	8.2109	8.599	8.7424	8.8959	9.2251	8.4059	8.5959	8.4037	9.0582	8.911	8.8535	8.6364	9.2648	9.0396	9.3904	9.446	9.1449	9.6024	11.96	8.3966	8.1258	8.8715	9.1736
'QTRT1'	8.42	8.715	8.4138	9.0958	7.4737	8.9566	7.6932	9.03	9.6782	9.1384	8.8826	9.2834	8.0813	7.3674	7.0776	9.2353	9.7549	8.357	9.617	7.7719	8.009	9.4393	8.2565	8.7761	8.51	9.1441	8.5019	7.6147	8.8293	9.693	10.5287	8.7674	9.1195	8.4906	8.5279	8.8847	8.5592	9.5291	8.9616	8.9407	9.2752	8.7435	8.2396	6.2358	8.1455	7.7892	8.7144	9.9672	8.6927
'QTRTD1'	9.6968	9.4773	9.6843	9.2641	10.1261	9.5878	9.6263	9.5965	8.7499	8.6776	9.1146	9.449	10.5918	9.2811	9.623	9.4608	9.6363	9.8856	9.1635	9.6547	9.9806	8.8108	9.147	9.2068	9.3181	9.3416	9.41	9.4832	9.9503	8.95	9.484	9.4879	10.0019	9.7987	9.6111	9.7389	9.9233	8.1425	9.4778	9.0692	9.0039	9.8807	9.1078	10.2541	9.6111	9.6737	10.4899	8.9509	9.1206
'R3HCC1'	8.7726	7.3829	8.8505	9.2434	8.5054	9.2711	8.2682	8.841	10.0017	10.037	9.5845	9.2054	9.1369	9.299	8.1047	8.159	10.1728	7.5774	9.7625	9.2294	8.9623	9.981	8.4047	8.8066	7.6124	8.9731	7.9823	7.7814	7.6953	9.4444	9.204	9.3624	8.7928	7.7937	8.8233	9.8369	8.6776	9.0518	9.1601	9.0482	8.7113	8.0697	7.7036	7.5248	9.0615	7.9036	8.5566	8.4066	8.7298
'R3HDM1'	9.0372	8.8059	9.9448	9.5707	9.4517	9.449	9.9508	9.7114	9.1924	9.3418	9.2922	9.3282	9.7146	9.0937	9.7891	9.0458	9.6988	10.1398	8.7424	9.7013	10.1635	9.8832	9.3995	9.302	9.0847	9.5928	9.6278	9.759	9.6261	9.5249	9.7358	9.5244	9.6238	9.9955	9.3815	9.1818	8.8898	9.7931	8.7438	9.4216	8.6765	10.7293	8.9192	10.9297	10.0723	9.6957	8.993	10.1642	9.2384
'R3HDM2'	10.5649	11.2996	10.5551	10.8056	10.34	10.5625	11.1327	10.6486	10.4386	11.15	10.9295	10.9109	10.694	10.8936	10.5682	11.3129	10.418	11.1292	10.7778	10.0406	10.0074	10.1996	11.2963	10.4934	10.5083	10.5256	10.9328	11.3561	10.7068	10.8318	10.9025	9.6099	10.9389	10.7105	11.218	9.9797	11.304	10.0979	11.4411	10.3696	10.7511	11.1188	11.0494	10.6375	10.6419	10.2012	9.876	10.7366	10.6416
'RAE1'	9.7392	9.9167	9.6243	9.0068	11.576	10.3452	10.9569	9.4285	10.6047	9.2423	9.9197	9.5297	10.4867	9.923	10.5572	10.8369	10.4828	9.7216	9.5711	11.3704	10.0016	9.6515	10.9467	9.4503	10.1291	9.6788	11.0921	10.4327	9.9078	9.6845	10.824	11.0804	10.4638	9.8534	9.6578	10.1196	9.9992	9.5939	10.6994	9.2493	10.1689	10.0049	9.3207	10.9487	9.4787	9.9398	9.7773	10.2571	9.7595
'RALY'	10.8797	10.8178	10.1744	10.5804	11.8361	11.0423	11.4896	10.454	12.7084	11.4496	11.8454	11.0807	10.7583	11.6781	11.2108	11.8198	11.7985	10.9399	11.3679	11.5195	11.8046	11.3245	11.1306	11.6726	11.5521	11.4068	11.0774	11.6037	11.3572	11.5184	11.9647	10.6628	10.9522	11.2129	10.9568	11.3379	12.5582	12.0966	12.2939	10.6118	12.2075	11.27	10.621	11.63	11.2718	11.3487	11.2281	11.5949	10.9498
'RALYL'	1.3578	0	1.8383	0.8846	0.6552	2.8179	0	0.4718	2.7048	3.0822	0	0	0.3754	0	0	0.3844	0	0	0	0	0	0	0	0	0	0	2.0283	0	0	1.4735	0	0	0.9411	0	0	0	0.39	0.5567	0	0	0	0	0	0	0	0	0	0	0
'RAN'	11.9597	11.9575	11.9367	11.9305	12.4807	11.2119	12.2377	11.4121	11.5279	11.8994	11.7379	11.3995	13.3806	12.3389	12.2769	11.9638	12.0638	12.225	12.2986	12.5666	12.3214	12.0799	12.5895	11.8067	12.3769	11.4959	12.8641	12.4708	11.5577	11.7029	12.0304	12.1213	11.2022	11.746	12.1243	12.0055	11.916	11.2663	12.2548	11.7785	11.0079	12.1041	11.8166	12.9085	12.1544	11.9063	11.9976	12.5435	11.5481
'RANBP17'	7.5185	7.1626	1.6139	2.463	6.9509	6.4879	6.5221	2.9931	6.9916	5.6924	6.9247	5.13	8.033	2.8053	7.0397	8.203	5.9046	7.0856	1.0817	5.425	7.4905	9.5141	7.7594	5.6826	6.8608	7.762	6.8173	6.9255	4.1597	7.0546	6.6472	6.7773	7.3024	2.5393	5.9546	6.4589	7.5197	3.3809	8.5933	1.4477	6.9118	8.1853	6.7125	8.7659	1.573	5.4334	6.4603	6.0849	7.2319
'RANBP2'	11.6247	11.3929	12.7052	12.0744	11.6577	11.6346	11.5562	12.3497	10.4227	10.6842	11.3896	11.6129	12.1061	10.9131	11.7591	11.7105	11.5024	11.9001	10.5835	11.5375	11.5871	11.1615	11.8332	11.1245	11.1019	11.8982	11.0619	12.0167	11.873	11.402	11.1381	11.5376	11.598	11.6066	11.3628	11.3562	10.7803	12.6459	10.9396	12.3999	10.7207	12.2809	12.0571	12.6509	12.3551	12.0382	11.4205	11.7518	12.0762
'RANBP6'	8.9541	9.9778	10.0551	9.913	8.895	9.2435	9.1039	10.044	8.9218	9.2282	8.6	9.5807	9.8785	10.0404	9.8632	8.8958	8.9207	8.9901	9.5186	8.9642	9.2605	9.5751	8.3712	8.3335	9.2928	9.3435	8.615	9.133	9.4389	9.2465	7.7086	8.8758	8.7656	9.051	9.9184	10.066	9.9673	8.9331	9.6899	9.7806	9.0973	7.7764	9.8163	9.063	9.6592	9.0384	10.0288	9.7012	9.7499
'RARS'	10.7554	10.8767	10.9713	10.6973	11.3105	10.687	10.3649	10.2134	10.7059	9.8816	9.7614	10.7887	10.76	10.605	11.6498	10.7595	10.3558	10.4991	11.1382	10.6822	11.1334	12.0521	11.2617	10.6698	11.214	10.1662	10.6079	10.7979	9.9478	10.584	10.4078	10.9621	10.8375	10.8707	11.0793	10.8391	10.3105	10.6358	10.4535	10.9396	10.0131	11.3258	10.4814	11.5808	9.5608	10.8416	10.5315	10.1736	10.4951
'RARS2'	9.2851	8.779	9.7375	9.7287	9.8604	9.3561	10.0527	9.3588	8.446	7.6175	8.603	9.3125	9.6858	8.162	9.0586	9.7636	8.7033	11.0778	9.9976	9.6976	9.329	9.4425	9.6764	8.5974	9.2187	9.0986	8.4634	8.9222	9.0219	9.5778	9.4705	9.8047	8.5959	8.7168	9.5645	9.4324	9.5925	9.6061	9.8926	9.7929	8.3823	9.9365	9.0463	10.0652	9.931	9.0003	9.0632	9.2537	9.3087
'RAVER1'	10.8002	10.2263	9.5097	9.8112	10.2076	10.7115	10.3659	9.9608	10.6002	11.0974	10.6148	10.2751	10.4699	9.0882	9.595	10.2172	10.9903	10.2776	10.7605	10.2787	10.3582	10.4147	10.2154	10.7013	10.5759	10.5612	10.2597	10.1758	10.592	11.0733	11.3182	10.5827	10.4633	9.7137	10.5315	10.5832	10.3672	11.2944	9.9089	9.9346	11.1901	11.0554	9.6172	9.5938	10.3115	9.8129	11.3914	11.5569	10.3359
'RAVER2'	8.8921	9.5181	9.1464	9.3244	8.7705	9.2767	8.5762	7.7655	8.6104	9.5827	9.3309	8.3881	9.467	7.6101	9.1532	8.9206	9.2955	10.1333	7.5448	8.9689	7.065	8.7686	10.1815	9.105	8.5288	9.213	8.1004	9.873	9.5926	8.6816	8.5969	9.0305	9.4506	6.0243	7.304	8.5345	7.9955	9.3461	7.8737	9.3495	7.6715	10.4194	7.3938	8.7191	9.9566	8.4015	8.4628	8.7036	7.1613
'RBBP6'	10.7066	10.6355	10.603	10.8384	10.5812	10.0559	11.0533	10.8862	10.5802	10.2055	10.8887	10.9481	10.8344	10.7845	10.5611	11.1993	10.3235	11.2422	10.4033	10.5197	10.924	10.485	10.5676	9.9662	10.8968	11.0315	11.2867	11.0178	11.4245	10.7349	10.9731	10.477	10.7581	10.4861	11.096	10.3604	11.2405	10.9	11.2246	10.4244	10.8936	11.6098	11.0531	10.8918	10.8492	10.7844	10.8132	11.0269	10.9644
'RBM10'	10.1834	10.5668	10.0516	10.3627	10.5405	10.3696	10.7744	10.4994	11.0335	10.7666	10.1519	10.7094	10.0832	10.3945	9.8816	9.8163	10.9269	9.905	10.7219	10.5134	9.7228	10.6073	10.5288	10.4493	9.4882	10.1556	10.4613	9.9962	10.3677	11.0559	11.0444	10.3262	10.2433	10.1649	10.152	10.2346	10.9117	10.6294	10.943	9.946	10.44	10.498	9.831	9.2175	10.4465	9.9094	10.1188	10.6097	10.2611
'RBM11'	7.2974	6.7692	3.0379	5.2027	5.5541	4.5847	7.7735	4.7912	7.8131	6.9547	7.9779	5.8673	5.7361	2.7421	2.643	7.2461	4.078	7.0661	3.0129	7.1564	5.5628	8.9517	7.1429	6.5516	6.6314	5.9654	6.5016	6.1468	6.7168	6.3153	3.6151	7.2397	7.3275	6.9961	4.4089	5.0212	4.6736	0	5.245	5.8367	5.6474	1.1556	6.6311	8.0445	6.7236	7.0528	3.0451	4.8823	6.7544
'RBM12'	11.5054	11.4975	11.0278	10.9106	11.1484	11.7212	11.4296	11.1023	10.358	10.6669	11.4227	10.9733	11.425	11.5057	11.4715	11.5458	11.1319	11.7054	10.8437	11.3061	11.3774	11.1562	11.2711	10.9943	11.2561	11.3527	11.3266	11.3154	11.2267	10.6053	10.7064	11.7599	11.5003	10.9853	11.0744	10.9375	11.1154	11.1661	11.0078	11.0268	10.53	11.1707	10.8705	11.5288	11.238	11.0911	11.3657	11.1408	11.1178
'RBM12B'	9.3761	10.2564	9.0375	8.4626	9.061	8.431	9.8381	9.495	8.344	8.2743	9.2819	9.1781	9.7926	9.2657	10.2876	9.2982	8.6374	10.1312	9.0915	9.2536	9.5152	9.4234	10.1897	8.5974	9.0762	8.8118	9.5891	9.5559	9.4485	8.7186	8.01	8.9404	9.1641	10.0256	9.0353	9.0358	9.0945	9.9647	9.4883	8.5967	9.1192	9.1698	9.2144	9.3622	9.6827	9.2465	9.2924	8.9761	9.0559
'RBM14'	9.9606	10.3652	9.6478	9.8977	10.5648	9.7744	10.5982	10.2059	10.1641	10.3093	9.9528	10.1064	10.336	10.1842	10.2287	9.5784	10.8041	9.8627	10.3643	10.2967	10.1335	10.2056	10.3467	10.1631	9.5997	10.1221	10.4511	10.0076	9.9125	10.4324	10.7467	10.4811	10.3039	10.1565	9.9206	9.8007	10.2604	10.3362	10.5768	9.6585	10.3948	10.5036	9.7917	9.6915	9.9695	9.9662	10.1328	10.5187	10.0133
'RBM15'	7.9418	8.1247	7.0029	7.4377	7.7019	7.4602	8.2209	7.1671	6.4359	7.3379	8.1131	7.3147	8.4312	7.4413	6.971	7.0103	6.6468	7.9055	6.9565	6.8571	7.48	7.5454	6.7195	6.5516	6.9093	7.4685	7.2872	7.992	7.3817	7.3501	7.2125	7.1191	7.0504	7.8727	7.4685	6.9969	6.9423	7.4217	7.9954	7.2081	6.9308	7.9851	7.3514	6.8051	7.7071	7.4744	7.5595	8.3159	6.9345
'RBM15B'	10.1897	10.4281	11.0264	10.7996	10.7312	11.145	9.9587	10.7169	10.7523	11.1102	11.3955	11.403	10.0976	11.3944	11.0139	10.6971	10.8402	10.6429	10.3008	11.0842	11.0335	10.7776	11.4827	11.3981	10.8106	11.0884	11.5108	10.1516	11.4846	10.8562	11.0189	11.5273	10.6212	11.5022	10.7912	10.8572	11.44	11.4944	11.435	10.843	11.0238	10.2523	11.1245	9.2349	9.9422	11.7779	11.0811	10.6596	11.0533
'RBM16'	10.7332	10.4069	10.6642	10.6722	10.4449	10.6954	10.8044	10.6079	9.793	9.2649	9.9711	10.7909	10.875	9.4655	10.2126	11.0333	9.9645	11.2349	10.6621	10.697	10.8296	10.4455	10.068	9.4738	10.61	10.6212	10.2421	10.5644	10.2348	10.6431	11.0009	10.5084	11.0239	9.895	11.0506	10.3338	10.8217	10.6332	10.9445	10.6328	10.028	10.9716	10.7266	11.3427	10.8079	9.9787	10.4239	10.271	10.8924
'RBM17'	10.2788	9.5181	9.8449	10.0472	10.4489	10.0081	10.3191	10.1612	10.1339	9.7208	10.6961	10.4827	10.0891	10.5122	10.016	10.7096	10.6016	10.6861	9.8669	10.2577	10.7289	9.8371	11.4314	10.6749	10.5631	10.258	10.5365	10.438	10.3123	10.4675	10.7158	10.187	10.681	10.0274	10.0809	10.0027	11.0094	10.6725	10.8525	9.9175	10.4073	11.2214	10.4788	10.2479	10.3609	10.838	10.2489	11.3932	10.3471
'RBM18'	10.3902	10.0669	10.3407	10.3159	9.4995	10.091	10.1113	9.7936	9.5553	10.0147	9.3264	9.6914	9.6165	9.5317	10.201	9.6629	9.4191	10.2561	10.3676	9.7329	9.826	9.6008	10.4768	9.4051	10.1017	9.4343	9.4651	9.9599	10.4157	9.4052	9.2312	9.2212	10.0609	10.3029	9.6417	9.9114	9.5459	8.5191	9.5938	10.0925	9.7905	9.5039	9.9839	10.2912	10.8958	9.459	9.94	9.4287	9.9734
'RBM19'	8.6628	9.9304	9.0613	8.771	9.4133	8.5366	8.4095	8.9734	9.1475	9.5021	9.4728	9.7295	9.5246	9.2445	9.4989	9.4015	8.7259	9.0904	8.035	8.9673	9.8757	9.3445	9.2357	9.4339	8.9475	9.1685	9.2338	8.5614	9.1159	9.6751	9.4024	8.5468	9.5593	9.0661	9.6594	8.9344	9.053	9.0454	9.3611	8.6679	9.2125	7.7905	9.6655	8.3612	8.984	9.5408	9.4731	8.9147	9.2906
'RBM20'	2.4406	2.5965	2.6211	4.1411	3.35	3.3616	3.1003	4.0419	4.4395	4.4486	4.8776	5.7514	4.9549	4.0245	3.1955	4.7684	3.9391	4.8313	3.6482	3.6118	3.5642	3.2289	6.6756	5.6826	6.3655	3.733	3.3558	7.5372	4.1597	4.2303	11.3052	4.6798	3.3504	3.1042	3.6844	11.2713	2.9104	11.7636	3.2653	3.773	6.9909	7.3683	6.9791	10.6122	2.2229	4.39	2.2836	2.4203	4.7074
'RBM22'	10.2755	10.5319	10.1079	9.7712	10.3431	10.1511	9.9665	10.1534	10.3616	9.8164	9.1019	10.3671	10.6125	9.9599	10.648	10.527	9.8403	9.5565	10.3268	10.1754	10.3426	11.0542	11.2162	10.1121	10.5347	10.0984	10.4822	10.3182	9.823	9.9031	9.4881	10.0313	10.2422	10.2869	10.4411	10.2212	10.4312	10.0115	10.4296	9.763	10.0592	10.4361	10.2347	10.822	9.3292	10.2795	10.3248	9.4501	10.199
'RBM23'	10.2113	11.1282	10.284	10.5511	10.6393	10.4687	10.9651	9.9759	10.5106	10.5347	9.8504	10.6024	10.4629	10.7407	10.8736	10.3919	10.7167	10.3673	10.3335	11.0909	10.3707	10.3298	10.6548	9.7275	10.0169	10.5494	10.7966	10.6127	10.2547	10.4023	10.6182	10.5084	10.3499	9.8467	10.4984	10.3785	10.1628	10.541	10.8518	10.5324	10.7614	10.0874	10.6621	9.7464	9.622	10.7736	10.2586	10.1937	10.4609
'RBM24'	4.0098	9.5352	1.0218	1.429	4.0954	7.336	8.3625	7.6028	9.4475	8.1258	4.8974	8.1918	2.3675	3.7947	4.3595	11.9965	8.6346	5.6697	9.195	8.6555	3.8534	5.7729	11.1702	8.0022	11.1982	7.3218	6.9985	8.6376	2.4957	8.066	0.596	5.8888	5.6633	1.8209	2.4162	1.9631	4.5064	7.3019	2.0275	2.8748	3.3484	3.3077	11.0529	6.0018	2.6693	5.5076	8.8185	1.7546	8.5285
'RBM25'	10.7966	11.3478	11.3958	11.3917	10.6553	10.2812	11.0039	11.0309	10.2492	10.5105	10.4709	11.5673	11.2435	10.8859	10.7248	11.1619	10.7147	10.9027	10.7219	10.79	10.9986	10.4839	10.7996	9.9101	10.9327	11.1999	11.2379	10.7627	10.8505	11.2365	10.9371	10.8218	10.7847	10.8783	11.2052	11.0386	11.0256	11.3894	11.3406	10.7881	10.9515	10.7905	11.0038	10.8585	10.5037	10.6969	10.6898	10.6729	10.9629
'RBM26'	10.5285	9.7251	10.4018	10.3851	9.783	8.9162	9.9292	10.421	8.3547	8.6496	9.7072	9.8707	10.3986	9.9869	9.6214	9.3825	9.6243	9.7372	9.7006	9.8233	9.9503	9.2955	9.9888	9.5671	9.7288	9.7738	10.0249	9.6156	9.6004	10.0176	8.5286	9.7028	9.9153	9.855	9.9513	9.4479	9.5248	9.1095	9.3779	10.1382	9.4294	9.4618	10.2295	10.2503	9.4032	10.1376	9.052	10.1741	10.2295
'RBM27'	10.408	10.5346	10.0523	9.9181	10.1779	9.9592	9.9508	10.2746	9.4617	9.6055	9.6057	10.2655	10.5157	10.0592	10.4679	10.2862	9.6384	10.2556	10.1688	10.0632	10.6729	10.9925	10.0123	9.5942	10.2727	10.424	9.7333	10.5022	9.3706	9.6094	9.2052	10.5356	10.1229	10.4193	11.2155	10.0161	9.8136	9.6234	10.1743	10.0386	9.5504	10.4216	10.0818	10.869	9.5253	10.7689	10.1433	9.7883	10.5333
'RBM28'	8.8706	8.6816	8.4651	8.8761	9.6832	7.9699	8.9031	8.3276	9.0123	8.3648	8.6863	8.6577	8.8082	8.8308	8.9187	8.0385	8.2109	9.0789	8.1697	9.1385	9.4996	8.5025	8.9672	8.3431	8.3042	8.5016	8.5583	8.597	8.7094	8.9265	8.4186	8.6641	8.5524	8.9437	8.6252	8.4635	7.9654	9.3616	9.0505	8.3844	7.9461	9.5654	8.9097	8.6208	8.8136	8.9955	8.5342	8.7521	8.48
'RBM3'	12.4675	12.6034	12.5063	11.694	11.2406	11.9872	12.4521	11.9628	11.753	11.5966	12.6121	12.7558	12.4733	12.1819	11.7858	12.9614	12.0282	11.4943	12.6908	11.5246	10.9233	11.537	11.8466	12.1448	13.0209	12.3617	11.9912	11.9829	12.2498	11.8834	12.1266	13.0209	12.1909	12.1218	12.7015	12.183	13.0215	12.6733	11.8671	11.8459	12.0365	12.4078	11.6008	12.3245	11.8165	12.3062	12.5374	11.6277	11.8288
'RBM33'	9.8163	10.098	9.7804	10.1776	9.6208	9.3265	9.333	9.9819	9.189	9.9803	10.2119	10.1024	9.7722	10.0498	9.7617	9.8309	9.3488	9.9201	9.1023	9.7243	9.8446	9.633	10.0243	9.2329	9.7056	10.028	9.5879	9.178	10.4148	10.3088	10.2133	9.4505	10.1972	9.8011	9.7867	9.9998	10.4023	9.9572	9.8408	9.7673	10.2132	10.0894	9.7499	9.1486	9.9558	9.9507	10.5694	9.4246	9.6733
'RBM34'	9.6875	9.2893	10.5517	9.2542	9.4848	9.8827	10.0687	10.6458	10.2836	9.2379	9.2184	9.8271	10.3146	9.7377	9.6187	8.9681	10.4361	9.7568	10.5234	9.3119	9.2001	10.0116	9.6646	9.6288	9.4805	9.2396	9.3167	9.3882	9.4021	9.4962	9.4187	9.8173	9.7329	9.7226	10.0396	10.4913	9.6252	9.7647	9.6586	9.1305	9.7563	10.505	8.873	9.7239	9.2376	9.2418	9.9102	10.4506	8.7274
'RBM38'	8.3538	7.2822	7.3783	7.3924	11.8275	8.2593	9.8095	8.7244	10.2368	8.1894	10.0524	8.027	9.5339	7.9857	9.0774	9.0232	10.138	8.2472	8.3083	10.6605	8.5166	8.9021	8.7939	9.6521	9.0688	8.3192	8.9484	9.0378	7.8589	8.497	10.2813	10.4743	9.9778	8.317	7.9455	8.6756	8.5769	9.1095	9.8907	7.5337	9.1223	10.0652	6.8411	8.7963	8.293	8.7878	8.7674	9.9769	8.48
'RBM39'	12.3557	12.7948	12.3688	12.1971	11.8759	12.3019	12.762	12.334	12.4815	11.7869	12.555	12.4007	12.0433	12.226	12.3606	13.1756	11.9835	12.2244	11.8005	11.6642	12.5081	12.0106	12.3156	11.6152	12.807	12.0757	12.5494	12.5298	12.4774	12.7455	12.0618	12.9452	12.5252	11.983	12.2469	12.2673	13.0654	12.2155	12.8286	11.9954	12.4034	12.3076	11.9258	12.4486	11.9983	11.9622	11.7425	11.7453	12.3595
'RBM4'	10.9507	11.3898	11.1605	11.4834	11.7772	11.2407	10.7988	10.9266	10.907	11.3667	10.8437	11.1119	11.2824	11.5113	10.8052	11.5117	12.7349	11.1333	11.5585	11.6915	11.3892	11.4574	11.3184	11.2647	10.6646	11.8853	12.075	10.5955	10.7725	11.4209	11.9101	11.4854	11.3091	11.1179	10.8301	11.2525	12.5643	11.9038	11.3379	11.1809	11.017	11.3834	11.0807	10.379	11.0747	10.6279	11.5646	11.0712	11.1467
'RBM41'	7.1411	7.5635	7.9103	7.5592	6.2858	7.2658	7.9715	7.5231	7.6367	7.603	7.9259	8.1234	7.5356	7.9069	7.9329	7.6682	7.489	7.6334	7.1314	7.0556	8.0345	7.5215	8.0261	6.8593	7.4998	7.9064	7.4151	7.673	8.027	6.9703	6.7049	7.2946	7.1612	8.0742	7.9987	7.9865	7.8748	6.7968	7.2574	7.4881	7.0999	7.5844	7.6153	8.2059	7.2793	7.8403	3.205	7.2495	7.425
'RBM42'	9.496	9.8182	8.8933	9.5316	9.6972	10.4333	10.1205	9.5504	10.6961	10.8781	10.3097	9.6871	9.4975	10.5278	9.1517	9.97	11.19	9.7889	10.1933	10.3817	9.5498	10.5332	9.6596	10.305	10.1106	10.1973	9.8046	9.6121	9.5322	10.5165	11.4321	10.499	9.0322	9.6244	9.6981	10.2106	10.2097	9.3852	10.9489	9.5272	11.2026	10.2106	9.1868	8.5612	9.4684	11.2314	9.9268	10.0466	9.7072
'RBM43'	8.4429	8.9673	9.3492	8.9965	7.7158	8.9483	8.5673	8.9812	8.1046	8.592	7.9427	8.4074	8.1895	7.6601	8.1468	7.4738	8.5067	9.0107	7.1987	7.8374	7.1837	8.7407	7.6541	7.458	7.274	8.6541	8.3977	7.5907	8.6933	8.1919	7.0213	7.3018	8.3878	6.9788	7.5285	8.0778	5.0566	7.0121	7.5925	9.273	7.6828	7.6432	8.4957	9.5195	9.0182	7.8259	6.3704	7.3683	8.5916
'RBM44'	2.5082	2.8003	1.0218	2.535	1.4459	1.7742	3.2514	1.7315	0.757	2.3019	1.1486	3.3243	3.5482	2.8053	1.7363	4.3815	1.5546	2.5936	1.5165	1.5215	1.983	0.4654	2.6924	1.6591	3.5022	5.3092	3.2194	2.6767	1.6365	3.4877	3.0288	0	2.2265	1.8209	3.4372	2.5776	4.1506	3.919	3.3548	2.6284	1.5834	2.2276	2.9294	3.6524	3.0097	2.1449	3.7104	1.369	2.591
'RBM45'	7.4188	8.0176	7.9708	7.7261	7.6073	7.787	7.8817	7.565	7.6907	7.6319	7.2814	7.4628	7.4524	7.5375	7.9703	7.6747	7.7027	7.8232	7.3213	7.42	7.4287	7.7325	7.9119	7.3539	7.706	7.7055	7.9963	7.5267	7.5696	7.758	7.7572	7.7154	7.775	7.823	7.6806	7.5905	7.3949	7.6383	8.3347	7.8232	7.1856	7.6608	8.0785	8.522	7.6934	7.6028	7.5239	7.3369	7.738
'RBM46'	0.334	0	0	0	0	0	0	0	0	0	0	1.1567	0.3754	0	0.369	0	0	0	0.4565	0.8494	0	0	0.3647	0	0	0	0	0.8553	0	0.9172	1.0165	0	0.546	0.3257	0	0	0.6967	0	0	0	0	0.6906	0	0	0	0	0	1.1291	0
'RBM47'	12.2958	12.5365	11.9555	11.2622	11.4617	11.6441	11.7856	11.667	11.2387	10.5873	11.7768	11.6426	11.9133	12.6053	11.62	12.4088	10.3875	12.7814	11.6343	11.2794	12.5413	11.4106	11.3891	10.6609	12.4094	11.5557	11.2471	12.4154	12.0778	11.5937	11.9487	12.0242	11.4654	12.3933	12.0433	11.7363	12.0033	12.5942	10.9872	11.4988	11.8515	10.7651	11.9462	11.721	13.0821	11.3312	12.5216	10.9005	11.9723
'RBM4B'	8.6804	8.4996	8.6815	8.0955	7.9076	8.4191	8.578	8.9133	8.1226	8.2743	8.2577	8.4126	7.3615	8.1437	7.9585	8.1789	9.7142	8.3429	8.9597	7.9446	7.7869	9.0821	9.1746	8.6371	8.0072	8.3965	8.9653	6.954	7.9916	8.9731	8.3592	7.5295	8.6873	7.5638	8.0181	8.0145	9.7019	9.0299	8.325	7.9052	7.8089	7.3575	8.2369	7.14	7.6413	7.2763	8.8069	8.6548	7.9664
'RBM5'	10.2905	10.7809	11.1487	11.2645	9.8231	10.1501	10.0857	11.1942	10.4178	11.093	10.9493	11.6006	10.1845	10.9025	10.9036	10.5357	10.8705	10.7599	10.5084	10.2242	10.5488	10.5702	11.6377	10.3775	10.0942	11.1475	11.171	9.6425	11.1651	11.5473	10.244	10.268	10.3305	10.1668	10.8057	10.9605	11.5249	10.1548	11.3897	11.1091	11.1619	9.441	11.087	9.7911	10.1035	10.886	10.7905	9.9231	11.1575
'RBM6'	9.6622	9.6766	10.2295	10.4871	9.5102	9.8678	10.2525	10.4348	10.1079	10.1661	10.1429	10.6809	9.5171	10.6853	10.7275	10.3266	10.0769	10.4456	9.8199	9.3665	10.3018	10.033	11.9319	9.7287	9.5405	10.6472	10.5635	9.1497	11.0073	11.2539	11.2126	9.5768	9.8458	9.5539	10.213	10.198	11.4133	10.1863	10.8712	10.3137	10.3006	9.1081	10.1259	8.9446	9.4331	10.2074	10.1264	9.6573	10.4574
'RBM7'	9.0816	7.6167	8.99	8.4522	8.0875	7.8209	9.3686	8.9998	8.0587	7.139	8.6504	8.4952	8.2457	7.9336	8.6596	7.2079	6.9158	7.9286	8.9725	8.4591	8.5674	7.9788	7.6355	8.439	8.8991	7.5038	7.7358	8.2927	7.6746	8.1429	6.9633	8.9934	7.4502	8.009	8.0436	8.5052	7.2465	8.8721	7.0686	8.6872	7.563	8.6485	8.7071	8.7534	7.7245	8.3469	7.7449	9.2593	8.9214
'RBM8A'	11.891	11.5046	11.7693	11.0845	11.099	11.7658	11.4642	11.9554	11.2773	11.1253	10.8363	11.3299	11.4875	11.6573	11.4131	11.0086	11.8359	11.9635	11.5152	11.1318	10.5114	10.7579	11.0804	10.6453	11.4472	11.0915	10.4117	11.8813	11.4869	11.2076	11.6209	11.5728	11.3091	11.1771	12.0006	11.5654	11.3214	11.1185	11.2775	10.7214	11.0467	11.9357	11.2252	10.1436	11.0796	11.8732	11.2953	11.6365	10.9984
'RBM9'	10.5552	10.7784	10.8229	10.801	9.571	10.239	9.4273	11.2656	9.4136	10.3662	10.5327	10.4636	10.8797	10.5863	10.581	10.5889	10.1557	10.6335	9.6968	10.7639	10.2685	10.6686	11.7934	10.0271	10.3411	10.2862	10.7543	10.5701	11.4517	11.214	10.0496	10.4263	10.1247	9.8862	10.5965	9.9763	10.0153	11.6358	9.8466	10.8835	9.8485	9.941	11.2389	10.0212	10.7269	10.29	10.6426	11.295	11.0367
'RBMS1'	10.2854	8.1223	8.8902	7.9483	9.5964	9.7581	9.8448	9.2963	8.3501	8.9979	9.5261	8.7081	9.2734	9.1243	10.1322	9.2513	8.0682	10.0032	8.7844	9.8645	9.8757	9.7435	8.5017	8.1151	9.4584	9.749	8.7082	8.9516	8.7495	9.5618	8.4983	9.2193	9.7237	7.7738	8.9332	8.8228	8.5436	9.5218	5.1101	8.3581	6.9727	10.0702	10.1296	10.3183	10.3015	8.9312	9.7456	10.4189	9.9734
'RBMS2'	8.7755	8.6407	8.2656	9.1928	7.8153	8.1969	9.5223	9.0141	8.7135	8.6768	9.3412	9.7234	9.1438	8.9349	9.3957	8.5436	8.6368	9.351	8.28	8.5662	8.9259	9.0527	9.5618	8.7957	9.6979	9.097	8.6656	9.2952	8.6405	8.9052	7.2114	8.9406	9.6176	7.4751	9.3724	9.2384	9.2006	8.6127	9.4847	9.6341	9.7148	9.5844	9.966	9.6642	8.1426	9.7875	9.4767	9.2712	9.3492
'RBMS3'	5.8397	1.9083	3.2866	4.3551	2.9279	4.5847	2.1092	4.5505	2.7792	3.4881	4.2672	4.6065	4.6134	5.2187	4.3798	3.3006	2.7683	4.6721	4.6335	4.6924	4.2515	3.1067	3.6441	3.7258	4.7241	3.5825	4.6626	4.4619	3.4755	3.5437	2.4864	4.589	5.0125	4.0622	4.9305	3.4514	2.9104	3.2442	0.9434	4.4031	2.1998	2.5635	5.2304	4.8323	3.9959	3.9847	5.2841	3.0907	3.2652
'RBMX'	12.0796	11.8274	12.2137	11.7959	11.5936	11.5545	12.4747	11.5924	11.4146	11.2554	11.4313	12.2344	12.2484	12.0394	11.8645	11.9994	11.6326	12.3671	11.7549	12.0169	11.9075	11.6881	12.0901	11.2974	12.0366	11.8499	12.2604	11.4223	12.0153	12.3378	12.3097	11.7598	12.1085	11.5814	12.0448	11.4478	12.5033	11.9743	12.2781	11.7666	11.0982	12.0864	11.6366	11.6309	12.2664	11.6253	11.9282	11.9843	11.5089
'RBMX2'	9.0098	8.2882	8.7608	8.233	8.0363	8.563	9.5788	8.3568	9.1128	8.3422	8.1067	9.3069	8.3662	9.2352	8.3187	8.5774	8.8498	8.9725	8.7197	8.8619	8.4286	9.0378	8.8097	8.7973	8.5999	8.6287	8.7593	7.967	8.7253	8.6484	9.0468	8.724	8.6646	9.3666	8.7113	8.3871	8.9095	8.8546	9.0149	8.3807	7.8243	8.9697	8.2217	8.3472	8.659	8.7596	9.0858	9.1729	8.2374
'RBMXL1'	9.1446	9.8021	9.3679	9.2435	8.7389	9.1694	10.0631	10.5049	8.8161	8.7943	9.249	9.2489	10.0177	8.9412	8.8083	9.3448	8.6592	9.858	9.7728	9.7921	8.5988	9.2257	9.4298	8.2216	9.036	8.8413	8.8168	8.9005	9.4124	8.7374	7.9355	9.2033	8.224	9.2262	8.9159	8.5884	8.5201	8.5803	8.871	9.5587	8.0146	9.5	9.1147	9.2487	8.9812	9.6338	8.6769	9.6837	9.5434
'RBMXL2'	0	0.2981	0	0	1.1041	0	0	0	0	0	0	0.4955	0	0	0	0	0	0	0	0	0	0	0	0.7819	0	0	0	0	0	0	0	0.4761	0	0	0	0	0	0.5567	0	0.3651	0	0.3863	0	0	0	0	0	0	0
'RBMXL3'	0	0	0	0	0	0	0	0	0	0	0	0	0	0	0	0	0	0	0	0	0	0	0	0	0	0	0	0	0	0	0	0	0	0	0	0.4999	0	0	0	0	0	0	0	0	0	0	0	0	0
'RBPMS'	10.2021	7.422	6.5185	7.0798	10.6963	9.82	8.9215	8.3619	10.2751	8.672	9.8705	10.2955	9.2075	10.4898	9.5912	9.7297	10.3736	8.3751	10.4168	10.4244	10.5016	10.7818	9.3082	8.3335	8.8821	9.8885	8.492	8.3307	6.8546	10.4913	9.907	10.5409	9.7517	8.7796	9.4445	10.4292	10.0796	10.0588	7.7999	9.5683	10.3642	9.7577	9.6767	9.5325	10.4582	9.4845	9.0255	8.2466	10.6306
'RBPMS2'	4.5646	3.0605	3.4315	3.6835	6.4748	4.7011	7.9076	4.1081	4.6914	5.6136	5.6464	4.3112	4.3446	4.6415	8.4543	5.9555	5.7981	6.2054	7.1237	4.9636	5.6312	4.8665	5.0026	7.4221	5.7184	7.257	5.5319	5.9468	3.1031	6.2239	8.3411	5.6173	6.8918	4.5259	5.0487	6.8647	7.4239	4.7744	2.709	3.3113	5.8706	7.9278	5.5645	4.2868	2.8495	5.7864	5.2386	6.1426	6.6856
'RC3H1'	9.7063	10.2345	10.6616	10.2165	9.9616	9.3756	9.9179	10.6131	9.2694	9.3304	10.2246	10.2992	10.3099	10.1086	9.7981	9.3239	9.6143	9.8999	9.3187	8.9076	9.8223	9.5809	9.9343	9.6036	10.2778	9.9873	9.4682	9.5759	10.2964	10.0293	9.0468	9.8241	9.8296	10.0101	9.6692	10.6686	8.9562	9.2634	10.0625	9.852	10.3708	9.4301	9.863	9.9111	9.6807	9.6329	9.9253	9.4279	9.6374
'RC3H2'	9.7139	9.0065	9.0304	10.1396	9.1752	9.0638	8.5975	9.2999	7.3469	9.083	9.7513	8.4804	9.3097	8.5975	9.5659	9.308	8.4423	9.9023	7.8886	9.175	9.4029	9.4393	9.6467	8.1	8.4702	8.954	8.7767	9.6191	9.866	7.816	7.4292	8.3875	8.5629	9.8644	9.0683	8.8122	7.6436	8.3628	8.2657	9.6492	7.7486	9.1465	9.3649	9.304	10.1188	9.2465	9.7849	10.5188	9.1967
'RCL1'	7.7491	8.4399	8.4609	7.9873	8.631	9.1605	8.5673	7.946	8.283	6.622	8.3231	8.4333	9.0392	8.7142	9.2061	9.2361	7.9934	7.8174	8.6398	9.0372	7.7522	7.8726	7.7498	8.1263	8.2859	7.8443	8.0358	8.1589	8.3571	7.9798	8.01	8.1098	7.9834	7.5463	8.5109	8.6639	9.8066	8.1207	8.9845	8.0376	7.439	8.3599	8.9354	8.3485	8.7095	8.0963	8.7375	7.8463	9.0559
'RDBP'	10.1174	10.0948	10.3199	10.1972	10.7319	10.6631	10.2377	9.9078	11.342	10.9065	9.6572	10.1777	10.6416	10.2012	10.273	10.4939	10.653	9.1967	10.741	10.4029	10.3345	9.9058	11.2386	11.0652	10.0123	9.7956	10.196	10.1054	9.7096	10.0584	11.5065	10.092	10.1444	10.0804	9.8303	10.0211	10.5737	10.5516	11.0176	9.7671	10.0985	9.4591	9.5868	9.2791	9.4463	10.0493	10.2244	9.4679	9.6102
'RDM1'	6.1353	4.5253	3.4988	3.7755	4.1432	3.2437	5.2089	2.8457	4.1622	4.9113	4.6164	2.9179	3.4339	4.4172	4.014	3.4288	4.078	4.8544	2.8733	4.0677	1.5699	5.0098	6.0504	5.18	4.2081	4.0331	5.5319	4.8197	1.82	3.1693	2.6124	3.625	4.2779	4.4775	2.8801	3.1487	3.9334	4.1277	4.7954	1.4477	3.5586	2.9548	3.1324	4.7259	5.979	4.0358	4.4136	3.7722	3.2652
'REPIN1'	10.6351	11.4973	10.9728	11.4208	12.0815	11.3107	10.4899	11.4049	12.2403	11.5548	11.7048	11.4606	11.3238	11.9231	11.8718	10.9846	11.0358	11.1828	10.8687	12.7797	12.0039	11.5596	11.4358	11.8274	11.3819	11.1179	10.9999	11.2469	11.8027	11.9207	13.0631	11.0154	11.6427	11.461	11.3756	11.584	11.8955	11.8647	11.5551	11.0499	11.8038	11.3921	10.9304	10.9999	11.8969	11.8871	11.1378	9.9644	11.2584
'REXO1'	9.5725	9.0168	8.5822	8.6797	9.0925	9.2898	8.4627	9.7765	9.7107	9.6307	9.5466	9.1883	9.1987	8.6316	8.2664	9.1417	9.1188	8.925	9.5046	8.5596	8.5933	9.1504	8.5289	9.2654	8.9027	9.5153	8.9447	9.2	9.34	9.7692	10.741	8.9834	8.6315	8.9326	9.4403	9.258	10.1328	10.26	8.9246	8.673	9.9186	8.4334	8.2587	7.1809	8.9824	9.4857	8.4095	9.0338	9.0264
'REXO2'	9.1071	8.506	10.1092	8.7351	9.0161	7.9299	9.0889	9.4414	9.0653	8.1913	9.6405	9.1679	8.4532	8.6987	8.871	8.356	8.2518	8.379	9.8726	8.9267	8.5994	8.5443	8.3032	9.7348	9.2177	7.127	8.322	8.8456	8.7789	9.0669	8.5873	8.9495	8.8032	9.0203	8.7916	9.7911	8.3933	8.9022	7.5481	8.5924	8.7718	9.6467	9.349	9.2364	8.5503	8.0064	8.0501	9.4221	8.4418
'REXO4'	9.1274	9.3395	8.803	9.0202	10.0667	9.1245	9.1419	8.8829	9.502	9.6264	8.5129	8.9967	9.1663	9.9336	9.1824	9.0926	9.1885	9.1463	9.0168	9.6943	9.1212	8.9572	9.1917	9.0764	8.4814	8.0519	9.0757	8.9238	9.023	9.2737	9.2604	9.3216	9.286	8.6244	8.7073	9.3059	8.916	8.729	9.8747	8.6659	9.4352	9.4749	9.1048	7.2647	8.8695	8.2529	8.8731	9.5364	8.8265
'RG9MTD1'	9.202	8.8308	9.7462	9.2019	9.1873	8.8684	9.646	9.2019	8.8121	8.2688	8.9445	9.2604	10.5567	8.9483	10.3307	9.4267	9.7341	9.2218	9.2436	9.1433	9.3194	8.5235	9.502	9.1604	9.485	9.0928	9.385	9.2654	9.3125	9.5153	9.1851	9.6483	9.5906	9.728	8.5132	10.1404	8.8708	8.2646	9.5393	9.3003	8.9801	10.3351	8.8765	10.2448	8.6305	9.5397	9.2773	9.6531	9.3378
'RG9MTD2'	7.5266	8.684	8.2957	8.0684	6.5071	7.2884	7.5475	7.2242	7.126	7.8318	8.2209	7.8916	7.3325	7.9407	7.4845	7.8849	6.6579	8.1759	7.3413	7.3222	7.4879	6.7028	7.1777	7.3154	7.7678	7.357	7.1532	8.1272	7.8641	7.3773	6.4161	6.9423	7.5023	7.5906	7.4732	6.88	7.3462	7.8766	7.9457	7.8594	8.0989	6.6192	8.0189	7.387	8.5328	7.4837	7.5334	5.5877	7.9705
'RG9MTD3'	7.0589	8.7071	7.694	7.5198	7.5597	7.5714	7.9329	8.0037	7.3681	7.5065	6.7883	8.0473	7.1871	8.2709	8.3173	8.0469	6.8152	7.5963	7.4861	7.4838	6.4587	7.085	8.7377	7.4401	6.8459	7.0949	7.0396	7.1476	8.7678	7.9016	7.2274	6.5004	7.015	6.9347	7.3584	7.7516	8.1627	7.3105	7.983	7.5735	7.5291	7.2997	7.5415	6.3477	7.3232	7.8331	7.3316	6.5666	7.7857
'RGNEF'	8.6794	7.8613	9.2683	9.3514	8.4233	9.7795	6.835	9.8406	8.6666	7.9963	8.5001	9.5038	6.8015	8.1844	9.2991	8.5459	8.9561	8.6933	9.3561	7.3579	7.6756	9.1762	8.2874	6.7382	9.5407	9.7252	8.3248	8.5375	8.7927	9.0859	6.1304	7.2471	7.348	10.02	9.1718	8.8015	7.7263	4.4408	8.8086	8.6202	6.907	8.5467	9.731	8.8561	8.3701	8.3966	8.8377	8.9416	7.524
'RIOK1'	8.9227	8.9955	8.9349	8.8339	8.6784	8.684	9.2184	8.629	8.8165	8.1579	7.7845	8.5372	8.9177	8.6914	10.5213	9.1487	8.8546	8.613	8.6438	9.8403	8.5773	8.0447	9.75	8.4773	8.9086	7.8743	9.1266	8.5333	8.2291	8.5164	9.9993	8.6957	9.0734	8.0701	8.7898	8.5537	8.7962	8.9648	9.4076	8.4945	8.2081	9.9858	8.4934	9.1985	8.3007	9.0227	8.3762	8.7613	8.5782
'RIOK2'	9.3272	9.4903	9.6852	9.2845	9.7674	9.2348	8.9328	9.2374	9.3736	8.8085	8.5726	9.4295	9.6066	9.3052	10.0489	9.1355	9.0749	8.9086	9.6541	9.0336	9.5529	9.7338	9.299	8.2878	9.5929	9.0647	9.4391	9.425	8.5415	8.9719	8.4839	9.3598	9.1159	9.641	9.5445	9.5857	8.9426	8.5079	9.3698	9.0685	8.6292	8.6374	9.1868	10.1583	8.3085	9.5286	8.7674	8.5073	9.0695
'RIOK3'	9.7978	10.0439	10.7058	10.2051	9.8799	10.2058	9.5904	10.3763	9.99	9.8487	9.9748	10.2865	10.6644	9.4093	10.9249	9.8994	9.4759	10.8291	10.1983	10.2672	10.2562	10.1807	10.3126	9.9069	10.2489	9.7796	10.0456	10.1048	10.2173	10.1265	9.6892	10.4647	10.1675	9.9804	9.5645	9.1859	10.0166	10.3877	9.8842	10.4767	9.8554	11.3823	10.5392	10.525	10.3293	10.4468	10.5581	10.7234	10.4661
'RNASE1'	9.4516	11.4608	9.3481	9.5382	11.0835	11.4353	12.0352	11.2736	11.1057	9.9617	11.105	9.0645	11.0722	8.5952	10.5378	7.5926	10.8697	11.1922	10.8478	11.7797	8.8239	10.2427	9.5281	10.6589	8.8699	7.7415	10.4838	10.9525	9.4033	10.2916	9.6074	9.7015	9.8973	11.3266	9.7323	10.474	8.7004	10.8252	9.5857	9.3225	10.6525	9.3235	9.7074	10.6495	9.1537	8.6491	9.8653	8.8231	10.9804
'RNASE10'	0.334	0	0.5995	0.8846	0.3645	0	1.2753	0	0.4276	0.8369	0.4913	0.4955	0.673	0.378	0.9064	1.1513	0	0.7542	1.693	0.8494	0.9887	0	0.3647	0	0.4826	0.5253	0.944	1.7771	0	0	0.596	0.4761	0.546	0.3257	1.1088	1.4095	0.39	0.9573	0.387	0.3651	0.847	0.3863	0.8978	0.9016	0.3586	0	2.1327	1.369	0
'RNASE11'	0	0	0	0	0	0	0	0	0	0	0	0	0	0	0	0	0	0	0	0	0	0	0	0	0	0	0	0	0	0	0	0.4761	0	0	0	0	0	0	0	0	0	0	0	0	0	0	0	0	0
'RNASE12'	0	0	0	0	0	0	0	0	0	0	0	0	0	0	0	0	0	0	0	0	0	0	0	0	0	0	0	0	0	0	0	0	0	0	0	0	0	0	0	0	0	0	0	0	0	0	0	0	0
'RNASE13'	0.334	0.5449	0	0	0	0	0.5592	0	0.4276	0	0	0	0.673	0	0	0	0	0.5438	0	0.3418	0	0.4654	0	0	0	0.9094	0	0	0	0.5303	1.8309	0	0.546	0.5913	0	0	0	1.5278	0	0.8983	0.847	0	0.3648	0.6587	0	0	0	0	0
'RNASE2'	3.006	1.616	3.7949	3.1536	2.5572	3.3616	3.452	3.6108	2.7048	3.0822	2.9051	2.9179	2.7957	3.0853	2.2597	0.6876	2.9956	2.9759	1.693	4.0905	2.8549	3.0415	1.4465	3.4688	2.6242	3.8693	2.5673	3.3075	1.82	1.4735	3.4221	3.3208	2.4854	2.0142	4.1515	1.9631	0.9495	2.2531	0.9434	3.8897	2.8855	1.3419	1.9551	1.9611	2.6038	1.9457	1.9641	3.392	2.591
'RNASE3'	0	0	0.5995	0	0	0	0.9613	0.8267	0.4276	0.4783	0	0	0	0.6772	0.6626	0	0.4725	0.7542	0	0	0.728	0	0	0.7819	0	0	0	0.3445	0	0	0.596	0	0.546	0.5913	0.3665	0	0	0	0	0	0.4848	0	0	0	0.3586	0	0	0	0
'RNASE4'	9.902	10.7146	11.3961	10.4144	11.3967	9.19	9.2131	10.738	8.9112	10.2966	10.6405	11.2279	8.5908	11.4532	11.6346	10.6933	11.5021	10.4953	9.6931	8.0924	9.4161	9.4646	10.4017	9.9411	9.0435	10.7983	10.0814	8.3196	7.6396	10.7059	6.6037	11.069	10.2014	8.6377	9.8388	10.7218	9.0624	9.9395	10.7157	11.5661	11.1161	9.4727	10.1492	9.6618	10.0742	11.0032	8.169	9.6296	10.6344
'RNASE6'	7.2463	7.0793	6.882	6.8627	7.8185	7.9489	8.8057	8.2213	8.0342	5.4801	7.1055	7.3035	7.7096	6.4372	7.331	4.0768	6.9019	7.4089	6.7525	8.6858	6.8438	8.5384	6.3842	7.6665	6.4727	7.7794	7.1656	7.8163	7.303	6.9022	6.6472	6.983	7.7382	7.3676	7.3145	6.0448	5.2689	5.9808	6.2019	7.863	5.8901	4.9722	6.2552	7.6402	5.8857	6.4733	6.0025	6.1586	7.1394
'RNASE7'	2.4406	0	1.348	0.8846	0.3645	2.3318	0.5592	5.3923	0	0	0.8571	0.4955	2.3675	1.7638	3.8487	0.6876	0.4725	0	0	2.8374	2.6439	2.1461	2.1541	0	1.9189	0	0.6923	1.8864	0	1.222	2.3483	1.1196	0.9411	0	0	0	0	0.5567	0	0.3651	0.4848	0	0.3648	0.9016	0	3.2565	0.3124	4.0386	0
'RNASE8'	0	0	0	0	0	0	0	0	0	0	0	0	0	0	0	0	0	0	0	0	0	0	0	0	0	0	0	0	0	0	0	0	0	0	0	0	0	0	0	0	0	0	0	0	0	0	0	0	0
'RNASE9'	0	0	0	0	0	0	0	0	0	0	0	0	0	0	0	0	0	0	0	0	0	0	0	0	0	0	0	0	0	0	0	0	0	0	0	0	0	0	0	0	0	0	0	0	0	0	0	0	0
'RNASEH1'	7.7699	7.913	7.5024	7.8028	8.76	7.6077	8.0092	8.2138	7.1402	7.6347	7.5296	7.5848	8.1326	7.5328	8.5107	7.2548	7.9757	8.5026	7.3479	7.6695	8.2301	8.1471	8.29	6.9376	6.7952	8.2729	7.8823	8.0023	7.7186	7.7371	8.3019	7.8705	7.7628	7.7937	7.7559	7.9555	7.1073	7.9053	7.9202	7.7304	7.5961	8.7352	7.8221	7.2511	8.1135	8.6654	8.1857	8.3948	8.1453
'RNASEH2A'	10.6487	8.8503	8.7366	8.5412	9.1315	9.1877	9.5195	8.7389	9.3441	9.8095	9.2734	8.4637	9.1737	7.6189	8.5279	8.683	10.289	9.9074	9.8553	8.9084	9.5921	9.2321	9.0949	9.6339	9.7145	9.7996	9.7831	9.2848	8.6546	9.0009	9.9024	9.4808	8.8032	8.8581	9.1804	8.3325	8.8212	10.8117	9.1908	7.8158	9.1047	10.025	8.1283	8.0508	9.3184	8.6159	9.843	10.3233	8.3685
'RNASEH2B'	8.1212	7.6318	9.1737	9.2012	8.134	8.0134	9.4013	8.8349	8.2669	7.8168	8.1526	8.5934	8.2681	8.5521	8.1921	7.8356	8.8352	7.5774	9.3988	8.378	8.391	8.2078	8.6044	9.3053	8.6957	8.2871	8.4393	8.2435	8.5018	8.2007	7.8592	8.7254	7.866	8.3621	8.7775	8.7607	8.9768	7.8237	8.9173	8.831	8.4096	8.6473	8.3683	9.9063	8.344	9.1131	7.9222	8.1394	7.4549
'RNASEH2C'	9.6605	8.3863	8.9411	9.1518	10.0133	8.84	8.7827	9.3658	9.8316	9.9663	9.3185	8.9367	9.2196	8.8826	9.0949	7.918	8.1916	8.0524	9.0704	8.1576	8.9289	10.0947	9.6951	10.2067	9.1293	9.2845	10.0143	8.3979	8.7061	7.3156	9.0465	9.1677	9.3814	8.5904	7.5788	9.4263	9.5399	9.1306	8.9854	9.0804	9.4492	8.6748	7.889	7.7302	9.2917	8.179	10.1541	8.857	8.0844
'RNASEK'	9.684	10.1921	10.8099	11.2397	9.9826	10.3548	10.2117	10.1341	11.4649	11.5329	10.5402	10.347	10.6551	10.6342	10.2179	10.4751	11.1399	9.6432	10.9833	10.5015	9.5319	10.1503	10.0627	11.6513	10.7852	10.5521	10.4002	10.3034	10.5594	10.8039	10.4933	10.522	10.2248	11.3932	9.7599	10.8478	10.8269	10.4823	9.9483	11.0262	10.3275	10.4277	10.6418	10.411	9.8434	10.1681	9.9802	9.8924	9.8641
'RNASEL'	9.9134	9.0058	8.8146	8.7217	8.5864	9.2654	9.5797	9.6187	8.6824	8.7252	8.4541	9.1638	8.2099	9.7887	9.4426	7.4563	9.1856	8.4962	8.5337	8.6555	9.4565	9.8019	8.0356	8.6858	8.6943	8.747	8.4469	9.2597	8.1348	8.7017	7.2758	9.5251	9.0473	9.115	9.6976	8.7934	7.3735	7.1234	7.6422	8.2462	9.0514	8.3905	8.4736	9.1083	8.6004	9.4811	8.2627	8.3306	7.8634
'RNASEN'	10.6766	10.921	10.5455	10.3994	10.8132	10.188	10.1467	10.5803	10.3886	10.1997	11.4106	10.5438	10.8563	10.4714	11.2064	10.5615	10.211	10.7218	10.3574	11.0145	11.2416	10.7563	10.8771	9.3866	10.577	10.3183	10.6733	11.014	10.6877	10.2003	10.5893	10.6732	10.5754	10.6531	10.6962	10.6352	10.4547	10.682	10.9356	10.2385	10.2205	11.1136	10.2623	11.0036	12.1562	10.6854	10.8589	11.3176	10.2182
'RNASET2'	9.3331	8.1942	9.8673	10.5981	11.2599	11.8857	10.497	9.6165	10.7401	10.1086	9.1439	9.7768	8.8215	10.0749	8.1878	9.5726	9.8995	10.6623	10.1467	11.334	10.1368	9.633	9.5783	9.7957	10.3166	9.8368	9.7556	9.673	8.5658	9.363	11.0018	10.6551	9.4945	10.7319	9.1067	10.4562	9.373	10.107	10.1769	10.1046	10.5624	10.7167	9.3395	9.7537	8.6243	9.1264	8.8209	9.9407	9.1591
'RNF113A'	7.7119	8.2669	8.1953	8.2411	7.174	8.263	8.778	8.1405	9.0419	8.0227	7.877	8.5593	8.2171	8.4158	7.9243	8.212	8.368	8.2613	8.8844	8.1914	7.8823	8.5763	8.2484	8.3367	8.387	7.7415	8.624	7.8572	8.3719	7.9096	8.4901	7.7525	7.6972	8.4987	7.8991	8.6175	8.7501	8.5338	7.8831	8.1085	8.0926	7.5328	7.6047	7.0515	7.6228	7.8828	8.8162	8.8155	7.5184
'RNF113B'	0	0	0	0.3585	0	0	0	0	0.4276	0.8369	0.4913	0	0	0.378	0	0	0	0	0	0	0	0	0.6554	1.6591	0.8437	0	0	0	0	0	1.0165	0	0	0	0	0	0.39	1.2706	0	0	0.4848	0	0	0	0	0	0.3124	0	0
'RNF17'	0	0	0	0	0	0	0	0	0	0	0	0	0	0	0	0	0	0	0	0	0	0	0	0	0	0	0.6923	0	0	0.5303	0	0	0	0.3257	0	0	1.1645	0	0	0.3651	0	0	0	0	0	0	0	0	0
'RNGTT'	9.6587	8.9805	9.0683	8.9213	8.5537	9.0038	9.724	9.3043	7.8524	7.6797	8.4507	8.2079	9.3351	7.5945	8.6853	9.0223	8.2573	9.7476	9.2463	8.9933	9.1548	8.8035	8.9788	7.2555	8.9602	8.4244	8.2726	8.744	8.1064	8.5747	8.3991	9.3641	8.0968	8.0957	9.0761	8.7259	8.9697	8.4391	8.8409	8.8181	7.8115	9.3891	8.5718	9.6823	8.9399	8.0812	9.1548	9.3302	8.6077
'RNH1'	11.0418	11.654	10.328	11.0031	11.6832	11.6427	11.2856	11.2796	12.0387	10.736	12.1374	11.2131	11.049	12.0381	10.6997	11.7762	11.8513	9.9123	11.9047	11.205	10.6548	11.9188	10.2175	11.4959	11.38	11.3901	11.4038	10.9306	11.4395	11.6376	12.1118	11.6711	10.5723	11.5792	10.965	11.3927	11.3892	10.4093	11.6628	11.254	11.8192	11.9044	10.8155	10.2835	11.5052	11.1093	10.862	10.8958	11.1712
'RNMT'	9.5641	10.2274	10.2828	10.0487	10.1037	9.711	9.2479	10.4222	9.9209	9.7639	9.902	10.2467	10.5711	9.7415	10.5613	10.4014	9.1248	10.9212	9.5361	9.4383	10.1339	10.1423	10.5118	9.5311	9.828	9.5529	8.9411	9.9046	10.6011	9.778	9.7488	10.0351	10.1755	10.243	9.7999	9.2638	9.7349	9.8893	9.3434	10.1393	10.0086	9.496	10.4005	10.0652	10.1624	10.3891	10.7094	10.5704	9.9631
'RNMTL1'	8.4364	7.7534	8.4525	8.5597	8.0982	7.6861	7.9688	8.008	8.5717	7.4164	7.2277	8.0672	9.2133	8.1574	7.302	8.7592	9.1555	7.8027	8.5638	7.817	7.5114	7.8656	7.8065	8.5594	8.2785	8.3813	8.0426	8.0234	7.252	8.4719	9.5912	9.0918	7.9272	7.7019	8.1532	8.7399	7.5343	7.9798	7.6621	8.4524	7.8217	9.4555	8.2396	7.6276	6.9213	7.2167	7.456	7.7699	8.2847
'RNPC3'	7.6815	7.5547	8.0052	7.4725	6.5652	6.1717	6.9276	7.2876	6.5197	7.6088	8.0078	7.8228	7.4061	7.0755	7.4148	7.6108	6.3055	7.1282	6.8811	6.8234	7.2994	7.1752	7.4581	5.742	7.6811	7.2627	6.847	6.9282	8.2412	8.0125	7.0448	6.5548	7.5462	8.1391	7.2281	6.8056	7.2843	7.8821	6.6361	7.0634	7.1696	7.2068	7.2994	6.7634	8.1017	6.9633	7.8055	7.1611	6.9605
'RNPS1'	11.3796	11.1664	10.687	11.0193	11.8222	10.7902	11.8405	10.8062	12.2131	11.2775	11.6552	11.5528	11.0918	11.434	11.605	12.3827	11.6067	11.3355	11.8601	11.7061	11.3904	11.4885	11.295	11.4432	12.2373	11.787	11.2855	11.402	11.8001	11.406	12.8623	13.4711	11.3281	12.0163	11.6195	11.3049	12.7342	12.0227	12.4281	11.079	12.2263	12.2347	11.9484	11.3236	11.0247	11.2676	11.5924	11.7666	12.1213
'ROD1'	12.2145	12.1628	11.2209	12.0548	11.8693	11.9434	12.4335	11.6246	11.1187	11.6397	12.4257	11.4386	12.1552	12.4536	12.2629	12.7425	11.5662	12.77	11.3836	11.9216	12.3366	11.3286	12.8938	11.8165	12.3905	11.4434	11.3665	12.1527	13.0382	10.7443	11.051	12.1413	11.2047	11.5952	11.5083	12.1542	11.5203	9.9681	11.8883	10.9887	11.4008	13.5885	11.7514	12.7775	12.2004	11.472	12.5154	11.8701	11.4747
'RP9'	6.5506	6.6291	6.5896	7.5176	8.76	6.6357	7.1216	6.4082	7.2844	6.7328	6.3812	6.8702	7.1362	7.5491	7.0682	7.2227	6.925	7.0685	6.5381	7.288	6.5219	6.9042	7.4769	7.4987	6.5603	6.3307	7.0926	6.2628	7.5041	6.9956	7.5003	6.7875	6.7695	7.1913	6.7587	6.6963	5.9431	6.6216	7.8981	6.6816	6.1796	6.246	6.5492	6.1502	6.7042	7.3285	6.6769	7.196	7.0088
'RPF1'	9.3602	10.1859	9.8204	10.0212	9.3113	9.4119	9.9956	8.6458	9.5313	9.506	10.1191	9.47	9.7018	9.2867	9.1781	9.5691	9.2047	8.901	9.1149	9.9979	8.8843	9.5715	8.7102	8.9954	9.9472	9.0997	9.4906	9.2616	10.179	9.4305	8.8255	8.98	8.7641	10.1979	9.5634	8.6175	9.377	9.4478	9.2568	9.5463	8.619	9.1434	9.8639	9.5269	9.9874	9.1294	9.2363	9.0925	9.289
'RPF2'	8.2625	8.1587	9.0875	8.3209	9.1557	8.3279	9.5779	8.2435	7.934	6.6448	7.3258	8.2473	9.5082	6.8543	8.7696	8.9341	8.1861	7.62	8.9203	8.2722	8.6697	7.9788	8.5523	8.7182	8.26	7.6114	7.4762	7.8024	7.5241	7.9438	8.185	8.3465	7.396	8.1648	8.3191	9.2965	8.2058	8.8692	8.3619	8.5128	8.2023	9.1964	8.1372	9.4151	10.6063	7.7476	7.6647	9.1092	8.0072
'RPL10'	13.3627	12.9026	13.5326	13.6067	12.2771	13.7241	13.7582	13.3335	13.48	13.1104	13.6996	13.892	13.7622	13.3416	13.004	13.562	13.5656	13.2628	14.0839	13.7333	12.9091	13.0203	12.9237	13.5366	13.4085	12.9545	13.4027	12.8626	13.2504	13.592	14.3275	13.3751	13.3577	13.7203	13.1415	13.6439	13.7773	14.7773	13.1111	13.7824	13.0269	13.5775	12.9374	12.6913	13.7432	13.4225	14.6755	13.6174	13.453
'RPL10A'	13.0549	12.4715	13.4592	13.2765	12.7253	12.8009	12.6942	13.0453	12.206	12.4188	12.5899	13.4647	13.2471	12.7394	13.1124	13.6714	12.9435	12.0409	13.4375	13.1342	12.5996	12.5976	12.991	13.1486	12.5977	12.5051	12.8268	12.5288	12.2283	13.2562	14.2751	13.3426	13.1772	12.6191	12.9418	13.2799	13.1441	14.1886	13.0835	13.4471	12.4088	13.2646	12.9033	12.1285	12.5321	13.1795	13.3346	12.0997	13.2715
'RPL10L'	0	0	0	0	0	0.4889	3.5131	0	0	0	0	0	0	0	0	0	0	0	0	0	0	0	0	0	0	0	0.6923	0	0	0	0.596	0	0	3.825	0	0	0	0	0	0	0	0	0	0.3667	0	0	0.3124	0	0
'RPL11'	13.1627	13.3947	13.6653	13.7061	12.6852	13.027	12.8908	12.6605	12.8443	12.8062	13.5657	13.6595	13.2616	13.0978	12.8129	13.735	12.8563	12.7578	12.9958	13.8831	12.7363	12.9103	12.6013	13.4637	12.7671	12.715	13.1321	12.9035	13.1434	13.6505	13.585	13.2286	13.7204	13.5333	12.8679	13.0148	13.1628	15.056	13.2074	13.7389	12.3219	13.6412	12.9448	11.8845	13.4058	12.369	13.5032	12.5353	13.477
'RPL12'	12.7684	11.6443	13.4336	13.5868	12.7725	12.7237	12.0716	12.8907	12.1757	12.0341	12.0424	13.2444	13.3429	11.7056	12.7621	13.5935	12.3154	12.2253	13.5928	12.9337	12.1065	12.6147	12.9128	12.5477	12.4948	12.0254	12.6475	11.8568	12.7021	13.0625	13.6319	12.9178	13.2166	12.6275	12.2792	13.0612	12.8465	14.8227	12.7032	13.5271	12.2314	13.846	12.5634	11.6815	13.6866	12.2253	13.4437	12.819	13.1398
'RPL13'	12.8909	12.3751	13.4241	13.2475	13.7233	12.9468	12.6186	13.494	13.1736	13.2807	14.1637	13.2625	13.5707	13.0096	13.4889	13.0591	13.3781	12.6165	13.3032	13.9929	12.7187	12.3625	12.9232	13.8714	12.637	12.1955	13.619	13.3213	12.1889	13.8976	15.864	14.3933	12.8023	12.8904	13.0996	14.0859	12.3694	13.386	13.1855	13.6638	12.8922	14.5154	11.9299	11.2478	12.385	12.4282	13.0252	12.7478	12.1569
'RPL13A'	12.9542	13.0586	13.6394	14.113	13.2561	14.3868	13.8195	13.3457	12.9178	13.2724	13.5493	13.6321	13.4216	13.6928	12.7624	14.1473	13.4006	12.8309	13.9888	13.9799	12.3786	12.9655	13.0583	13.4568	13.7248	12.8739	12.7863	12.4871	13.0857	14.1827	15.4727	13.7547	13.2969	13.5114	13.0515	13.7354	13.075	14.4812	13.5165	13.9025	13.3809	13.3209	13.0434	11.8851	13.5505	13.0831	13.766	12.6161	13.5023
'RPL14'	11.9243	12.1815	13.1638	12.7881	11.8798	12.9124	12.0211	12.4506	12.1246	12.1975	12.9535	13.0664	13.2826	12.1625	12.4644	12.9754	12.7769	11.4404	13.0277	12.1368	11.741	12.1163	12.6317	12.7372	12.7176	12.38	12.6276	11.8101	12.7739	12.8398	13.7999	13.1089	11.7639	12.2944	12.4609	12.8471	12.5784	12.5236	13.1114	12.9664	12.5225	12.7448	12.2006	11.5179	12.5979	12.7305	12.9576	11.5476	12.5011
'RPL15'	13.4634	13.707	14.2337	14.2429	12.5295	13.2181	12.7689	13.4943	12.8265	13.4035	13.9426	13.8718	14.9885	13.5253	13.7529	14.5615	13.9384	13.6393	13.6346	13.4308	12.9709	13.1006	13.9076	13.6905	13.9459	13.3678	13.7471	13.8655	14.2079	13.7781	15.1503	14.3167	14.0125	13.6152	13.1037	14.1057	13.9522	14.7999	13.8709	14.3722	13.7252	13.4544	13.5964	13.308	14.1236	13.7905	14.2285	13.1915	13.8485
'RPL17'	11.468	12.0147	12.3393	12.7586	11.586	11.5082	10.7712	12.5377	12.0609	11.5652	11.54	12.2656	12.873	10.6952	12.125	12.5922	11.6405	11.7945	12.2622	11.8584	11.2545	12.1791	12.3209	12.3639	11.5234	11.542	11.5429	10.7848	11.7789	12.1105	13.3327	11.982	12.873	11.8869	10.8322	11.5491	12.4263	13.4588	12.2785	12.6111	11.9297	13.1748	11.6033	10.9749	12.3234	11.6967	12.1319	12.2657	12.5683
'RPL18'	12.6892	12.8653	13.2305	13.7108	12.293	12.3214	14.0489	12.8859	12.7906	12.8715	13.1805	13.3421	13.046	13.266	12.2817	13.4453	13.2824	12.5135	13.6899	13.5713	12.3414	12.698	12.5018	13.2947	13.2655	12.8066	12.7124	12.4515	12.9837	13.1974	14.718	13.1526	13.504	13.1178	12.9194	13.7503	12.7948	13.754	13.4409	13.6072	13.2451	13.2229	12.2459	11.641	13.1047	12.1772	13.3294	12.8215	13.2194
'RPL18A'	10.3835	9.8807	9.7583	10.3079	9.6562	10.4417	9.8299	10.147	9.8643	9.8677	10.7727	10.1057	10.8312	9.4842	10.9803	10.6977	10.7421	10.4131	10.877	10.2298	10.4507	9.6281	8.7789	10.7303	10.3143	9.4669	9.8773	9.6581	9.6067	10.1299	11.9999	10.8205	10.5566	10.394	9.6212	10.2504	9.728	13.2216	10.2915	10.5821	10.7207	11.4388	9.3923	8.2436	10.3894	9.7954	12.633	10.4097	9.9252
'RPL19'	14.121	14.1538	13.984	13.9937	13.4615	13.9122	13.6927	13.7538	13.5165	14.2043	14.189	13.7013	16.3948	13.6574	17.4424	14.1396	14.1353	13.5177	13.8825	13.2448	16.791	13.8078	13.6054	13.8452	13.8492	13.3441	14.0788	13.0673	12.9523	13.8459	19.8419	13.878	14.3092	14.3946	13.4845	13.9837	13.5586	14.3466	14.1221	13.8724	14.7952	13.8317	13.262	12.6081	12.8316	13.1173	13.9834	13.0191	13.3539
'RPL21'	2.295	1.8173	1.8383	1.429	1.2851	0.4889	0.5592	0.4718	0.757	0	0.8571	0	2.6666	2.1025	2.1691	2.3129	2.166	0.7542	0.4565	2.7824	1.858	0.4654	2.0577	1.2862	0.8437	1.2126	0	1.7771	1.6365	1.874	1.6069	2.0453	2.3617	1.4716	0.6584	1.9631	2.7196	1.746	0.6919	3.578	0.847	1.5068	1.447	1.1093	0.6455	1.439	1.8718	3.1562	1.9529
'RPL22'	11.9501	12.3175	12.9852	12.9366	11.6397	12.9293	11.6589	11.9056	11.8476	12.0894	12.835	12.6608	12.3469	12.7505	11.8582	13.1782	12.0939	12.3009	12.0116	13.0165	11.9211	11.6835	12.1179	12.6273	12.6339	12.002	12.2772	12.946	12.6797	12.7561	13.0217	12.9373	12.9918	12.9321	12.3205	11.6956	12.8738	14.1198	12.5367	13.0726	11.5597	12.8623	12.5382	12.1938	13.1547	12.4571	12.595	11.7549	12.9096
'RPL22L1'	10.317	7.3138	9.545	8.6312	8.4997	7.2468	8.9591	8.6262	7.4558	7.5282	7.1557	8.2336	11.2915	6.8839	10.1902	8.7158	8.9436	7.4809	8.6744	8.1862	8.4382	8.2226	8.4289	7.6562	8.1753	7.4721	8.2391	7.8655	7.7128	7.8608	11.2294	8.2046	7.9729	8.2124	7.9043	10.6434	7.969	8.5265	7.9724	8.3364	8.7317	10.8481	7.2994	9.3711	7.2502	7.9476	8.628	8.9004	7.1246
'RPL23'	13.3726	13.5778	13.2723	13.6077	12.2806	12.2267	12.7898	12.7153	12.5237	13.2934	13.0351	12.9087	12.3875	13.3219	16.7522	14.0664	12.7949	12.3788	12.9535	12.7362	12.6878	13.0339	12.7058	12.7379	12.8178	12.3465	12.9002	11.861	11.8803	12.8874	17.7192	13.0096	14.0089	13.6572	13.0772	13.5836	12.2801	12.9552	13.5775	13.5793	13.2602	13.2376	12.3601	11.9623	12.2608	12.5934	12.9732	11.8198	13.2402
'RPL23A'	12.6048	12.4035	12.4439	12.3833	11.2966	12.0929	12.4934	11.6539	11.4047	12.0409	12.3838	11.682	11.358	11.8173	12.0468	12.6245	11.8845	11.7492	11.8401	13.3098	11.2874	11.4476	11.7622	12.4046	11.8117	11.3882	13.5653	11.1623	11.8957	11.8491	13.9786	11.8449	12.0022	12.0874	11.6705	11.4831	12.5718	12.8104	12.0069	12.3299	12.5146	11.9759	11.3386	11.4091	11.9172	11.1677	12.8657	11.5315	11.6124
'RPL24'	12.9967	12.0966	13.2599	12.8783	11.7927	12.476	12.4114	12.5282	11.9118	12.0243	12.2673	13.0391	13.2809	12.1633	12.6081	12.7265	12.7057	12.0872	13.1561	13.0431	12.4417	12.368	12.5566	12.5015	12.2087	12.2777	12.5639	12.1031	12.293	12.7472	13.8165	12.972	12.5741	13.0637	12.2641	13.0518	12.7254	12.8846	12.8731	12.8926	12.0641	13.7449	12.1097	12.2348	12.38	12.2248	12.6066	12.5303	12.4127
'RPL26'	12.6553	12.3039	13.8096	13.5639	11.8852	12.0009	12.5384	12.9467	12.4263	10.9641	12.1336	12.8938	13.7099	12.472	12.6046	14.3529	13.3599	11.5062	13.4416	12.6047	11.5469	12.1214	12.5981	12.8745	13.0277	12.7727	12.2188	12.245	12.0375	13.0498	13.267	13.3719	12.4778	13.263	12.5081	13.1031	12.7819	13.5107	12.3751	13.5704	11.2216	14.4765	12.5587	12.0105	12.1166	11.6603	12.8679	11.5851	13.3196
'RPL26L1'	8.1807	8.5196	7.5899	7.6632	8.7133	7.204	7.9851	7.1317	9.2252	7.8711	8.5399	7.7284	8.2041	7.739	8.3001	8.4672	9.2244	7.9082	8.4113	8.1862	8.5256	9.5171	8.6076	7.8075	8.4555	8.1466	8.4722	8.3026	7.1783	7.9334	9.0398	10.1812	8.5647	8.6253	8.3437	8.0006	8.7615	8.6123	8.5202	7.6623	8.3649	8.5515	8.1445	8.53	7.7264	8.5025	8.3593	7.223	7.8634
'RPL27'	12.9658	12.6566	12.5022	12.539	11.5162	11.6078	12.6993	12.6655	12.3813	12.2208	12.3779	12.1291	12.0443	12.3327	12.2922	13.3329	13.1001	12.0826	12.4886	12.4679	11.8792	12.4731	12.2527	13.0696	13.002	12.4805	12.6076	11.5177	11.8337	12.8966	12.5312	13.165	12.7367	13.2402	12.0209	12.5014	11.7651	12.8011	13.0509	13.0924	12.7555	12.2116	11.8916	12.2494	11.2899	11.0616	13.7006	12.4735	12.1104
'RPL27A'	13.0526	12.8551	12.8168	12.8081	13.2601	13.2197	12.9617	12.5189	12.4739	11.5191	13.1595	12.6814	13.331	12.8825	12.7578	13.7003	12.3952	11.9616	13.3659	13.2515	11.6501	12.5987	12.7585	13.115	12.9912	12.0393	12.785	12.1255	12.9592	13.0642	14.4582	13.1246	12.3743	12.6374	12.391	12.8841	13.9982	13.823	13.2397	12.6026	12.4411	14.0561	12.0325	12.3222	12.7056	13.193	12.5769	12.1624	12.5606
'RPL28'	11.9998	12.3429	12.6194	13.1536	12.9381	14.2836	13.4318	12.8589	13.353	13.384	13.6055	12.6636	12.2907	12.9568	12.4967	13.2939	13.6298	12.5507	13.8037	13.5813	12.2418	13.1115	12.1679	13.9036	13.0844	12.7778	12.6492	12.2706	12.5731	13.6751	14.1744	13.0569	12.5965	12.6766	12.559	12.7299	13.4954	14.9399	13.8204	13.2353	13.3974	12.7237	12.2737	11.8751	12.3098	11.8836	13.5706	12.5027	12.2674
'RPL29'	12.0908	12.0446	12.8006	13.21	12.0583	12.505	12.3139	12.5388	12.3103	12.3608	13.1162	13.29	12.6922	12.3826	13.0055	13.469	13.1674	11.5853	12.8638	12.3864	11.7909	12.3035	12.8136	12.9697	12.7276	12.4246	13.1075	11.8208	12.8343	12.0964	13.7299	13.1287	12.4513	13.1391	12.3473	13.1026	13.153	13.4753	13.1473	13.1988	13.0935	13.1338	11.8126	11.4485	12.1754	12.0293	13.2654	11.8961	12.9934
'RPL3'	14.2372	14.5187	15.4516	15.2475	13.9796	15.0918	13.4661	14.9407	13.5895	13.7926	14.3824	15.0663	14.9135	14.1292	13.9233	15.5363	14.3395	13.561	14.7374	14.5868	13.7779	14.1	15.1591	14.5092	14.5416	13.8715	14.6074	14.1454	14.4571	15.0637	15.3165	15.1271	14.498	14.6645	14.0434	14.7468	14.8437	16.7921	14.2959	15.7001	14.2864	15.0733	14.8625	12.3849	15.306	13.9236	14.4044	13.8701	15.0986
'RPL30'	12.9221	13.9603	13.2429	13.0667	13.6449	13.3507	13.9129	13.1245	13.3579	12.8461	13.2351	12.8715	14.2409	13.193	14.4894	14.4706	13.9129	13.3112	13.4139	13.4853	12.8823	12.8059	13.9609	13.5585	13.5018	12.0038	14.4681	14.0143	13.6571	13.2533	14.967	13.0219	13.9951	14.1517	12.5539	13.0958	14.3385	15.6363	13.5458	12.9881	14.0502	14.4548	13.324	12.8888	12.8832	13.2177	13.5549	12.8429	12.7318
'RPL31'	12.4814	12.2656	12.8847	13.591	13.075	12.4085	12.4149	13.0972	12.6733	12.6187	12.2952	13.1142	13.4015	12.5535	13.3143	13.7412	13.0071	12.5108	12.8238	13.0467	12.2573	12.5868	12.4781	12.4405	12.3199	12.7268	13.1594	12.0821	12.1539	13.3948	14.5767	13.3963	13.0534	12.697	12.5525	13.2096	13.2817	14.6087	13.1727	13.6526	12.0929	14.2431	12.7752	12.3744	13.1763	12.323	13.5042	12.3797	12.9229
'RPL32'	13.4367	12.7808	13.8393	13.6628	12.4021	13.2594	13.7044	13.4331	12.7139	12.7436	13.4613	13.6345	14.5367	13.0638	13.5083	14.0441	13.7443	13.1634	13.621	12.9956	12.7118	12.7106	13.3699	13.4415	13.0182	12.8658	13.4339	13.0185	13.2237	13.3856	14.7235	13.656	13.3781	12.813	12.9197	13.7244	13.6994	14.9089	13.8903	13.6789	13.2506	13.4709	12.6829	12.4246	13.3026	12.9214	13.9364	12.9964	13.4817
'RPL34'	12.3089	12.0889	12.9515	12.3437	11.916	11.7367	12.0716	11.4989	11.3905	11.4783	12.0518	12.9332	12.8623	12.1545	12.6781	12.7359	11.5936	11.4539	11.9992	12.4866	11.5477	11.7163	11.7274	12.2965	12.0058	11.6413	12.0388	11.8204	11.3272	12.5775	13.3768	13.0962	12.7459	11.652	12.1122	12.3889	11.4431	13.7134	12.353	12.7995	11.6941	12.6386	11.9954	11.3548	11.9926	11.229	12.5154	11.1992	12.799
'RPL35'	11.9929	11.4334	12.3101	12.3788	12.4004	11.6088	12.1363	12.0783	12.306	12.4948	11.4396	12.144	12.3748	11.0614	12.2824	12.2897	12.8291	11.4804	12.6983	12.4306	11.8494	11.9825	12.0569	12.0772	12.0129	11.6699	12.0166	11.5604	11.7856	12.5048	14.1685	12.1472	12.3454	12.4247	11.3651	12.5955	11.8762	14.1098	12.68	12.273	12.3365	13.4118	11.6675	10.6028	11.9273	10.6053	12.4196	12.4466	11.6752
'RPL35A'	12.764	12.1778	13.3272	12.8521	12.7272	12.2002	13.0468	12.47	12.0544	12.1299	12.6776	13.4606	13.077	12.2134	12.6393	13.0125	12.8759	12.2022	12.9746	13.1238	12.5152	12.4296	12.7033	12.7607	12.7148	12.2359	12.418	12.2058	12.622	12.8788	14.2015	13.0205	12.8497	12.9859	11.9396	13.1261	12.9976	13.0238	12.8393	12.8893	12.325	14.6586	12.1873	12.5656	12.3919	12.0626	12.9383	12.7716	12.4293
'RPL36'	12.7419	11.8735	11.9062	12.6086	11.849	11.798	11.6444	12.1592	12.5329	12.2918	12.6656	12.4415	12.7276	11.2692	11.2377	13.0719	12.87	11.818	12.6985	12.2559	11.2929	11.9217	11.3138	12.6955	12.4391	12.0501	12.3556	11.8261	12.1214	12.7398	13.968	12.6712	12.6508	11.7118	11.8124	12.7107	12.5067	14.948	13.2105	12.3615	12.5519	12.2615	11.6211	10.0309	12.5005	11.9573	13.7593	11.6006	11.9969
'RPL36A'	5.4417	6.2266	5.8498	5.2569	4.8229	3.798	7.58	5.1148	6.6832	4.2543	5.0815	6.1762	7.27	5.9212	6.7661	7.3058	5.3682	4.9103	4.2659	7.1346	6.9395	4.9399	6.5033	3.3719	5.6402	5.8711	7.4637	4.3518	7.3744	7.0643	6.8967	6.2858	7.3398	6.041	6.7275	7.3626	6.9604	5.3078	6.6405	6.1953	4.9332	8.376	4.497	7.2863	5.8994	5.1846	1.5531	4.8823	5.2604
'RPL36AL'	10.9422	10.7504	11.8362	11.5292	10.6385	11.4677	10.9862	10.9612	11.2661	10.9452	10.0791	11.4471	11.4473	10.8855	10.1385	11.2668	11.4501	11.3755	11.8125	11.4423	10.5425	11.3092	11.1114	10.339	10.5528	10.9627	11.5297	10.6728	10.6564	11.1821	11.6017	11.3878	10.8509	10.9466	10.5156	12.0584	11.6948	11.3909	11.1819	11.3861	11.174	10.5181	10.695	10.0998	11.7067	11.3433	11.3619	10.4314	10.844
'RPL37'	12.619	12.6355	12.9319	12.923	12.5193	12.3259	12.7504	12.8076	12.6029	12.2617	13.4613	13.0673	13.1842	12.3637	12.7029	13.3022	12.6528	12.3145	12.9781	12.8529	12.5416	12.7645	12.1908	12.6752	12.4267	12.1878	12.6756	11.8074	12.3108	12.7508	13.691	12.7155	12.8908	12.9812	12.6336	13.2397	12.3872	14.5138	13.035	12.9802	12.5393	13.9247	12.2294	12.1604	13.8495	12.1019	13.0946	12.3837	12.7289
'RPL37A'	11.767	12.9562	13.1367	13.6062	12.2781	12.8374	14.4247	13.0021	13.0166	13.0823	12.7764	13.3488	13.7427	12.4742	12.9076	13.6937	13.4601	12.7517	12.7275	12.9624	12.2823	12.6033	12.1006	12.9205	12.6698	12.7929	13.016	11.8454	13.051	13.4337	14.8344	13.1431	13.605	12.6846	12.7426	13.0168	13.8422	14.9792	12.7946	13.6376	13.1556	14.277	12.5529	12.6314	13.1819	11.1026	13.517	13.1737	12.674
'RPL38'	12.6145	12.1231	12.1373	11.8327	12.3343	11.392	13.0821	11.9283	12.7585	11.6931	12.0551	11.6667	13.3424	12.2485	11.7177	11.5786	12.4358	12.0117	12.4038	12.2967	11.4325	11.822	12.6381	12.4761	11.921	11.4505	11.7674	11.9993	12.5194	12.061	14.3164	12.2415	12.6422	12.2076	11.9262	12.0127	12.5803	13.1006	12.4503	12.0109	12.3926	12.1721	11.1868	12.1194	11.6299	10.9825	13.3308	12.4591	11.7378
'RPL39'	8.9281	7.445	8.4902	8.806	7.7079	8.3795	10.3482	8.3987	8.4201	7.0562	8.4887	9.174	9.2851	8.6251	8.8674	8.8697	9.215	9.3878	8.2896	8.8334	8.3811	8.3743	9.0241	8.981	9.3136	8.1104	9.109	8.4787	7.928	7.6975	9.4443	8.8307	9.0296	8.4304	8.5481	8.986	8.6545	9.8361	8.1233	8.8926	7.5538	10.1511	6.8804	9.2685	8.8859	8.556	9.4125	9.4736	8.5673
'RPL39L'	7.5082	6.3535	7.3603	7.3777	8.7044	6.2563	7.8406	7.9928	8.1046	7.4197	8.4541	8.0913	6.5864	6.2904	8.0581	8.1184	3.7854	7.7698	8.0123	7.7216	8.2736	8.6216	7.2117	4.6702	8.0337	8.4244	7.4072	8.2715	6.7567	7.4524	8.6511	7.6067	7.7099	8.2704	3.2305	7.8789	7.7556	7.7903	9.2706	5.2092	9.005	8.7892	7.3538	8.681	7.553	8.5733	7.2492	8.8944	7.7332
'RPL3L'	0.334	0	0	0	0	0	0	1.1112	0	0	0.4913	0	0	0	0	0	0	0	0	1.2243	0	0.8167	0.6554	0	0	0	0.6923	0	0	0	0	0	0.546	0	0	0	0	0	0.6919	0	0.4848	0	0	0	0	0	0	0	0
'RPL4'	13.2696	13.3118	14.4199	14.5989	13.8257	13.9774	13.8144	13.9096	12.6339	14.1062	14.2257	13.9917	14.978	13.976	14.2775	14.3187	13.8846	13.9588	13.4384	13.7273	13.5767	13.8424	14.0296	13.3233	13.5494	13.3449	13.8934	13.5849	13.8587	14.2555	15.3861	14.2596	14.1565	13.6994	13.8543	13.4634	13.849	15.7248	14.0172	14.6405	13.2383	15.2934	13.8768	13.4675	14.0457	14.3998	14.0889	13.9958	14.0995
'RPL41'	13.438	13.9826	13.8504	14.0535	13.2771	13.6527	13.5868	13.4311	13.4846	12.7869	13.9485	13.9887	14.5821	13.781	13.6286	14.0463	13.7273	13.6545	14.3491	13.8487	13.3619	13.3809	13.6291	14.3234	13.8613	13.6006	13.883	14.1068	13.7619	13.7004	14.4921	13.5361	13.9564	13.6424	13.7261	13.6301	14.3945	14.1313	13.713	14.0416	13.2019	14.4005	13.4972	13.5492	13.7808	13.2801	14.361	13.499	13.6295
'RPL5'	12.978	13.406	14.0138	13.9997	13.0037	12.8434	13.0471	12.8155	12.2238	12.7699	12.6716	13.9061	14.1316	12.7201	12.9054	13.7317	12.6332	12.4547	13.0521	13.6885	12.6121	12.8849	12.8887	12.3362	13.2928	12.5845	13.1663	12.5781	13.1942	13.6294	13.8755	13.5896	12.9108	14.1032	13.09	13.5109	13.7044	14.9946	13.235	14.2978	11.9275	14.7192	13.3667	12.1815	13.4761	13.5494	13.328	13.3937	13.7317
'RPL6'	11.8648	12.5825	12.9538	13.0589	12.7358	11.5326	12.1997	12.2807	11.7666	12.1005	12.6089	12.8882	13.7604	12.472	12.9216	13.2635	12.1603	12.3007	11.9241	13.1521	12.6418	12.3618	12.8432	12.3861	12.7019	12.1874	12.6435	11.9151	12.5506	12.9863	14.0021	12.8515	12.8196	12.3511	12.4385	13.138	12.4772	13.4608	12.7046	13.1655	11.9874	12.9676	12.3821	12.1189	12.71	12.3829	12.4765	12.5413	12.6085
'RPL7'	9.68	10.8368	10.9266	10.5641	9.722	9.5619	10.5608	9.7293	9.0541	9.0872	9.8202	10.3751	9.7207	10.0474	10.4629	11.7289	9.9244	10.0084	10.8464	9.9449	9.6527	9.6522	10.1527	9.8119	10.6948	8.7762	10.0439	9.6032	10.6108	9.6783	11.3266	10.1272	11.0543	11.2266	9.7353	10.79	10.7704	12.4483	10.0949	10.6488	10.2166	11.4844	10.8887	9.4983	10.2301	9.841	9.7809	9.2508	10.191
'RPL7A'	13.6202	13.0445	14.1083	14.1292	13.7998	13.4361	13.0593	13.5557	12.9219	12.9325	12.9222	13.9048	13.9839	13.7079	13.2474	13.7478	13.1837	12.832	13.9256	13.9487	13.2615	13.2073	13.1393	13.2834	13.1176	12.7261	13.1803	12.8585	12.8374	13.7387	14.867	13.6369	13.7073	13.0601	13.2071	14.1107	12.9454	14.1551	13.8268	14.107	12.7315	14.8022	13.0591	11.6145	14.0523	12.5489	13.8823	13.6824	13.7447
'RPL7L1'	10.5116	10.2561	10.4387	10.7009	10.4435	9.558	10.5278	10.1816	9.136	9.5323	9.5277	10.1881	10.8506	10.4783	10.3527	10.8945	10.1434	10.5919	10.019	10.5023	10.4682	9.9552	11.319	9.6703	9.6215	9.8998	10.1895	10.7399	9.7493	9.8977	10.0043	10.0992	10.2838	9.5361	10.4684	10.0097	10.0175	10.0009	10.0835	10.4961	9.0328	9.7674	10.186	10.3313	9.9331	9.9068	9.9239	10.8026	10.5848
'RPL8'	13.7602	15.1381	13.7994	14.4441	14.6158	13.7718	14.309	14.2846	14.1074	13.7963	14.3287	14.1854	15.2782	14.0556	14.8268	15.5252	14.8815	13.9108	14.8849	14.6686	13.7496	13.8107	14.6679	14.5635	14.719	13.1933	14.386	15.2059	14.3264	14.1537	15.8355	14.7055	14.9856	15.1257	13.301	14.5809	15.2081	17.2208	14.1728	14.3975	14.9487	15.7095	14.2153	12.2343	14.0731	13.3719	14.3144	14.5982	13.9346
'RPL9'	8.877	10.6431	11.0478	10.6787	7.3995	6.9311	7.8196	10.6738	6.3888	9.817	10.4626	7.4628	8.0907	10.5636	9.9618	11.0918	6.6187	7.0031	6.7723	10.7498	10.7213	6.7237	10.5844	10.3374	10.6203	6.3229	10.4384	11.2795	7.2278	10.791	11.7352	7.8608	7.6484	7.2185	9.5186	7.3914	7.6413	8.4547	10.6105	10.7589	10.3493	7.9131	10.1637	6.3166	7.4682	6.2643	6.2333	10.4726	11.3373
'RPLP0'	14.0589	13.7134	14.2328	14.6386	13.9221	14.5884	13.5514	14.1562	13.3456	14.3078	14.7878	14.336	15.2423	14.2868	14.1207	14.1976	13.7263	13.9329	13.5933	14.4324	13.5138	13.8929	14.3912	14.4135	14.2158	13.5218	14.2073	13.3429	13.5844	14.2897	15.3989	14.0755	14.675	14.0186	14.1741	14.4634	13.6781	16.9563	13.8942	14.3844	13.4827	15.5588	13.3351	13.3636	14.9241	14.5466	14.542	14.0551	14.1716
'RPLP1'	13.6699	12.7863	14.0443	14.4972	13.6104	14.724	13.5917	14.4898	14.079	15.4211	15.2448	14.5725	14.062	13.7427	13.9246	13.93	14.9109	13.2792	14.329	13.7353	13.1492	14.5747	13.9173	14.2212	13.9104	14.9272	13.6326	13.3887	14.0063	14.2392	15.5025	13.7223	14.075	14.3889	14.5142	13.6512	13.74	15.3622	14.453	14.3198	14.0998	14.796	12.9998	13.7881	14.01	13.7069	14.6967	13.8051	14.2047
'RPLP2'	12.7698	12.393	12.3001	12.4383	12.9485	13.2916	12.7655	12.6643	12.8584	11.7276	13.0168	12.5433	12.7841	12.913	12.3712	13.4633	12.6761	11.7471	13.2971	12.9608	11.5356	12.1305	12.7054	13.2784	12.7295	12.1707	13.0121	12.0039	12.7764	12.5725	14.4378	12.6716	12.3668	12.5675	12.2644	12.882	13.3649	13.7734	13.276	12.369	12.8788	13.9116	11.7368	12.1403	12.2094	12.9131	12.2749	11.6887	12.4752
'RPP14'	8.548	9.3091	9.1878	9.1782	8.7485	9.0496	8.5271	8.7686	8.5412	8.6954	9.0837	9.1524	8.7733	9.0609	9.3953	9.4571	8.9414	9.7678	8.4378	8.6246	9.0218	8.5633	9.6995	8.6187	8.8785	9.1641	9.2167	8.3475	9.75	8.2478	8.0771	8.7738	8.0748	9.8093	8.5974	8.9682	9.0888	8.3483	9.1847	9.1744	8.8588	8.693	8.9854	8.3016	8.3664	9.6987	8.8938	8.0453	9.128
[truncated: 420 more rows]
[truncated: 251 more columns]

## Sheet: Sheet2
Each row represents an RBP, Each column represents a patient. And the First 143 columns are the epithelial sampes while the remaining 157 columns are the mesenchymal samples.
