# Supplementary material for: PCB: A pseudotemporal causality-based Bayesian approach to identify EMT-associated regulatory relationships of AS events and RBPs during breast cancer progression
Source: PLoS Comput Biol. 2023 Mar 17;19(3):e1010939. doi: 10.1371/journal.pcbi.1010939 (PMC10057809; doi:10.1371/journal.pcbi.1010939)
Supplement: S5 Table — (XLSX) [file pcbi.1010939.s008.xlsx]

## Sheet: AS
chara	AS
chr2	TTC7A_1
chr2	MAP4K4_2
chr12	ERP29
chr14	NUMB_1
chr5	CLTB_1
chr3	NA_198
chr3	GOLGA4_2
chr17	NDEL1
chr1	ARNT_2
chr3	MAP4_1
chr11	CTNND1_3
chr15	TCF12_2
chr1	PRRC2C
chr10	KIAA1217_3
chr6	REPS1
chr13	GTF3A
chr4	WDFY3
chr1	SYNC
chr1	EPB41_5
chr16	EMC8
chr1	CLSTN1_1
chr17	NF1_2
chr8	FGFR1_4
chr17	MPRIP_3
chr3	LRRFIP2_2
chr14	MARK3_4
chr7	ESYT2
chr9	SPTAN1_1
chr15	VPS39
chr3	PLOD2
chr6	DST_1
chr6	MAP3K7_2
chr2	EHBP1_2
chr6	KIF13A_1
chr12	FGFR1OP2
chr11	SYTL2_4
chr11	CTNND1_6
chr3	MBNL1_2
chr17	SPAG9_1
chr4	EXOC1
chr1	MACF1_5
chr3	CCDC50
chr1	RABGAP1L_2
chr17	EXOC7_4
chr1	PBX1_2
chr10	MYOF_3
chr12	GIT2_1
chr3	NA_489
chr4	SEC31A_2
chr12	NCOR2_1

## Sheet: RBP
protein
CSDA
DZIP1
ZFP36
LARP4
SMAD6
TDRD10
ZFP36L2
ZCCHC24
PIWIL4
PTRF
