# Supplementary material for: PCB: A pseudotemporal causality-based Bayesian approach to identify EMT-associated regulatory relationships of AS events and RBPs during breast cancer progression
Source: PLoS Comput Biol. 2023 Mar 17;19(3):e1010939. doi: 10.1371/journal.pcbi.1010939 (PMC10057809; doi:10.1371/journal.pcbi.1010939)
Supplement: S6 Table — (XLSX) [file pcbi.1010939.s009.xlsx]

## Sheet: 10RBPs_e
	CSDA	DZIP1	ZFP36	LARP4	SMAD6	TDRD10	ZFP36L2	ZCCHC24	PIWIL4	PTRF
CSDA	0	0	0	0	0	0	0	0	0	-0.792157
DZIP1	0	0	0	0	0	0	0	0	0	0
ZFP36	0	0	0	0	0	4.84811	0	1.32576	-3.62927	0
LARP4	-3.05376	0	0	0	0	0	0	0	-4.7447	0
SMAD6	-2.51406	0	0	0	0	-8.94796	-1.43232	0	0	0
TDRD10	0	0	0	0	0	0	0	0	0	0
ZFP36L2	0	0	0	0	0	0	0	0	0	0
ZCCHC24	5.67891	3.84374	0	0	0	0	0	0	12.0615	0
PIWIL4	0	0	1.77049	0	0	0	1.10956	0	0	0
PTRF	0	-4.8947	0	0	0	0	0	-1.50592	0	0

## Sheet: 10RBPs_m
	CSDA	DZIP1	ZFP36	LARP4	SMAD6	TDRD10	ZFP36L2	ZCCHC24	PIWIL4	PTRF
CSDA	0	0	0	0	0	0	0	0	-1.94016	0
DZIP1	-1.15198	0	0	0	0	0	0	-0.888725	0	0
ZFP36	0	0	0	0	0	0	0	0	0	0.46208
LARP4	0	0	0	0	0	0	0	0	0	0
SMAD6	0	0	0	0	0	0	0	0	0	0
TDRD10	0	0	0	0	1.6127	0	0	0	0	0
ZFP36L2	1.8176	0	0	0	0	0	0	0	0	0
ZCCHC24	0	0	0	0	0	-6.98548	0	0	-3.60964	-0.788543
PIWIL4	0	-2.80418	0	0.651596	0	0	0	0	0	0
PTRF	0	0	0	0	0	5.56364	0	0	0	0
