# Supplementary material for: PCB: A pseudotemporal causality-based Bayesian approach to identify EMT-associated regulatory relationships of AS events and RBPs during breast cancer progression
Source: PLoS Comput Biol. 2023 Mar 17;19(3):e1010939. doi: 10.1371/journal.pcbi.1010939 (PMC10057809; doi:10.1371/journal.pcbi.1010939)
Supplement: S7 Table — ZCCHC24 was identified as the most influential RNA-binding protein in the RNA-binding protein network during the epithelial state and PIWIL4 was identified as the most influential RNA-binding protein in the RNA-binding protein network during the mesenchymal state. (XLSX) [file pcbi.1010939.s010.xlsx]

## Sheet: rbp_m
source	target	interaction
CSDA	PIWIL4	negative
DZIP1	CSDA	negative
DZIP1	ZCCHC24	negative
ZFP36	PTRF	postive
TDRD10	SMAD6	postive
ZFP36L2	CSDA	postive
ZCCHC24	TDRD10	negative
ZCCHC24	PIWIL4	negative
ZCCHC24	PTRF	negative
PIWIL4	DZIP1	negative
PIWIL4	LARP4	postive
PTRF	TDRD10	postive

## Sheet: rbp_e
source	target	interaction
CSDA	PTRF	negative
ZFP36	TDRD10	postive
ZFP36	ZCCHC24	postive
ZFP36	PIWIL4	negative
LARP4	CSDA	negative
LARP4	PIWIL4	negative
SMAD6	CSDA	negative
SMAD6	TDRD10	negative
SMAD6	ZFP36L2	negative
ZCCHC24	CSDA	postive
ZCCHC24	DZIP1	postive
ZCCHC24	PIWIL4	postive
PIWIL4	ZFP36	postive
PIWIL4	ZFP36L2	postive
PTRF	DZIP1	negative
PTRF	ZCCHC24	negative

## Sheet: score_e
RBP	MCC
DZIP1	2
ZFP36L2	2
SMAD6	3
LARP4	2
PIWIL4	4
ZCCHC24	6
TDRD10	2
ZFP36	3
PTRF	4
CSDA	4

## Sheet: score_m
RBP	MCC
LARP4	1
ZFP36L2	1
SMAD6	1
TDRD10	3
PTRF	3
ZFP36	1
ZCCHC24	4
DZIP1	4
PIWIL4	5
CSDA	3
